# Supplementary material for: Integrative Analysis of Metabolome and Transcriptome of Carotenoid Biosynthesis Reveals the Mechanism of Fruit Color Change in Tomato (Solanum lycopersicum)
Source: Int J Mol Sci. 2024 Jun 12;25(12):6493. doi: 10.3390/ijms25126493 (PMC11204166; doi:10.3390/ijms25126493)
Supplement: Supplementary file 1 [file ijms-25-06493-s001.zip]

Archive with 18 entries (18 files):
- Figure S1.pdf
- Figure S1.tif
- Figure S2.pdf
- Figure S2.tif
- Figure S3.pdf
- Figure S3.png
- Figure S4.pdf
- Figure S4.tif
- Figure S5.pdf
- Figure S5.tif
- Table S1.xlsx
- Table S2.xlsx
- Table S3.xlsx
- Table S4.xlsx
- Table S5.xlsx
- Table S6.xlsx
- Table S7.xlsx
- Table S8.xlsx
