# Supplementary material for: Integrative Analysis of Metabolome and Transcriptome of Carotenoid Biosynthesis Reveals the Mechanism of Fruit Color Change in Tomato (Solanum lycopersicum)
Source: Int J Mol Sci. 2024 Jun 12;25(12):6493. doi: 10.3390/ijms25126493 (PMC11204166; doi:10.3390/ijms25126493)
Supplement: Supplementary file 1 [file ijms-25-06493-s001.zip › Table S1.xlsx]

## Sheet: Sheet1
Supplementary Table S1. Standard curve equation information
Index	Class	RT	Equation	r	Weighting	LLOQ	ULOQ
α-carotene	carotenes	5.86	y = 3.46281e5 x + 1083.99781	0.99458	1 / x^2	0.05	250
lycopene	carotenes	8.23	y = 1.17062e5 x - 569.47533	0.9916	1 / x^2	1	250
γ-carotene	carotenes	7.33	y = 5.65435e5 x - 18140.05327	0.99127	1 / x^2	0.5	250
β-carotene	carotenes	6.23	y = 6.91386e5 x - 1853.60233	0.99463	1 / x^2	2	250
phytofluene	carotenes	1.77	y = 2.26494e5 x - 801.01114	0.99557	1 / x^2	0.1	25
(E/Z)-phytoene	carotenes	4.83	y = 1.03263e5 x + 129.86713	0.99666	1 / x^2	0.5	250
ε-carotene	carotenes	5.46	y = 1.21098e6 x - 1467.90989	0.99413	1 / x^2	0.01	25
antheraxanthin dipalmitate	xanthophylls	-	y = 1.62798e6 x - 189.25861	0.99367	1 / x^2	N/A	N/A
lutein caprate	xanthophylls	5.97	y = 1.62798e6 x - 189.25861	0.99367	1 / x^2	N/A	N/A
lutein laurate	xanthophylls	-	y = 1.62798e6 x - 189.25861	0.99367	1 / x^2	N/A	N/A
lutein myristate	xanthophylls	-	y = 1.62798e6 x - 189.25861	0.99367	1 / x^2	N/A	N/A
lutein palmitate	xanthophylls	6.88	y = 1.62798e6 x - 189.25861	0.99367	1 / x^2	N/A	N/A
lutein stearate	xanthophylls	7.01	y = 1.62798e6 x - 189.25861	0.99367	1 / x^2	N/A	N/A
5,6epoxy-luttein dilaurate	xanthophylls	-	y = 1.62798e6 x - 189.25861	0.99367	1 / x^2	N/A	N/A
lutein dilaurate	xanthophylls	7.13	y = 1.62798e6 x - 189.25861	0.99367	1 / x^2	N/A	N/A
5,6epoxy-lutein-caprate-palmitate	xanthophylls	-	y = 1.62798e6 x - 189.25861	0.99367	1 / x^2	N/A	N/A
lutein dimyristate	xanthophylls	7.37	y = 1.62798e6 x - 189.25861	0.99367	1 / x^2	N/A	N/A
lutein dipalmitate	xanthophylls	7.56	y = 1.62798e6 x - 189.25861	0.99367	1 / x^2	N/A	N/A
lutein distearate	xanthophylls	7.73	y = 1.62798e6 x - 189.25861	0.99367	1 / x^2	N/A	N/A
lutein dioleate	xanthophylls	-	y = 1.62798e6 x - 189.25861	0.99367	1 / x^2	N/A	N/A
lutein oleate	xanthophylls	6.57	y = 1.62798e6 x - 189.25861	0.99367	1 / x^2	N/A	N/A
neochrome palmitate	xanthophylls	-	y = 1.62798e6 x - 189.25861	0.99367	1 / x^2	N/A	N/A
rubixanthin caprate	xanthophylls	-	y = 1.62798e6 x - 189.25861	0.99367	1 / x^2	N/A	N/A
rubixanthin laurate	xanthophylls	-	y = 1.62798e6 x - 189.25861	0.99367	1 / x^2	N/A	N/A
rubixanthin myristate	xanthophylls	7.39	y = 1.62798e6 x - 189.25861	0.99367	1 / x^2	N/A	N/A
rubixanthin palmitate	xanthophylls	-	y = 1.62798e6 x - 189.25861	0.99367	1 / x^2	N/A	N/A
violaxanthin dibutyrate	xanthophylls	6.15	y = 1.62798e6 x - 189.25861	0.99367	1 / x^2	N/A	N/A
violaxanthin laurate	xanthophylls	5.65	y = 1.62798e6 x - 189.25861	0.99367	1 / x^2	N/A	N/A
violaxanthin myristate	xanthophylls	5.98	y = 1.62798e6 x - 189.25861	0.99367	1 / x^2	N/A	N/A
violaxanthin palmitate	xanthophylls	6.34	y = 1.62798e6 x - 189.25861	0.99367	1 / x^2	N/A	N/A
violaxanthin palmitoleate	xanthophylls	-	y = 1.62798e6 x - 189.25861	0.99367	1 / x^2	N/A	N/A
violaxanthin dilaurate	xanthophylls	-	y = 1.62798e6 x - 189.25861	0.99367	1 / x^2	N/A	N/A
violaxanthin-myristate-caprate	xanthophylls	-	y = 1.62798e6 x - 189.25861	0.99367	1 / x^2	N/A	N/A
violaxanthin-myristate-laurate	xanthophylls	-	y = 1.62798e6 x - 189.25861	0.99367	1 / x^2	N/A	N/A
violaxanthin dimyristate	xanthophylls	-	y = 1.62798e6 x - 189.25861	0.99367	1 / x^2	N/A	N/A
violaxanthin-myristate-palmitate	xanthophylls	-	y = 1.62798e6 x - 189.25861	0.99367	1 / x^2	N/A	N/A
violaxanthin dipalmitate	xanthophylls	-	y = 1.62798e6 x - 189.25861	0.99367	1 / x^2	N/A	N/A
violaxanthin-myristate-oleate	xanthophylls	-	y = 1.62798e6 x - 189.25861	0.99367	1 / x^2	N/A	N/A
violaxanthin dioleate	xanthophylls	-	y = 1.62798e6 x - 189.25861	0.99367	1 / x^2	N/A	N/A
zeaxanthin myristoleate	xanthophylls	-	y = 1.62798e6 x - 189.25861	0.99367	1 / x^2	N/A	N/A
zeaxanthin palmitate	xanthophylls	7	y = 1.62798e6 x - 189.25861	0.99367	1 / x^2	N/A	N/A
zeaxanthin-caprate-laurate	xanthophylls	-	y = 1.62798e6 x - 189.25861	0.99367	1 / x^2	N/A	N/A
zeaxanthin dilaurate	xanthophylls	-	y = 1.62798e6 x - 189.25861	0.99367	1 / x^2	N/A	N/A
zeaxanthin-laurate-myristate	xanthophylls	-	y = 1.62798e6 x - 189.25861	0.99367	1 / x^2	N/A	N/A
zeaxanthin dimyristate	xanthophylls	7.51	y = 1.62798e6 x - 189.25861	0.99367	1 / x^2	N/A	N/A
zeaxanthin-laurate-palmitate	xanthophylls	-	y = 1.62798e6 x - 189.25861	0.99367	1 / x^2	N/A	N/A
zeaxanthin-myristate-palmitate	xanthophylls	-	y = 1.62798e6 x - 189.25861	0.99367	1 / x^2	N/A	N/A
zeaxanthin dipalmitate	xanthophylls	7.78	y = 2.79747e6 x + 4137.53918	0.99627	1 / x^2	0.5	5
zeaxanthin-palmitate-stearate	xanthophylls	-	y = 1.62798e6 x - 189.25861	0.99367	1 / x^2	N/A	N/A
zeaxanthin-oleate-palmitate	xanthophylls	-	y = 1.62798e6 x - 189.25861	0.99367	1 / x^2	N/A	N/A
β-cryptoxanthin laurate	xanthophylls	-	y = 1.62798e6 x - 189.25861	0.99367	1 / x^2	N/A	N/A
β-cryptoxanthin myristate	xanthophylls	-	y = 1.62798e6 x - 189.25861	0.99367	1 / x^2	N/A	N/A
β-cryptoxanthin palmitate	xanthophylls	-	y = 1.62798e6 x - 189.25861	0.99367	1 / x^2	N/A	N/A
β-cryptoxanthin oleate	xanthophylls	-	y = 1.62798e6 x - 189.25861	0.99367	1 / x^2	N/A	N/A
antheraxanthin	xanthophylls	2.85	y = 5.79200e5 x + 313.49695	0.99392	1 / x^2	0.05	125
zeaxanthin	xanthophylls	4.62	y = 2.99149e5 x - 731.12382	0.99176	1 / x^2	0.1	50
violaxanthin	xanthophylls	1.59	y = 3.24166e6 x - 980.48623	0.99438	1 / x^2	0.1	100
neoxanthin	xanthophylls	1.95	y = 1.62798e6 x - 189.25861	0.99367	1 / x^2	0.01	50
lutein	xanthophylls	4.01	y = 6.99352e5 x + 287.40613	0.99561	1 / x^2	2	250
β-cryptoxanthin	xanthophylls	5.49	y = 4.84221e5 x - 1428.27343	0.99271	1 / x^2	0.1	250
astaxanthin	xanthophylls	3.56	y = 3.20467e6 x - 566.00547	0.9941	1 / x^2	0.5	25
8'-apo-beta-carotenal	xanthophylls	4.46	y = 2.27099e6 x - 3245.46221	0.99226	1 / x^2	0.01	125
capsanthin	xanthophylls	4.48	y = 3.28754e6 x - 7.92845e4	0.99208	1 / x^2	0.005	100
α-cryptoxanthin	xanthophylls	5.04	y = 6.43021e5 x - 2554.69030	0.99154	1 / x^2	0.05	50
capsorubin	xanthophylls	4.38	y = 3.13133e6 x - 1466.66991	0.99315	1 / x^2	0.005	125
canthaxanthin	xanthophylls	4.71	y = 3.77304e7 x - 10.89173	0.99704	1 / x^2	0.005	100
echinenone	xanthophylls	5.51	y = 1.69030e7 x - 1226.13336	0.99548	1 / x^2	0.005	50
β-citraurin	xanthophylls	2.77	y = 5.43472e6 x - 380.88748	0.99233	1 / x^2	0.01	100
