# Supplementary material for: Integrative Analysis of Metabolome and Transcriptome of Carotenoid Biosynthesis Reveals the Mechanism of Fruit Color Change in Tomato (Solanum lycopersicum)
Source: Int J Mol Sci. 2024 Jun 12;25(12):6493. doi: 10.3390/ijms25126493 (PMC11204166; doi:10.3390/ijms25126493)
Supplement: Supplementary file 1 [file ijms-25-06493-s001.zip › Table S2.xlsx]

## Sheet: shee1
Supplementary Table S4. The content of carotenoids in the sample
Compounds	W10-1	W10-2	W10-3	Z10-1	Z10-2	Z10-3	W20-1	W20-2	W20-3	Z20-1	Z20-2	Z20-3	W30-1	W30-2	W30-3	Z30-1	Z30-2	Z30-3	W40-1	W40-2	W40-3	Z40-1	Z40-2	Z40-3	W50-1	W50-2	W50-3	Z50-1	Z50-2	Z50-3	W60-1	W60-2	W60-3	Z60-1	Z60-2	Z60-3
β-carotene	21.8813906	26.9102337	25.0493097	14.7064598	12.5144175	12.5154385	32.9430443	23.0754315	34.7721823	7.76896482	8.15610159	7.852194	31.5955766	23.2467279	26.4128957	7.42118661	8.76085241	7.38123282	18.716164	19.128132	21.3015439	11.2213895	13.4337472	7.36862517	52.2613065	51.4545814	52.1582734	24.5709828	30.1455301	21.0709453	40.2193784	62.1154991	49.0430622	25.5564716	26.719057	42.8434198
γ-carotene	0	0	0	0	0	0	0	0	0	0	0	0	0	0	0	0	0	0	0	0.236300672	0	0	0.278852025	0	7.57788945	7.42133386	7.85371703	1.66731669	1.86070686	1.37637734	8.30794231	10.0019845	9.29027113	2.34954658	2.69155206	3.30451489
lycopene	0	0	0	0	0	0	0	0	0.107913669	0	0	0	0.118483412	0	0	0	0.0783346488	0	0.286156226	0.578529232	0.0588235294	0.423334009	2.82922858	0.38006593	105.326633	87.4727884	103.717026	34.3213729	37.2141372	36.1492364	108.064189	102.202818	102.073365	49.0519373	50.6876228	39.1930836
α-carotene	0.90593047	0.705165979	0.73964497	0.471235028	0.392156863	0.382873611	0.490176622	0.550707776	0.851318945	0.264388855	0.24365063	0.144866681	0.507503949	0.369212737	0.48941542	0	0	0	0.363495746	0.564269709	0.383036936	0	0	0	1.45125628	1.35167227	1.37490008	0.824882995	0.721413721	0.693988015	1.31830185	1.05973407	1.27791069	0.401896125	0.351669941	0.937560038
(E/Z)-phytoene	0	0	0	0	0	0	0	0	0	0	0	0	0	0	0	0	0	0	0	0	0	0	0	0	159.798995	203.839303	189.648281	9.94539782	11.7047817	3.7309105	339.22405	398.888668	486.443381	77.6999176	68.172888	93.7560038
lutein palmitate	0.443762781	0.424278138	0.457593688	0.119379541	0.106305267	0.098806093	0.148045247	0.177622649	0.227817746	0.0368110637	0.0699979352	0.0466092799	0.159755134	0.205118187	0.18566712	0.0530644214	0.043804262	0.0147232038	0.297757154	0.196985129	0.23646668	0.21875633	0.184001628	0.0946286601	4.26130653	5.40273105	6.23501199	0.663026521	1.2037422	0.920162382	3.67661995	6.84659655	2.55183413	1.20568838	0.654223969	1.35638809
violaxanthin dibutyrate	0.0380368098	0.0526419171	0.0366863905	0.0263106224	0.022106882	0.0263482915	0.0595356221	0.0376187706	0.0449640288	0.0229814928	0.0153417303	0.0160193156	0.0752369668	0.0765774565	0.0458341426	0.0477775602	0.0430149961	0.0245386729	0.324825986	0.340191485	0.224741059	0.0798055499	0.107469978	0.0577855342	0.347738693	0.391846428	0.341726619	0.1950078	0.166735967	0.220375024	0.57282145	0.422702917	0.418660287	0.119126134	0.127701375	0.172526417
zeaxanthin	1.62985685	1.65586329	2.34714004	0.924798743	0.807381776	0.796624125	4.5643977	3.19953461	4.71622702	0.43319097	0.823869502	0.789418434	6.24012638	4.20003907	3.70945815	2.34971608	2.3480663	2.1005104	8.83604022	7.80199633	9.28278288	4.67895483	4.53897822	3.10257902	2.15075377	1.77122501	1.92246203	0.503120125	1.20582121	0.425285134	1.8464351	2.22266323	1.9437799	0.317394889	0.332023576	0.537944284
violaxanthin	13.803681	14.3586722	12.6232742	4.92833301	4.51749327	5.2902429	7.71978567	9.6567772	13.9488409	2.3998373	1.6993599	1.29960109	10.6240126	9.90427818	17.0130122	1.61151361	1.78571429	1.8138987	3.34493426	5.05194541	6.23412156	4.49665789	2.42214533	1.65406244	3.1758794	2.23629527	2.55795364	2.39859594	2.57796258	1.99110767	2.11253301	3.29430443	2.99043062	0.474031327	0.764243615	1.00864553
neoxanthin	13.9059305	16.0282852	14.8717949	10.1315531	7.99692426	8.87196377	16.5707482	12.2164049	17.9856115	5.53182835	5.82283708	5.50073483	17.950237	12.7563977	18.9551369	4.56236538	5.36700868	4.69179427	9.64810518	10.5927888	12.2728161	5.65120519	4.37614492	3.21892573	2.53266332	1.64258856	1.73860911	1.54836193	1.7047817	1.50009666	1.19236238	1.91704703	0.909090909	0.381286068	0.385068762	0.639769452
lutein	210.633947	257.316834	226.824458	147.84999	123.990773	130.712227	212.343719	149.117704	209.832134	62.436445	66.0747471	66.5546924	175.157978	137.33151	161.002136	49.7356569	57.0244672	50.4515116	119.682908	122.224486	133.672073	53.8788738	59.027071	40.1396161	143.718593	103.898674	122.302158	57.1372855	58.6278586	53.7405761	105.423522	137.725739	127.392344	24.9381698	20.0392927	35.1585014
β-cryptoxanthin	0.337423313	0.359457867	0.345167653	0.210092284	0.183391003	0.200699876	0.599325263	0.409152608	0.535571543	0.198495017	0.170142474	0.136258661	0.390995261	0.380933776	0.304913575	0.250636381	0.192975533	0.164507263	0.38863109	0.33815441	0.214969709	0.261292283	0.400977	0.18925732	0.998994975	1.45458144	1.02917666	0.776131045	1.01247401	0.661125072	1.94596791	2.00436595	2.81100478	3.25638912	3.24165029	4.84149856
8'-apo-beta-carotenal	0.00865030675	0.0105283834	0.00897435897	0.00720596898	0.00634371396	0.0083161795	0.0122048025	0.00736862517	0.00927258193	0.00549115314	0.00693784844	0.00602561411	0.0101105845	0	0	0.00648130018	0.00627466456	0.00592854338	0.00872003094	0.00825015278	0.00951729529	0.00791978935	0.00917972725	0.00729106069	0.04	0.0514545814	0.0525579536	0.0181552262	0.0241164241	0.01573555	0.0723136299	0.0766025005	0.112639553	0.050700742	0.0554027505	0.0926032661
antheraxanthin	3.86503067	4.39992143	3.90532544	1.77105832	1.42445213	1.77850967	3.69120857	4.71204188	7.23421263	0.744356315	0.91472228	0.623556582	5.35150079	4.51260012	6.23422024	0.863520658	0.810970797	0.824499411	2.90023202	2.93338766	4.26030877	3.78772534	0.457968655	0.252084545	0.590954774	0.752028498	0.759392486	0	0	0	1.07657932	1.61936892	0.823365231	0.0875927453	0.185265226	0.245917387
α-cryptoxanthin	0.156850716	0.163622078	0.160552268	0.085215001	0.0732410611	0.0745162618	0.0646953761	0.0374248594	0.0639488409	0	0	0	0	0	0	0	0	0	0.0293890178	0.0401303728	0.0291186242	0	0.0439649908	0.0283110335	0.183316583	0.405699584	0.247801759	0	0	0	1.67987	1.74439373	2.71132376	0.395713108	0.373280943	0.336215178
lutein dimyristate	0.0206543967	0.0218031821	0.0137672584	0	0	0	0	0	0	0	0	0	0.0333728278	0.04180504	0.040201981	0	0	0	0.0494972931	0.0547973111	0.0304866132	0.015778813	0.0276816609	0.0134574365	2.01005025	2.07797348	2.95763389	0.237909516	0.471933472	0.259037309	1.19845623	2.18297281	0.510366826	0.498763397	0.25540275	0.493756004
violaxanthin myristate	0	0	0	0	0	0	0	0	0	0	0	0	0.404818325	0.339910139	0.394251311	0	0	0	0.429234339	0.262782644	0.328317373	0.315981365	0.35212701	0.189645143	7.9798995	7.55986543	9.15267786	1.54446178	2.07900208	1.22559443	5.09851716	8.19607065	3.03030303	1.78895301	1.30844794	2.45917387
echinenone	0	0	0	0	0	0	0	0	0	0	0	0	0	0	0	0	0	0	0	0	0	0.0025724124	0.00264604112	0.00181306961	0.0146130653	0.0255293885	0.0223820943	0.00750780031	0.0121205821	0.00829306012	0.0418444038	0.0470331415	0.0879186603	0.0438994229	0.0487229862	0.0747358309
lutein dipalmitate	0	0	0	0	0	0	0	0	0	0	0	0	0	0	0	0	0	0	0	0	0.0308774673	0	0	0	2.33165829	2.63209974	3.55715428	0.158346334	0.322245322	0.193311425	2.09222019	2.99662631	0.6738437	0.494641385	0.239685658	0.476464938
zeaxanthin dipalmitate	0	0	0	0	0	0	0	0	0	0	0	0	0	0	0	0	0	0	0	0	0	0	0	0	0.132261307	0.147041362	0.168265388	0.00489469579	0.0179209979	0.00829306012	0.162299411	0.232188926	0.0938995215	0.0146125309	0.00695481336	0.0251681076
lutein caprate	0	0	0	0	0	0	0	0	0	0	0	0	0	0	0	0	0	0	0	0	0	0	0	0	0.0365829146	0.0441321987	0.0513589129	0.013124025	0.018004158	0.0116953412	0.0294535852	0.0408811272	0.0281100478	0.0243198681	0.0151277014	0.0263208453
lutein oleate	0	0	0	0	0	0	0	0	0	0	0	0	0	0	0	0	0	0	0	0	0	0	0	0	0.227135678	0.296853354	0.28177458	0.0093798752	0.0282744283	0.0112313938	0.333130205	0.438579083	0.137360447	0.03215169	0.0171905697	0.0303554275
lutein dilaurate	0	0	0	0	0	0	0	0	0	0	0	0	0	0	0	0	0	0	0	0	0	0	0	0	0.0613065327	0.0783692856	0.0463629097	0	0	0	0.0402193784	0.0553681286	0.0269138756	0.0210222589	0.00915520629	0.0245917387
zeaxanthin palmitate	0	0	0	0	0	0	0	0	0	0	0	0	0	0	0	0	0	0	0	0	0	0.150496253	0.0533279056	0	0.207035176	0.298832377	0.221822542	0	0.155717256	0	0.251878936	0.416749355	0	0	0	0
violaxanthin laurate	0	0	0	0	0	0	0	0	0	0	0	0	0	0	0	0	0	0	0	0	0	0	0	0	0.0329648241	0.0437363942	0.0335731415	0	0	0	0.0410318911	0.0454455249	0.0267145136	0.016426216	0	0.018962536
zeaxanthin dimyristate	0	0	0	0	0	0	0	0	0	0	0	0	0	0	0	0	0	0	0	0	0	0	0	0	0.0609045226	0.0431426875	0	0	0.0146777547	0	0.126955109	0.18753721	0.0233253589	0	0	0
lutein stearate	0	0	0	0	0	0	0	0	0	0	0	0	0	0	0	0	0	0	0	0	0	0	0	0	0.0747738693	0.128042747	0.0985211831	0	0	0	0.390006094	0.2679103	0.705741627	0	0	0
lutein distearate	0	0	0	0	0	0	0	0	0	0	0	0	0	0	0	0	0	0	0	0	0	0	0	0	0.107336683	0.133979814	0.115307754	0	0	0	0.125533211	0.179996031	0.122208931	0	0	0
violaxanthin palmitate	0	0	0	0	0	0	0	0	0	0	0	0	0	0	0	0	0	0	0	0	0	0	0	0	5.08542714	5.71937463	5.9352518	0.620124805	0.937629938	0.7191185	4.85476336	8.85096249	3.05023923	1.0346249	0.758349705	1.53698367
