# Supplementary material for: Integrative Analysis of Metabolome and Transcriptome of Carotenoid Biosynthesis Reveals the Mechanism of Fruit Color Change in Tomato (Solanum lycopersicum)
Source: Int J Mol Sci. 2024 Jun 12;25(12):6493. doi: 10.3390/ijms25126493 (PMC11204166; doi:10.3390/ijms25126493)
Supplement: Supplementary file 1 [file ijms-25-06493-s001.zip › Table S3.xlsx]

## Sheet: Sheet1
Supplementary Table S3. Statistics of differential metabolites between varieties and among stages
Group	Compounds	W10-1	W10-2	W10-3	X10-1	X10-2	X10-3	Pvalue	Type
W10 VS X10	lutein palmitate	0.443762781	0.424278138	0.457593688	0.119379541	0.106305267	0.098806093	3.74399010603095e-5	down
	zeaxanthin	1.62985685	1.65586329	2.34714004	0.924798743	0.807381776	0.796624125	0.044214939040332774	down
	violaxanthin	13.803681	14.3586722	12.6232742	4.92833301	4.51749327	5.2902429	9.494003393781973e-4	down
	antheraxanthin	3.86503067	4.39992143	3.90532544	1.77105832	1.42445213	1.77850967	6.369980600325446e-4	down
	α-cryptoxanthin	0.156850716	0.163622078	0.160552268	0.085215001	0.0732410611	0.0745162618	3.054426275267079e-4	down
	lutein dimyristate	0.0206543967	0.0218031821	0.0137672584	0	0	0	0.01745674341567478	down
Group	Compounds	W20-1	W20-2	W20-3	X20-1	X20-2	X20-3	Pvalue	Type
W20 VS X20	β-carotene	32.9430443	23.0754315	34.7721823	7.76896482	8.15610159	7.852194	0.025338776930675103	down
	lycopene	0	0	0.107913669	0	0	0	N/A	down
	α-carotene	0.490176622	0.550707776	0.851318945	0.264388855	0.24365063	0.144866681	0.054191296835611046	down
	lutein palmitate	0.148045247	0.177622649	0.227817746	0.0368110637	0.0699979352	0.0466092799	0.017338176601359386	down
	violaxanthin dibutyrate	0.0595356221	0.0376187706	0.0449640288	0.0229814928	0.0153417303	0.0160193156	0.032500224348064426	down
	zeaxanthin	4.5643977	3.19953461	4.71622702	0.43319097	0.823869502	0.789418434	0.014129567235435469	down
	violaxanthin	7.71978567	9.6567772	13.9488409	2.3998373	1.6993599	1.29960109	0.03899984737769021	down
	neoxanthin	16.5707482	12.2164049	17.9856115	5.53182835	5.82283708	5.50073483	0.02862994953102436	down
	lutein	212.343719	149.117704	209.832134	62.436445	66.0747471	66.5546924	0.02571654842338421	down
	β-cryptoxanthin	0.599325263	0.409152608	0.535571543	0.198495017	0.170142474	0.136258661	0.017470917970279852	down
	antheraxanthin	3.69120857	4.71204188	7.23421263	0.744356315	0.91472228	0.623556582	0.0508114787726688	down
	α-cryptoxanthin	0.0646953761	0.0374248594	0.0639488409	0	0	0	0.025257388037118234	down
Group	Compounds	W30-1	W30-2	W30-3	X30-1	X30-2	X30-3	Pvalue	Type
W30 VS X30	β-carotene	31.5955766	23.2467279	26.4128957	7.42118661	8.76085241	7.38123282	0.013310165614075225	down
	α-carotene	0.507503949	0.369212737	0.48941542	0	0	0	0.008960265028410708	down
	lutein palmitate	0.159755134	0.205118187	0.18566712	0.0530644214	0.043804262	0.0147232038	0.001199516051276579	down
	zeaxanthin	6.24012638	4.20003907	3.70945815	2.34971608	2.3480663	2.1005104	0.08548475785639005	down
	violaxanthin	10.6240126	9.90427818	17.0130122	1.61151361	1.78571429	1.8138987	0.041151689852820035	down
	neoxanthin	17.950237	12.7563977	18.9551369	4.56236538	5.36700868	4.69179427	0.024399729790730358	down
	lutein	175.157978	137.33151	161.002136	49.7356569	57.0244672	50.4515116	0.008519484861067452	down
	antheraxanthin	5.35150079	4.51260012	6.23422024	0.863520658	0.810970797	0.824499411	0.011747007635208452	down
	lutein dimyristate	0.0333728278	0.04180504	0.040201981	0	0	0	0.0044882586648232956	down
	violaxanthin myristate	0.404818325	0.339910139	0.394251311	0	0	0	0.0027932471435792934	down
	rubixanthin myristate	0.00086492891	0	0	0	0	0	N/A	down
Group	Compounds	W40-1	W40-2	W40-3	X40-1	X40-2	X40-3	Pvalue	Type
W40 VS X40	lycopene	0.286156226	0.578529232	0.0588235294	0.423334009	2.82922858	0.38006593	0.38070280691624	up
	α-carotene	0.363495746	0.564269709	0.383036936	0	0	0	0.020736206155487248	down
	violaxanthin dibutyrate	0.324825986	0.340191485	0.224741059	0.0798055499	0.107469978	0.0577855342	0.016660979706965725	down
	zeaxanthin	8.83604022	7.80199633	9.28278288	4.67895483	4.53897822	3.10257902	0.002632197442519421	down
	neoxanthin	9.64810518	10.5927888	12.2728161	5.65120519	4.37614492	3.21892573	0.003588558459913316	down
	lutein	119.682908	122.224486	133.672073	53.8788738	59.027071	40.1396161	6.646554731672436e-4	down
	antheraxanthin	2.90023202	2.93338766	4.26030877	3.78772534	0.457968655	0.252084545	0.24019929968269543	down
	lutein dimyristate	0.0494972931	0.0547973111	0.0304866132	0.015778813	0.0276816609	0.0134574365	0.050928658775237876	down
	echinenone	0	0	0	0.0025724124	0.00264604112	0.00181306961	0.012658090141525916	up
	lutein dipalmitate	0	0	0.0308774673	0	0	0	0	down
	zeaxanthin palmitate	0	0	0	0.150496253	0.0533279056	0	0.2629708535051508	up
Group	Compounds	W50-1	W50-2	W50-3	X50-1	X50-2	X50-3	Pvalue	Type
W50 VS X50	β-carotene	52.2613065	51.4545814	52.1582734	24.5709828	30.1455301	21.0709453	0.009163751728450232	down
	γ-carotene	7.57788945	7.42133386	7.85371703	1.66731669	1.86070686	1.37637734	6.637947206555106e-6	down
	lycopene	105.326633	87.4727884	103.717026	34.3213729	37.2141372	36.1492364	0.00711147471221349	down
	(E/Z)-phytoene	159.798995	203.839303	189.648281	9.94539782	11.7047817	3.7309105	0.004273723594231368	down
	lutein palmitate	4.26130653	5.40273105	6.23501199	0.663026521	1.2037422	0.920162382	0.012078246860621599	down
	zeaxanthin	2.15075377	1.77122501	1.92246203	0.503120125	1.20582121	0.425285134	0.023711449903739964	down
	lutein	143.718593	103.898674	122.302158	57.1372855	58.6278586	53.7405761	0.02684001073042114	down
	8'-apo-beta-carotenal	0.04	0.0514545814	0.0525579536	0.0181552262	0.0241164241	0.01573555	0.006542175274284017	down
	antheraxanthin	0.590954774	0.752028498	0.759392486	0	0	0	0.006094334121334248	down
	α-cryptoxanthin	0.183316583	0.405699584	0.247801759	0	0	0	0.05176576043879727	down
	lutein dimyristate	2.01005025	2.07797348	2.95763389	0.237909516	0.471933472	0.259037309	0.017375905057732868	down
	violaxanthin myristate	7.9798995	7.55986543	9.15267786	1.54446178	2.07900208	1.22559443	0.0011280206030475847	down
	echinenone	0.0146130653	0.0255293885	0.0223820943	0.00750780031	0.0121205821	0.00829306012	0.05367576993897788	down
	lutein dipalmitate	2.33165829	2.63209974	3.55715428	0.158346334	0.322245322	0.193311425	0.017842778820704903	down
	zeaxanthin dipalmitate	0.132261307	0.147041362	0.168265388	0.00489469579	0.0179209979	0.00829306012	0.0023891685038020514	down
	lutein caprate	0.0365829146	0.0441321987	0.0513589129	0.013124025	0.018004158	0.0116953412	0.009922790734319552	down
	lutein oleate	0.227135678	0.296853354	0.28177458	0.0093798752	0.0282744283	0.0112313938	0.004297442962159151	down
	lutein dilaurate	0.0613065327	0.0783692856	0.0463629097	0	0	0	0.021516242773249688	down
	zeaxanthin palmitate	0.207035176	0.298832377	0.221822542	0	0.155717256	0	0.046305887309817946	down
	violaxanthin laurate	0.0329648241	0.0437363942	0.0335731415	0	0	0	0.00891234405385749	down
	zeaxanthin dimyristate	0.0609045226	0.0431426875	0	0	0.0146777547	0	0.23697126964747106	down
	lutein stearate	0.0747738693	0.128042747	0.0985211831	0	0	0	0.022729622675152956	down
	lutein distearate	0.107336683	0.133979814	0.115307754	0	0	0	0.004382224295982473	down
	violaxanthin palmitate	5.08542714	5.71937463	5.9352518	0.620124805	0.937629938	0.7191185	0.0010086596736792852	down
Group	Compounds	W60-1	W60-2	W60-3	X60-1	X60-2	X60-3	Pvalue	Type
W60 VS X60	γ-carotene	8.30794231	10.0019845	9.29027113	2.34954658	2.69155206	3.30451489	0.0011267255017388769	down
	lycopene	108.064189	102.202818	102.073365	49.0519373	50.6876228	39.1930836	6.377501408011739e-4	down
	α-carotene	1.31830185	1.05973407	1.27791069	0.401896125	0.351669941	0.937560038	0.056347356048814676	down
	(E/Z)-phytoene	339.22405	398.888668	486.443381	77.6999176	68.172888	93.7560038	0.014394134565244401	down
	lutein palmitate	3.67661995	6.84659655	2.55183413	1.20568838	0.654223969	1.35638809	0.12136262272285148	down
	violaxanthin dibutyrate	0.57282145	0.422702917	0.418660287	0.119126134	0.127701375	0.172526417	0.015318393230906205	down
	zeaxanthin	1.8464351	2.22266323	1.9437799	0.317394889	0.332023576	0.537944284	6.807611886419092e-4	down
	violaxanthin	2.11253301	3.29430443	2.99043062	0.474031327	0.764243615	1.00864553	0.01648332081145502	down
	neoxanthin	1.19236238	1.91704703	0.909090909	0.381286068	0.385068762	0.639769452	0.09144429557687252	down
	lutein	105.423522	137.725739	127.392344	24.9381698	20.0392927	35.1585014	0.0033915264564104803	down
	antheraxanthin	1.07657932	1.61936892	0.823365231	0.0875927453	0.185265226	0.245917387	0.04632662689212527	down
	α-cryptoxanthin	1.67987	1.74439373	2.71132376	0.395713108	0.373280943	0.336215178	0.037057706885169225	down
	lutein dimyristate	1.19845623	2.18297281	0.510366826	0.498763397	0.25540275	0.493756004	0.20853142048413095	down
	violaxanthin myristate	5.09851716	8.19607065	3.03030303	1.78895301	1.30844794	2.45917387	0.1333381406402839	down
	lutein dipalmitate	2.09222019	2.99662631	0.6738437	0.494641385	0.239685658	0.476464938	0.1520521119364654	down
	zeaxanthin dipalmitate	0.162299411	0.232188926	0.0938995215	0.0146125309	0.00695481336	0.0251681076	0.06393373109799472	down
	lutein oleate	0.333130205	0.438579083	0.137360447	0.03215169	0.0171905697	0.0303554275	0.08814857729164462	down
	lutein dilaurate	0.0402193784	0.0553681286	0.0269138756	0.0210222589	0.00915520629	0.0245917387	0.09227857788029764	down
	zeaxanthin palmitate	0.251878936	0.416749355	0	0	0	0	0.20724815877425704	down
	violaxanthin laurate	0.0410318911	0.0454455249	0.0267145136	0.016426216	0	0.018962536	0.034248530579624896	down
	zeaxanthin dimyristate	0.126955109	0.18753721	0.0233253589	0	0	0	0.14331083151012458	down
	lutein stearate	0.390006094	0.2679103	0.705741627	0	0	0	0.07340339588067228	down
	lutein distearate	0.125533211	0.179996031	0.122208931	0	0	0	0.016827749641168125	down
	violaxanthin palmitate	4.85476336	8.85096249	3.05023923	1.0346249	0.758349705	1.53698367	0.11824855785820615	down
