# Supplementary material for: Integrative Analysis of Metabolome and Transcriptome of Carotenoid Biosynthesis Reveals the Mechanism of Fruit Color Change in Tomato (Solanum lycopersicum)
Source: Int J Mol Sci. 2024 Jun 12;25(12):6493. doi: 10.3390/ijms25126493 (PMC11204166; doi:10.3390/ijms25126493)
Supplement: Supplementary file 1 [file ijms-25-06493-s001.zip › Table S4.xlsx]

## Sheet: TableS2
Supplementary Table S4. Raw data, clean data and Qphred value of bases
Sample	Raw Reads	Clean Reads	Clean Base(G)	Error Rate(%)	Q20(%)	Q30(%)	GC Content(%)
W10-4	44171976	41514874	6.23	0.03	97.6	93.17	42.75
W10-5	63825070	59782228	8.97	0.03	98.03	94.15	42.79
W10-6	61008572	56994278	8.55	0.03	97.92	93.87	42.74
W20-4	47609746	44914162	6.74	0.03	97.74	93.5	42.76
W20-5	47913344	45014332	6.75	0.03	97.73	93.48	42.84
W20-6	50214126	47431204	7.11	0.03	97.8	93.62	42.76
W30-4	43115034	40842620	6.13	0.03	97.75	93.56	42.77
W30-5	50486280	47440138	7.12	0.03	97.76	93.59	42.64
W30-6	51182118	48238344	7.24	0.03	97.67	93.34	42.78
W40-4	53604742	50327836	7.55	0.03	97.59	93.17	42.65
W40-5	48624028	45629148	6.84	0.03	97.72	93.44	42.69
W40-6	50586754	47055026	7.06	0.03	97.76	93.57	42.37
W50-4	44301702	41483384	6.22	0.03	97.7	93.45	46.36
W50-5	57475940	52584972	7.89	0.03	98.02	94.17	45.22
W50-6	46655220	44251876	6.64	0.03	97.61	93.24	41.62
W60-4	45048952	42766264	6.41	0.03	97.82	93.7	46.07
W60-5	46741682	44321126	6.65	0.03	97.65	93.39	41.72
W60-6	45300376	43279608	6.49	0.03	97.78	93.57	46.1
Z10-4	49661724	46819202	7.02	0.03	97.66	93.33	42.89
Z10-5	43177984	40626716	6.09	0.03	97.63	93.27	42.73
Z10-6	50979914	47890282	7.18	0.03	97.79	93.66	42.72
Z20-4	50804572	47052174	7.06	0.03	97.75	93.53	42.8
Z20-5	45902410	42888356	6.43	0.03	97.72	93.52	42.75
Z20-6	51693178	48520112	7.28	0.03	97.98	94.06	42.9
Z30-4	43200684	39919656	5.99	0.03	97.56	93.12	42.58
Z30-5	50510844	45986510	6.9	0.03	97.62	93.27	42.86
Z30-6	51854242	48709572	7.31	0.03	97.68	93.33	42.61
Z40-4	47002202	44122624	6.62	0.03	97.68	93.39	42.71
Z40-5	50022132	47087986	7.06	0.03	97.71	93.48	42.69
Z40-6	50301490	47011526	7.05	0.03	97.67	93.34	42.44
Z50-4	49655654	47053554	7.06	0.03	97.12	92.04	42.27
Z50-5	55890924	53157810	7.97	0.03	97.87	93.73	42.26
Z50-6	49979550	47426176	7.11	0.03	97.78	93.63	42.3
Z60-4	66346288	61677332	9.25	0.03	97.91	93.85	42.27
Z60-5	63538712	58438038	8.77	0.03	97.74	93.46	42.22
Z60-6	55934034	52323860	7.85	0.03	97.95	93.98	42.22
Note：
Sample：Sample Name
W：WP190 Z ：ZH108
Raw Reads：The number of raw reads
Clean Reads：The number of Clean reads filtered from the raw reads
Clean Base(G)：Total number of bases of high quality reads
Error rate：Overall sequencing error rate
Q20：The percentage of bases with a Qphred value of 20 or more in the total number of bases
Q30：The percentage of bases with a Qphred value of 30 or more in the total number of bases
GC content：Percentage of total base number of G and C in high quality reads
