# Supplementary material for: Integrative Analysis of Metabolome and Transcriptome of Carotenoid Biosynthesis Reveals the Mechanism of Fruit Color Change in Tomato (Solanum lycopersicum)
Source: Int J Mol Sci. 2024 Jun 12;25(12):6493. doi: 10.3390/ijms25126493 (PMC11204166; doi:10.3390/ijms25126493)
Supplement: Supplementary file 1 [file ijms-25-06493-s001.zip › Table S5.xlsx]

## Sheet: Sheet1
Supplementary Table S5.The percentage of mapped reads for each replicate
Sample	Total Reads	Reads mapped
W10-1	41514874	40070750(96.52%)
W10-2	59782228	57953228(96.94%)
W10-3	56994278	55106924(96.69%)
W20-1	44914162	43552009(96.97%)
W20-2	45014332	43440361(96.50%)
W20-3	47431204	45928801(96.83%)
W30-1	40842620	39586046(96.92%)
W30-2	47440138	45976277(96.91%)
W30-3	48238344	46816698(97.05%)
W40-1	50327836	48718746(96.80%)
W40-2	45629148	44246599(96.97%)
W40-3	47055026	45452798(96.59%)
W50-1	41483384	39717831(95.74%)
W50-2	52584972	50191948(95.45%)
W50-3	44251876	42399117(95.81%)
W60-1	42766264	38094261(89.08%)
W60-2	44321126	40958635(92.41%)
W60-3	43279608	38476612(88.90%)
Z10-1	46819202	44976380(96.06%)
Z10-2	40626716	39101057(96.24%)
Z10-3	47890282	46287041(96.65%)
Z20-1	47052174	45644326(97.01%)
Z20-2	42888356	41543398(96.86%)
Z20-3	48520112	47167997(97.21%)
Z30-1	39919656	38516764(96.49%)
Z30-2	45986510	44445748(96.65%)
Z30-3	48709572	47283232(97.07%)
Z40-1	44122624	42406872(96.11%)
Z40-2	47087986	45592896(96.82%)
Z40-3	47011526	45569776(96.93%)
Z50-1	47053554	45549565(96.80%)
Z50-2	53157810	51729964(97.31%)
Z50-3	47426176	45972000(96.93%)
Z60-1	61677332	58319871(94.56%)
Z60-2	58438038	53773001(92.02%)
Z60-3	52323860	48809454(93.28%)
