# Supplementary material for: Integrative Analysis of Metabolome and Transcriptome of Carotenoid Biosynthesis Reveals the Mechanism of Fruit Color Change in Tomato (Solanum lycopersicum)
Source: Int J Mol Sci. 2024 Jun 12;25(12):6493. doi: 10.3390/ijms25126493 (PMC11204166; doi:10.3390/ijms25126493)
Supplement: Supplementary file 1 [file ijms-25-06493-s001.zip › Table S6.xlsx]

## Sheet: Sheet1
Supplementary Table S6. Expression of all DEGs between varieties at each developmental stage
ID	W10-1	W10-2	W10-3	Z10-1	Z10-2	Z10-3	W20-1	W20-2	W20-3	Z20-1	Z20-2	Z20-3	W30-1	W30-2	W30-3	Z30-1	Z30-2	Z30-3	W40-1	W40-2	W40-3	Z40-1	Z40-2	Z40-3	W50-1	W50-2	W50-3	Z50-1	Z50-2	Z50-3	W60-1	W60-2	W60-3	Z60-1	Z60-2	Z60-3
Solyc00g500062.1	0.2814	0.2916	0.8713	0.4363	0.4331	0.2442	1.0975	0.9759	1.1643	0.0615	0.2697	0.3562	0.638	0.4904	1.0269	0.2928	0.5051	1.0144	0.6386	0.319	1.1809	0.4677	0.3718	0.3729	1.9335	1.7792	2.1993	0.1864	0.1649	0.1231	0.899	0.7314	0.3926	0.7929	1.0718	1.144
Solyc00g500063.1	2.75	2.7779	3.1374	3.1027	0.9583	1.0581	3.9163	5.8657	5.0503	1.0321	1.2185	1.1165	2.1698	3.1308	2.1831	1.7547	1.3736	1.5733	1.852	0.8352	2.544	3.3876	0.8911	0.7678	15.5675	13.8683	15.2616	0.4467	0.6386	0.7151	10.178	10.1147	7.7172	4.0754	3.1515	4.0854
Solyc00g500065.1	0.1831	0.2529	0.1667	0.6081	0.1878	0.0397	0.168	0.4655	0.3986	0.1601	0.0877	0.0386	0	0.0798	0.2751	0.1905	0	0.1164	0.0755	0.1245	0.283	0.4781	0.0806	0.2022	1.5513	1.756	2.2977	0.1616	0.2503	0.2002	1.9884	1.9032	1.7368	1.483	1.0642	1.4492
Solyc00g500095.1	0	0	0	0.8806	1.0928	0.6469	0	0	0	0.2173	0.2722	0.1498	0.2146	0	0.0914	0	0.0956	0.0602	0	0	0	0.0337	0	0	0	0	0	0.0627	0.111	0.3107	0	0	0	1.7756	6.4617	0.6077
Solyc00g500129.1	0.3041	0.07	0.7384	0.3592	0.208	0.1759	1.4881	1.7808	1.2359	0.3545	0.6801	1.0263	2.4511	1.9429	2.0016	0.4219	0.5457	1.0316	0.9201	10.8456	1.164	0.2888	0.4463	0.0895	0.65	0.0884	0.8641	0.537	0.2376	0.2661	0.0863	0.4215	0	0.4284	0	0.1735
Solyc00g500130.1	0.152	0.035	0.0738	0.1347	0	0.044	0.1395	0.4686	0.4855	0.1772	0	0.0428	0.1532	0.0883	0.3916	0.1582	0.2729	0.043	0.2509	0.1838	0.2686	0.6256	0	0.2239	2.2749	1.4584	2.4003	0.0895	0.0396	0.0443	1.0362	1.0538	0.7354	0.5355	0.2438	0.4771
Solyc00g500296.1	0.0507	0	0	0.0449	0	0	0.093	0.4218	0.1766	0	0.0972	0.0428	0.5617	0.3533	0.087	0	0.1819	0	0.2509	0.046	0.0895	0.4813	0.0446	0.1343	1.4392	0.6187	1.2482	0.0447	0	0.0887	0.7771	0.4215	0.2263	0.1428	0.1219	0.0867
Solyc01g005000.3	84.0686	84.1821	99.181	87.4835	90.5107	100.455	34.8471	25.6496	29.4715	27.8423	29.554	23.7422	24.12	19.2276	19.1058	29.5952	40.9268	37.9264	6.121	7.6432	8.9893	7.8877	13.4422	7.4463	1.5443	1.1225	1.6549	0.9472	0.8621	1.0728	0.9139	0.9559	0.5816	0.842	0.6635	0.9968
Solyc01g005010.4	13.1122	13.3844	13.402	11.0095	7.9825	7.8971	8.2163	6.9224	7.1167	6.7589	5.7215	4.9957	6.705	7.0341	7.3939	6.4656	6.0153	5.8096	7.4698	6.1229	9.4227	5.3898	10.5139	6.6999	0.4931	0.768	0.7879	2.4626	2.3321	2.0552	0.3751	0.3561	0.5461	1.034	0.9415	1.0468
Solyc01g005030.4	10.0855	9.6772	10.362	11.233	12.5564	13.0677	9.6848	9.2563	8.6964	9.7475	8.4058	9.6426	13.0573	12.1397	13.1584	13.1806	13.707	13.5341	26.2438	38.3168	30.922	18.5067	16.9177	21.4877	19.256	19.7972	18.9042	17.0182	16.9578	17.9065	18.9311	18.3006	19.5346	17.0796	18.8727	17.3609
Solyc01g005060.3	18.4924	17.7875	17.3385	19.6151	17.7842	15.112	12.2138	14.7236	9.1009	18.4526	19.6334	18.1241	8.9411	10.73	8.7582	7.2914	8.335	11.4996	4.1746	5.3017	4.652	7.7176	8.764	7.6194	0.5698	1.3378	1.0605	2.5995	3.3371	2.9753	2.7553	2.7589	2.638	4.907	5.4856	5.5358
Solyc01g005070.3	0.4937	0.7309	0.7965	0.8436	0.579	1.1936	0.9709	0.4566	1.0137	2.7136	2.6706	2.738	0	0.1844	0	0	0.0633	0.0897	0	0	0.0312	0	0	0.2181	0	0	0	0	0	0.0309	0	0	0.1575	0.1242	0	0.0906
Solyc01g005100.4	16.3605	15.5096	15.37	19.5723	18.9937	20.9336	17.0958	16.7491	15.8798	20.1171	19.6886	18.1057	27.5168	18.6952	20.0297	26.5509	19.9694	25.727	21.4191	21.1538	26.5862	28.8815	29.6591	24.6884	6.6372	7.4287	8.032	17.6104	19.2227	20.7618	11.9375	11.3399	13.9518	15.9837	17.6189	16.6597
Solyc01g005120.3	23.44	24.5625	25.1434	22.6132	23.4253	21.0274	9.7654	11.0376	9.8951	8.3299	10.3037	7.1293	12.8967	15.0988	11.3291	7.1825	8.5175	9.6965	12.6095	10.3023	15.0863	11.2325	10.5752	9.5287	2.4043	2.1632	2.2137	5.8095	8.1466	8.872	3.4304	4.5227	4.2135	9.5983	8.7922	8.6461
Solyc01g005130.2	6.4057	7.1819	5.7378	5.7215	6.6808	6.4701	17.0569	17.3826	16.464	16.8024	17.1119	18.9637	14.9202	15.5551	12.263	15.3525	12.2041	15.5867	18.6326	15.5225	19.2966	15.308	15.7687	17.0709	17.9423	15.0643	20.3931	12.6111	13.9905	16.6333	23.8872	26.0938	20.0438	22.7843	27.1131	25.8391
Solyc01g005140.3	0	0	0	0.0423	0	0	0.0438	0.0882	0	0	0	0	0.8654	0.8315	0.5326	0.5958	0.0856	0.2428	5.1581	4.5863	3.4563	0.9968	0.9244	1.7704	41.0439	39.2771	37.5138	8.4262	8.6493	12.0666	58.2892	55.9544	57.4632	43.2225	39.5192	53.9012
Solyc01g005150.3	0.7475	1.4552	1.3861	1.9866	1.6735	1.0025	0.3118	0.2514	0.4735	0.8318	1.2376	0.4587	0.8217	1.0658	0.5251	0.6364	0.6098	1.0374	0.3365	0.1849	0.1801	0	0.2394	0.2401	0	0	0	0	0	0	0	0.0706	0	0	0	0
Solyc01g005180.1	0.195	0.8082	0.4262	0.691	1.4006	0.6769	0.3579	1.4426	1.0191	1.7049	1.6822	0.6582	1.7684	1.5292	0.8372	0.8116	0.875	1.9846	1.4483	1.7683	1.5504	5.185	4.8085	5.1683	1.7864	2.3806	2.4014	4.4769	3.3521	4.778	3.4887	3.8519	4.5708	5.4945	3.4398	7.0093
Solyc01g005210.4	15.3271	15.3513	15.358	24.2861	24.6687	26.8024	25.096	23.3172	23.2439	21.2221	18.5429	18.9056	13.0622	12.9805	16.27	17.652	22.8804	18.8057	13.6179	23.9904	13.2777	15.7647	11.0815	17.164	37.793	35.8448	36.6668	19.2138	20.9686	18.7087	29.3558	29.1203	32.4264	28.4079	25.6535	28.1319
Solyc01g005220.3	1.5377	0.7681	1.2064	1.3832	1.4808	1.6628	7.0771	7.9849	6.7585	5.2744	4.3311	3.5334	8.1049	8.9047	9.3642	6.0063	7.7065	5.9792	5.9155	5.9639	3.1767	6.9419	5.917	4.828	2.8608	2.4756	2.8012	4.3868	5.1388	6.045	3.4262	3.0252	3.8288	12.2485	12.1968	10.2043
Solyc01g005230.4	0	0	0	0.1094	0.0422	0.0714	1.3215	3.6908	1.9711	0.8994	0.5916	0.868	1.1609	1.8643	1.8372	0.8563	1.2555	1.0818	1.2564	0.8955	1.6357	2.8525	1.7756	2.3265	0	0.1435	0	0.2543	0.4501	0.108	0.0701	0.0428	0	0.1449	0.2639	0.2113
Solyc01g005240.4	38.4484	38.2	37.4853	34.908	37.3064	34.0952	81.1864	80.9925	77.811	59.6201	54.5295	54.5291	97.4652	93.8674	94.493	54.5816	62.8263	62.3667	56.987	60.3109	48.2487	87.1694	71.9489	66.0489	28.0583	26.5695	27.3329	44.4517	45.5179	48.2711	12.9204	14.5618	14.3647	43.2137	36.0069	41.0015
Solyc01g005250.4	71.9215	68.3308	68.3462	61.4584	58.4437	59.8609	69.119	60.8889	69.447	73.8267	71.3828	74.5616	66.9742	69.2734	67.3676	69.602	66.2742	70.3687	62.2672	70.1411	73.5269	63.4604	62.3059	57.9699	45.7128	46.6478	45.7513	44.8112	45.1175	45.982	107.57	103.551	102.346	44.0812	58.036	48.8018
Solyc01g005253.1	4.6539	4.7813	5.5204	1.9558	2.3878	3.0549	6.899	7.4488	7.2238	6.3645	6.4627	6.9986	6.7338	10.3978	7.7361	8.009	5.4081	5.9715	5.6134	4.3827	6.1672	6.7995	7.8822	5.4295	2.0772	1.561	2.2609	3.1612	3.6832	2.5063	1.3216	2.2952	2.331	6.6409	4.7364	5.2597
Solyc01g005257.1	7.4625	7.1695	7.7048	2.5831	3.4484	3.6454	7.2563	5.8498	5.7251	3.0247	3.0318	3.7533	6.2249	7.1052	4.7952	3.2912	3.1489	2.9761	7.5045	6.4536	10.4784	5.1157	5.0489	5.0211	1.9921	3.8787	3.2771	5.7604	3.7458	3.8923	4.2946	4.1619	5.4612	3.1332	3.1701	2.9608
Solyc01g005280.3	1.5003	2.2401	1.5514	0.8147	1.5395	1.344	8.9715	6.0868	8.0095	6.2205	5.7061	7.0247	3.8528	3.6689	2.7843	5.1872	4.604	5.788	1.6376	1.5361	2.1378	4.1825	6.1379	3.8055	2.3943	2.7434	1.6505	2.1796	1.8531	1.9906	0.4123	0.8051	0.4862	0.6478	1.4747	0.7042
Solyc01g005290.4	0	0.1557	0.0411	0.1997	0.0578	0.0978	0.4137	0.0521	0.6381	0.6406	0.5402	0.4756	0.1136	0.2455	0.1452	0.2932	0.354	0.5258	0.3721	0.971	0.697	0.2141	0.2482	0.946	17.8634	22.3607	18.6314	5.0261	5.4163	2.959	19.1566	20.0381	23.9033	3.8508	5.0158	3.135
Solyc01g005300.4	1.5087	1.3454	1.3189	2.1142	1.914	2.5232	3.5996	3.881	3.3688	12.0398	11.3324	11.3423	13.8757	10.3253	11.8709	11.8168	14.2039	13.8197	32.9377	32.0146	12.6255	8.909	9.5667	22.1018	24.6777	19.2802	23.6984	21.1943	19.9765	24.8448	46.9025	43.463	39.3137	41.912	45.9469	49.4886
Solyc01g005330.3	61.6384	60.7354	59.7517	67.4164	68.6872	65.8811	51.5719	56.2788	52.8169	69.7183	69.7607	63.6253	53.1834	46.8766	51.106	50.6321	64.8282	57.4869	44.5965	48.2794	39.1178	55.535	52.3656	46.4172	7.732	8.1273	8.4308	24.3357	28.4263	26.3401	10.2913	10.1055	9.2643	22.9642	20.2698	22.7994
Solyc01g005340.3	4.5526	4.4127	4.6704	5.0416	4.5286	5.8858	4.9878	6.6802	5.4625	8.4892	8.9949	8.938	12.5455	12.5078	14.9784	13.3417	15.6338	15.0317	16.3705	19.1683	14.159	16.6983	17.9816	16.6839	13.2785	11.1407	13.7083	12.0193	12.7231	13.4767	12.19	11.785	10.1634	12.2392	12.2365	13.8958
Solyc01g005370.3	3.1351	1.7647	2.6223	3.086	2.6212	3.3755	3.5163	3.1676	3.0341	3.1472	5.565	3.3804	7.0787	9.0045	6.032	9.6054	9.743	7.7309	9.4867	12.3198	13.5405	11.082	15.1859	11.233	24.7323	21.9222	23.7589	12.0988	13.292	16.2579	20.1803	18.5911	13.8679	13.1281	12.3828	13.3661
Solyc01g005390.3	0.5987	0.5515	0.7754	0.7662	0.6826	0.5196	0.1831	0.0615	0.0579	0.0582	0.0638	0	0.067	0.2898	0.1142	0	0	0.0564	0.0549	0	0.2351	0.0632	0.2344	0.0588	0.5485	0.2321	0.9453	0.2937	0.6758	0.2911	1.4169	0.6916	1.4851	1.6402	6.9344	0.7971
Solyc01g005400.3	3.5386	3.4297	5.6176	3.0413	3.9562	4.6749	1.2117	0.8791	0.322	0.6003	0.3038	0.2674	0.6386	0.046	0.1361	0.3847	0.2844	1.1647	0.4359	1.4848	0.7465	0.7022	0.6512	0.28	0.5806	0.5527	0.6504	0.8395	0.8667	0.4622	2.2048	2.3063	2.7118	0.7069	0.9317	1.1753
Solyc01g005410.4	0.9066	1.1387	0.9607	1.3143	1.9451	2.0741	6.3531	9.5269	7.1069	5.4766	8.532	6.9549	18.9353	14.0036	18.4706	15.6941	10.7247	13.2816	7.7539	7.0256	6.4802	9.8619	14.7349	8.8834	0.7551	1.6531	0.5465	0.5822	1.5456	1.731	4.1427	3.5989	3.3118	4.0641	2.7095	3.5974
Solyc01g005440.4	314.232	302.659	287.75	368.286	390.95	427.766	251.16	234.644	248.243	253.83	279.481	284.949	153.799	154.838	138.795	187.494	201.647	208.572	81.4835	85.8383	96.1399	67.4535	72.3555	68.3564	65.7175	64.5932	61.5938	28.036	30.4315	32.2961	54.0036	51.7896	57.1747	33.8361	32.6254	32.5062
Solyc01g005450.3	3.1346	2.7318	3.0214	3.076	2.7711	4.6871	4.8237	4.9947	5.1665	3.331	3.1433	2.9707	3.353	3.0254	2.5673	4.7169	3.3324	4.0084	3.0645	2.449	4.8568	3.16	3.5676	4.0049	0.5302	1.0093	0.7309	1.8737	1.1682	1.9413	1.1504	1.0529	1.1304	1.4608	1.9721	2.27
Solyc01g005460.4	10.1141	9.537	9.0894	10.9223	9.0147	7.7519	3.2519	3.4818	3.1508	3.6147	2.6183	3.0526	0.9671	2.6374	0.8241	3.0728	2.2526	3.1934	0.1219	0.0669	0.587	0.9815	1.5604	0.3913	0	0	0.0699	0	0.1154	0	0	0	0	0.052	0.0592	0
Solyc01g005470.3	1.5787	1.735	1.0455	4.7043	2.7244	4.9194	1.6463	2.2562	0.8125	2.4469	1.9259	1.3927	21.1141	25.3853	18.2383	6.7948	2.5759	5.6602	21.3192	57.3952	112.905	69.0322	39.6884	36.8972	2.1694	2.065	1.1556	66.6597	131.655	145.939	16.6897	16.4133	15.2184	232.224	221.579	282.938
Solyc01g005490.3	13.0697	12.863	11.452	12.8476	12.86	10.9068	12.9138	16.424	15.6568	15.2783	16.1318	18.9759	21.5049	21.4658	20.4463	19.524	20.1483	19.4979	20.2423	19.7105	22.1121	21.7633	21.6967	22.3662	9.0868	9.2741	8.5819	16.2839	15.7246	17.1718	43.7155	46.4983	43.7256	13.9995	14.7291	14.9246
Solyc01g005500.3	0	0	0	0	0	0	0	0	0	0	0	0	0	0.1328	0.0436	0	0	0	0.2097	0.0461	0.4041	0.3378	0	0.1347	0.2793	0.3102	0.337	0.4039	0.3971	2.7129	2.9875	2.9589	2.6094	13.8188	8.1499	22.6608
Solyc01g005520.4	45.2107	41.2237	43.3322	23.9424	24.9068	24.5294	92.1575	93.7287	95.8135	30.8508	30.8483	30.0369	56.1459	58.5838	44.1476	54.0242	40.7124	46.6006	58.6226	42.5113	70.1196	59.3211	43.1641	45.8694	25.5406	31.0406	26.3729	32.4585	32.5096	32.7102	27.9796	30.1541	34.148	28.2702	30.0334	21.0394
Solyc01g005530.3	13.4958	11.5971	12.0502	12.3207	12.7507	14.2824	12.9889	9.7407	10.9666	13.3829	14.0406	12.3607	12.1067	10.8989	15.2626	8.9054	9.2313	8.6548	8.7607	13.2834	6.9065	9.2216	8.552	8.2155	3.9957	2.9423	4.8332	7.1213	9.3238	12.1704	2.3136	2.9945	2.7556	7.2462	6.4005	8.0994
Solyc01g005540.4	23.1299	18.2762	19.6591	16.7188	17.2189	16.2675	38.8906	33.319	37.1546	15.8615	14.5633	15.3511	16.7061	17.0145	17.2429	13.9741	13.4764	13.9975	16.9467	14.5776	18.4529	21.0086	13.1589	17.4076	9.6487	11.1839	10.0724	13.0156	13.5847	12.8547	10.5182	9.5353	9.7871	14.9803	13.3542	11.8172
Solyc01g005550.3	79.6795	81.2788	80.3962	89.1196	90.4474	91.1603	43.1402	39.4511	39.1654	46.0148	50.6444	47.5561	34.6674	39.1348	39.4545	35.5294	38.1692	43.6927	32.8572	35.5887	33.4123	43.7837	39.875	36.6845	9.178	8.0366	8.5829	18.4014	19.8029	22.3819	12.7694	12.0575	12.2804	19.0199	14.5921	17.3034
Solyc01g005560.3	25.9936	26.325	25.5613	42.9251	37.388	32.4275	41.0141	52.74	39.3205	98.4663	95.1054	100.293	104.804	110.306	115.681	105.984	106.429	123.587	61.5976	166.375	138.124	83.5148	91.939	104.265	156.834	181.315	163.601	211.317	214.862	238.494	95.0961	92.3999	97.9455	160.974	164.164	142.006
Solyc01g005590.2	58.5261	73.1275	73.0399	77.7739	68.0191	71.4352	151.666	142.247	167.227	94.8906	128.785	126.691	125.258	118.177	109.466	197.394	146.036	167.803	11.025	13.2686	13.1509	34.5564	73.9552	33.4972	0.9325	1.4424	1.6874	3.5952	5.4679	6.0124	0.8672	0.5291	1.1361	2.8681	3.5706	3.3756
Solyc01g005600.4	23.1739	25.9552	23.8577	23.8715	23.8538	25.2714	27.4229	29.8478	27.1026	30.6625	31.2513	31.3684	35.8132	42.2173	31.6071	43.7745	33.9779	43.2476	38.2196	36.8014	49.1476	45.5992	45.578	46.2984	66.6815	70.9685	61.7357	43.8088	45.369	47.6367	57.6226	56.256	67.683	51.7332	54.291	59.1903
Solyc01g005640.4	13.0067	14.0281	13.9718	13.5217	12.938	13.5618	18.726	18.6556	18.1206	22.6576	20.7367	21.9517	18.3892	18.5899	17.6927	20.6811	18.4914	21.9792	17.169	22.2362	21.0467	18.0554	17.9133	17.8525	38.7267	39.4675	38.4413	20.9198	20.586	23.055	26.8547	28.1152	30.6289	20.265	19.7943	19.6228
Solyc01g005660.3	0.7547	1.6444	1.7764	1.4401	1.4298	1.713	0.6393	0.9127	0.2528	0	0	0	0	0.0506	0	0.7853	0.1042	0.0985	0	0	0.1026	0	0	0.0513	0	0	0	0.0513	0	0	0	0.0604	0	0	0	0
Solyc01g005690.3	57.2857	57.5104	58.6685	54.1709	59.6718	55.456	54.5219	53.8858	53.9116	68.7926	67.6375	70.683	54.0328	49.8807	62.3149	50.0157	78.4578	60.5506	44.4475	40.3377	29.5507	53.2798	54.5465	49.9846	7.9769	7.8679	9.1814	17.917	22.0427	21.273	8.4586	7.7419	8.8834	19.1781	15.1638	21.5806
Solyc01g005770.3	2.723	3.7622	3.1506	5.2503	5.7526	5.5599	4.9976	2.3699	2.2322	5.7419	7.5231	10.0022	3.7123	3.4891	3.1633	7.0001	7.7622	6.7927	3.9656	5.0839	4.6697	4.8676	6.207	6.085	3.8153	3.492	2.8829	4.2432	3.8799	3.0837	6.5501	6.9943	5.9	3.1593	6.4217	5.2093
Solyc01g005800.3	0.2933	0.3715	0.2849	0.3681	0.6019	0.5514	0.5831	0.4972	0.5109	0.983	0.5154	0.5775	0.4679	0.362	0.4827	0.1272	0.5045	0.3109	0.121	0.1773	0.1511	0.3714	0.6888	0.3671	0.2015	0.7247	0.4862	0.0432	0.0764	0.1925	0.3123	0.1525	0.2728	0.3099	2.6849	0.1673
Solyc01g005830.4	69.6102	67.1311	60.3623	67.9061	67.7962	69.3129	32.5237	31.3032	34.9583	37.2483	40.4539	38.0643	26.9353	23.7416	23.0888	22.6405	22.8461	25.9779	20.9436	13.5631	19.4329	24.7805	16.9906	27.9735	0.6195	0.4163	0.3014	9.2378	9.6975	11.2783	2.1689	1.6956	2.1756	9.3589	5.6135	7.8981
Solyc01g005850.2	1.3333	1.2979	1.5012	1.7182	1.4304	1.5252	1.0567	1.0649	0.6863	0.5299	0.8133	0.2557	0.7939	0.264	0.4684	0.7568	0.3807	0.6168	0.5502	0.3298	0.4283	0.2302	0.3736	0.4819	0.1666	0.3171	0.1722	0.107	0.3789	0.2121	0.1033	0.4411	0.5412	0.6831	0.0486	0.2075
Solyc01g005870.3	0.0456	0.2205	0.0166	0.0808	0.0936	0.0791	0.2092	0.4427	0.1588	0.4783	0.2185	0.2885	0.1148	0.0993	0.3132	0.4032	0.716	0.8893	0.0188	0.1447	0.1007	0.368	0.2409	0.3625	0	0.0199	0.0216	0.0604	0.1781	0.0199	0.0388	0	0	0.0482	0	0.0195
Solyc01g005910.3	18.5429	17.0056	17.3476	12.1513	14.4872	12.5659	36.2473	40.9904	39.0639	18.6043	19.5476	20.9766	30.5203	30.2113	24.3493	22.4758	14.9803	18.8319	21.3112	18.4571	30.098	22.2316	20.6527	23.2765	18.0196	18.0646	17.7944	17.5816	17.4437	19.395	21.5547	20.3661	20.7875	20.9678	20.9963	19.9322
Solyc01g005920.3	1.9422	1.2768	1.3921	1.5541	1.6394	1.033	0.7187	0.6663	1.0096	1.0134	1.2011	1.2689	0.5366	0.1638	0.4035	2.184	1.49	1.541	0.6722	0.3409	0.8303	0.6247	0.5518	0.9963	0.4305	0.6556	0.3264	0.6362	0.3672	0.6853	0.5071	0.5863	1.1539	0.8827	1.1052	1.6087
Solyc01g005980.4	10.6454	11.9597	10.7714	8.5736	9.5443	10.0779	4.7365	4.9222	3.9805	3.8547	5.102	4.9907	4.28	9.1821	8.079	6.4896	5.7417	5.6546	7.8092	7.8986	5.9373	8.9353	8.4285	6.8401	0.4433	0.3751	0.8149	4.2254	2.4367	1.9291	0.3206	0.8385	1.1402	3.2951	2.6729	3.083
Solyc01g005985.1	38.7784	43.1877	43.5204	43.1838	32.9737	37.5829	23.5576	18.9914	24.0434	21.3891	29.586	21.255	13.6339	12.3156	12.9144	13.4503	10.6787	16.855	3.7885	2.9579	4.4291	7.6292	7.7136	8.2182	0	0	0.0572	0.4267	0.5192	0.7929	0	0	0	0.1702	0.0484	0
Solyc01g006090.3	6.7861	7.8253	8.2523	7.5842	6.4813	6.9308	7.4729	8.3511	6.9565	10.9539	11.058	10.8803	10.5201	14.5094	11.609	11.1894	9.6971	10.2274	10.1668	9.6096	10.745	16.2104	14.4816	13.6971	3.3476	3.7783	3.3626	4.2868	6.6894	9.8214	7.6048	8.6292	5.8266	9.2298	9.0828	10.7669
Solyc01g006100.4	22.4526	22.7481	24.0203	16.972	17.6858	14.2053	3.5471	3.8284	2.7412	2.5116	1.9841	1.8002	4.0014	3.9201	3.2827	0.8132	1.3269	1.7736	3.1376	1.6281	3.0602	3.0289	1.8416	2.5192	0.1355	0.0553	0.1401	0.0933	0.099	0.2957	0	0	0.0943	0.0446	0.0339	0.0542
Solyc01g006130.4	42.08	36.0107	37.1787	26.7918	26.7957	28.8767	122.466	111.543	131.142	34.5309	30.3707	32.7813	58.5418	58.3792	55.6506	43.476	44.6378	44.8875	48.7662	47.1365	53.1703	40.6232	38.8125	38.5394	19.959	24.5074	21.5805	28.3736	28.3336	27.0744	22.5441	25.3915	26.8717	24.352	31.7869	22.1365
Solyc01g006140.4	2.4474	2.5971	2.3345	2.1459	2.2784	2.7151	2.0839	1.96	2.2856	1.1472	0.7981	0.7239	3.4578	3.2978	3.5098	2.0741	0.9737	1.5408	12.0147	3.5237	7.9131	6.853	3.8888	6.1302	0.3236	0.7481	0.3346	0.3788	0.6112	0.5741	0.215	0.1312	0.3098	0.5688	0.9306	0.4319
Solyc01g006150.3	14.3406	15.0546	15.0076	17.9859	16.0067	18.3365	17.9012	17.7024	18.693	21.4865	21.2698	22.4701	19.0227	19.7676	18.0297	14.5775	15.2176	17.0789	7.6257	7.4485	7.8706	10.6308	12.2215	11.2652	6.7662	8.7223	7.8749	15.0906	19.461	17.7085	4.2042	4.6485	4.4361	18.4544	20.3951	20.8621
Solyc01g006180.4	6.7213	7.7663	7.4408	9.3662	9.2778	8.3859	7.507	9.2017	8.9378	18.2159	15.1781	16.3495	9.1832	9.0662	10.6801	13.739	16.6575	13.6332	9.2975	11.1927	8.8963	19.0355	14.3249	17.7935	4.0321	4.5681	4.1013	8.9978	10.6162	13.9408	5.9097	6.242	5.9539	10.2952	12.6009	12.6924
Solyc01g006210.4	6.3007	6.1058	6.3753	6.7448	5.2082	4.7083	2.0076	2.4682	1.4863	2.3719	2.6003	2.7692	3.1745	2.9738	3.7946	2.6407	1.8848	2.5236	5.1998	2.9363	5.1798	5.7758	4.1618	4.2909	0.9621	0.8394	0.829	0.5023	0.6838	0.6126	1.2674	1.1828	1.4652	0.9247	1.0525	1.0485
Solyc01g006230.3	20.4316	19.3802	19.6217	20.517	22.3898	22.5486	17.945	19.6598	17.6053	24.7416	28.5481	26.2217	18.7969	22.1527	19.7602	19.1316	19.9312	19.8698	25.423	27.9361	22.7832	22.6872	20.0747	27.4961	44.1069	46.3169	43.6236	38.6425	37.8101	41.8121	30.8093	30.5597	36.2611	33.9322	32.9217	34.2019
Solyc01g006240.3	2.635	3.5855	3.6648	3.9614	2.1303	3.1875	0.806	1.6983	1.0432	1.885	2.5258	1.2129	0.8046	0.4175	0.4799	0.914	1.2899	2.3027	0.4613	0.9414	0.776	0.2275	0.6329	0.4233	0	0	0	0	0.1248	0.2096	0	0	0	0.1687	0	0
Solyc01g006250.2	3.1169	2.871	3.2295	2.4545	2.4165	2.5245	3.4324	3.0105	2.5942	1.0901	1.2615	2.2795	4.8857	5.6128	3.8659	3.6037	2.2999	4.8173	3.887	4.7109	9.5458	4.6703	5.0022	4.6508	2.8555	3.5033	2.559	4.2202	5.0875	5.4553	3.0685	3.0246	6.8036	4.1962	4.7763	5.4538
Solyc01g006280.3	59.5881	57.0573	56.2861	51.9516	53.8614	48.9935	62.8831	63.9403	65.0123	59.2138	53.925	54.738	53.0209	51.9054	56.0261	57.4405	59.3558	60.0649	51.2191	67.7202	61.7595	66.7347	54.4514	73.147	31.4806	30.8547	29.7068	139.501	159.994	174.803	25.9879	24.0886	27.1008	103.556	81.681	112.185
Solyc01g006290.4	0	0	0	0	0	0	0	0	0	0	0	0	0	0	0	0	0	0	0	0.1162	0.0377	0.1217	0.1505	7.5096	0	0	0	64.7226	96.2223	169.587	0	0	0	41.1316	50.9966	19.8501
Solyc01g006300.3	0	0	0	0	0	0	0	0	0	0	0	0	0	0	0	0	0	0	0.0356	0	0.0763	0.2871	0.038	0.2671	0	0	0	1.1442	14.1416	3.1751	0.7728	0.5838	0.0964	11.3189	3.3941	6.0626
Solyc01g006320.4	6.0698	7.2681	7.8121	6.632	8.9273	9.3056	4.9512	9.7916	3.2896	9.8475	9.1797	8.7074	3.1941	10.9302	9.2655	4.8422	1.7552	3.2033	1.0018	0.6728	0.8937	1.7933	0.9503	0.715	0.6796	0.3529	0.5111	0.0596	0.1054	0.4131	0.3447	0	0.1506	2.7555	2.9202	1.3853
Solyc01g006330.4	7.8295	9.111	8.999	6.9026	6.7081	7.7179	1.3603	1.6168	1.258	0.5649	0.5465	0.5132	0.383	0.6623	0.5222	1.0283	0.4093	1.3539	0.8783	0.9651	0.7723	1.2633	1.3055	1.3096	0.3134	0.1657	0.072	0.4363	0.2079	0.4324	0.1295	0.6718	0.297	0.1071	0.2133	0.0976
Solyc01g006360.4	26.0272	24.0739	23.9966	21.2559	30.0509	29.6106	16.1515	14.3567	13.6309	16.4777	10.0867	11.3845	7.5711	5.0638	17.0732	4.0602	17.2852	6.0733	15.6043	17.9562	3.2638	12.6148	6.2698	13.331	3.841	4.4707	4.0896	18.126	14.1097	12.4418	8.8059	7.9411	8.6877	21.5513	15.7437	21.2808
Solyc01g006370.3	116.903	113.859	107.629	105.021	123.089	113.793	69.9603	58.9339	64.0147	79.9748	63.3615	69.882	41.5678	32.0566	51.5703	32.5846	68.5013	47.5133	29.9434	28.273	16.2131	39.7466	33.3099	35.306	6.3078	7.0763	6.5469	16.2587	14.4611	14.3225	7.8432	7.4445	7.4551	15.0837	12.6339	14.9123
Solyc01g006380.2	1.8878	1.7546	2.0004	1.4291	1.2679	1.5191	0	0.0317	0.0598	0.03	0	0.1159	0.1383	0.0598	0.0589	0.1071	0.0308	0.0291	0	0.0623	0.0606	0	0.0302	0.0303	0	0	0	0	0	0	0	0.0357	0.1149	0	0.055	0.1175
Solyc01g006390.2	25.8225	24.4456	19.1289	37.9735	39.7011	42.1764	0	0	0	0	0	0	0	0	0	0	0	0	0	0	0	0	0	0	0	0	0	0	0	0	0	0	0	0	0	0
Solyc01g006400.4	2105.78	1910.01	1732.3	1462.15	1409.15	1427.15	18.2208	12.3482	18.2045	61.8783	112.691	89.7038	1.5211	1.72	1.9442	44.5835	7.9715	54.1164	3.3539	2.0007	3.6416	1.654	4.0394	15.6442	0	0.1519	0.11	0.1025	0.9073	0.3048	0.4452	0.845	0.5832	0.2863	0	0.9441
Solyc01g006430.3	380.551	342.461	351.12	333.897	371.466	358.421	136.436	134.473	139.97	210.053	219.072	212.763	116.694	122.975	135.44	170.334	191.182	187.309	218.65	197.163	103.035	165.184	173.263	138.075	207.178	201.604	198.689	125.411	153.982	171.095	181.467	181.081	194.667	258.819	279.469	269.967
Solyc01g006450.4	100.139	91.4658	93.0435	100.499	91.2521	92.6873	107.079	105.738	116.171	82.2297	80.6807	87.9713	85.6151	78.2405	73.6665	59.3395	52.7623	63.1045	32.099	30.6627	39.839	50.8016	47.9382	44.6499	37.9448	42.469	39.4748	29.6664	35.1244	31.2614	45.6973	47.7467	45.306	36.5155	38.9625	32.0854
Solyc01g006510.3	49.1698	48.3451	47.5967	44.6058	45.0237	45.369	88.4388	85.417	85.9354	46.6182	42.9837	47.1957	66.3748	69.5465	56.3446	68.8759	61.2952	65.4827	73.2478	81.0397	85.3611	87.1752	78.1052	84.4806	31.8763	29.7189	33.5029	68.2382	70.9739	67.6885	30.9532	30.115	30.6551	64.3372	52.6445	55.212
Solyc01g006520.3	2.3039	1.787	2.0465	0.3044	0.4977	0.5261	7.7522	8.1484	8.1854	2.6152	2.1503	2.4046	3.1973	5.6526	4.7895	2.2291	2.394	2.1941	4.4198	3.922	2.9459	3.2052	2.7766	3.2318	0.2777	0.282	0.3446	0.6425	0.7896	1.3264	0.2927	0.1261	0.1353	1.4806	1.3612	1.4183
Solyc01g006540.4	3.5176	2.4543	5.3302	1.4491	1.3896	0.9463	79.9729	103.571	40.5192	3.8906	4.9733	3.7995	7.9398	14.1295	16.3402	0.6405	0.8523	0.3878	43.3409	96.4624	22.8406	0.1837	0.1704	2.5328	1429.94	1617.43	1417.6	22.4572	23.6379	4.3711	338.847	355.274	386.154	1.1522	1.8051	0.9032
Solyc01g006550.3	0	0	0.0152	0	0.0214	0	0.1147	0.1926	0.0363	0	0	0	0.3148	1.47	1.7347	0.13	0	0.1237	2.0798	3.3242	0.9568	0.2374	0.2568	0.1104	0.9159	0.8537	0.8681	0.0552	0.0325	0.2369	1.668	1.689	1.3949	1.071	1.6199	0.3565
Solyc01g006555.1	12.5692	10.1555	7.3986	1.6939	2.1228	1.4416	4.2858	4.3769	4.6959	0.1096	0.0601	0.1058	0.7896	1.8845	1.4265	0.4566	0.1125	0.2659	0.2069	0.199	0.0554	0	0.0276	0.1662	0	0	0	0	0	0	0	0	0	0	0	0
Solyc01g006610.2	0	0	0	0	0.0409	0	1.0975	1.1797	0.0694	0	0.6878	0	0.241	0	0.1369	1.8252	0	0.0338	0	0	0	0.0379	0	0	0	0	0	0	0	0	0	0	0	0	0	0
Solyc01g006650.2	0.961	0.7357	0.9272	0.3682	0.693	0.9918	0.5482	1.4892	0.8597	0.5905	0.5726	0.9425	0.2617	0.5205	0.513	0.5135	0.8158	0.2644	0.5788	0.5418	0.1836	0.9867	0.5948	1.2162	0.4283	0.6116	0.2953	1.6973	1.6034	1.5002	1.2835	1.1882	1.5946	1.0429	0.8747	1.0671
Solyc01g006660.3	0.8276	0.6455	0.6418	0.7095	0.5205	0.4633	0.7349	1.4565	0.4883	0.7469	0.4094	0.5407	0.7263	0.3722	0.596	0.5278	0.3594	0.6566	0.5067	0.7505	0.2594	1.3944	0.8229	1.25	0.3669	0.6518	0.5311	1.0136	0.8761	1.3083	1.865	1.1657	2.0561	0.7334	0.792	1.051
Solyc01g006670.2	0.7552	0.8847	1.3635	0.6691	0.8087	0.5129	1.7778	1.8523	1.4872	1.1771	0.7869	1.1638	1.4559	1.6308	1.6917	2.3576	1.1493	1.4204	4.661	4.3177	3.9452	3.8979	3.4125	4.6707	8.393	7.216	7.4032	8.9886	9.8783	10.9769	7.0217	7.4082	6.7073	9.5301	7.9778	8.1218
Solyc01g006680.4	6.0568	4.997	4.8915	5.2431	5.3627	4.7755	1.3975	2.3684	1.9896	4.4181	4.9431	4.8482	3.7317	5.6997	4.428	4.8979	5.6529	5.1371	7.3692	8.2859	9.3563	4.7659	3.9321	8.2253	13.9513	11.0767	13.7374	17.2674	14.7119	13.6294	23.7363	24.6847	22.2134	15.6281	15.9294	15.7289
Solyc01g006690.4	5.8555	5.789	6.1239	3.6428	4.1392	4.0199	2.6748	3.5859	2.1081	2.7988	2.2201	2.9647	1.1539	1.3152	1.7877	1.8144	1.2612	2.4942	0.7302	1.6048	1.2645	3.0646	3.5755	2.4602	0.5245	0.6128	0.3205	2.2751	1.7285	3.2112	0.133	0.1082	0.029	0.385	0.0626	0.3786
Solyc01g006720.4	17.0363	18.1675	14.4502	6.7297	5.6524	5.8211	8.9481	10.5371	6.8487	3.2626	3.4278	2.7178	4.454	2.845	2.4222	2.2188	2.2524	3.2968	0.5133	1.3496	1.04	1.3289	1.0563	1.5306	0.1017	0.2712	0.1683	0.1961	0.3818	0.4276	0.0946	0.1386	0.0248	0	0.1425	0.095
Solyc01g006730.4	2.4768	2.014	1.9924	0.5486	0.9531	0.4926	2.4386	3.2925	2.2921	0.9249	0.4451	0.7402	1.6639	2.4728	1.152	0.6175	0.6251	0.6784	1.4691	1.4506	1.6411	0.49	0.3408	0.4559	0.26	0.27	0.3666	0.1823	0.3024	0.1806	0.6154	0.8047	0.7775	0.1999	0.1448	0.2208
Solyc01g006780.4	5.0024	3.7536	4.6497	2.7507	3.8056	1.7214	5.6195	4.945	6.2352	3.8459	4.4643	2.6929	3.5633	3.5321	3.925	3.8591	6.8887	4.4623	4.413	4.3018	0.7619	5.7335	6.8363	4.4195	0	0.2256	0.0817	0.9901	0.7413	1.0567	0.2204	0.1793	0.2888	0.6683	0.1383	0.5905
Solyc01g006790.3	4.6319	5.3331	5.2492	2.2797	4.7529	3.8919	7.8265	9.5186	8.0049	5.4641	4.8627	6.3904	6.0751	5.4453	5.2399	6.6559	7.7198	8.5432	6.1283	5.1339	4.222	8.1692	8.871	5.5213	0.2021	0.3206	0.0696	1.0388	0.4596	1.0938	0.1253	0.1529	0.7386	0.8805	1.0022	0.818
Solyc01g006810.4	24.7661	25.2078	23.4874	20.8696	21.8418	23.0815	19.7686	20.9035	19.2421	26.0425	26.1273	24.9181	20.7475	17.5254	18.4658	22.7969	26.1053	25.4181	13.5452	14.3526	12.4933	18.3355	21.4245	17.4785	4.8332	6.262	5.5876	7.2466	8.7027	8.6885	6.8043	7.3133	9.5282	3.9486	3.5545	3.5432
Solyc01g006820.2	179.16	171.033	158.99	158.346	165.964	174.449	196.904	223.013	210.054	246.381	226.362	232.017	214.296	180.447	281.874	159.269	258.835	203.586	187.381	147.887	98.8302	181.664	176.735	144.264	11.7609	14.2705	10.1564	41.9802	53.3522	38.2703	10.5764	11.6602	19.1319	50.5826	49.9405	53.7278
Solyc01g006850.1	0.7842	0.6772	0.8094	0.5066	0.6706	0.5104	0.5847	0.3777	0.4981	0.5571	0.5012	0.455	1.2183	0.7118	1.5011	0.765	0.9824	0.6374	0.9169	1.0668	0.9382	1.5981	1.108	1.3713	0.4041	0.5557	0.5417	0.9233	0.8809	0.7435	0.6125	0.4586	0.4377	0.7021	0.8515	0.825
Solyc01g006870.4	8.1152	7.5236	7.996	7.2832	7.6532	7.7042	34.0271	30.0964	34.6592	35.5143	34.466	32.0589	22.1623	17.2253	17.9571	14.4633	18.2734	22.0866	10.7016	11.6249	9.2471	13.2604	14.91	13.5156	5.0664	5.3769	5.2388	9.0931	9.3379	10.4763	6.8235	7.512	8.0176	10.7617	10.7204	10.9531
Solyc01g006890.3	8.861	10.4276	9.1617	8.8776	9.3529	6.7775	8.8632	10.2219	9.0123	9.3637	9.8485	8.4561	9.8055	10.9104	11.3118	5.7887	5.773	5.8711	1.8245	2.087	1.761	2.2199	3.6068	1.8571	0.3818	0.4109	0.3776	0.8001	0.9062	0.7136	0.5403	0.5275	0.8697	0.7787	0.9154	0.7444
Solyc01g006900.3	644.141	624.581	672.756	644.466	644.775	604.057	222.364	224.498	207.734	203.777	244.233	232.59	251.472	310.955	242.501	271.188	220.36	267.681	377.42	347.914	412.653	274.223	284.334	319.349	241.37	231.279	254.607	140.971	160.076	183.577	194.26	190.931	181.157	170.787	148.548	143.332
Solyc01g006920.4	1.239	0.7869	0.99	0.5311	0.6562	0.7804	0.8436	0.8316	0.8007	0.6116	0.7471	0.7252	0.9666	1.0448	1.1497	0.5615	0.8609	0.7458	0.7587	1.323	0.7945	1.4614	1.3729	1.4125	0.4028	0.5577	0.265	1.1824	1.5147	0.9794	0.5278	0.7896	0.5577	0.9291	1.0576	1.2144
Solyc01g006930.3	13.1542	10.2988	11.9967	8.4884	10.3317	11.4997	15.8566	16.2191	21.8682	26.8932	31.1329	31.026	24.8083	22.7254	19.4385	32.2083	33.8699	35.7847	25.7859	36.2874	25.4514	22.0231	23.3131	20.1727	8.2126	9.2619	9.0458	19.8182	22.3084	30.2991	13.4204	13.1022	10.6949	18.0981	14.3498	17.4293
Solyc01g006940.4	60.9123	59.4805	58.7346	45.1198	40.1436	44.6391	86.6919	85.6714	88.9806	36.8425	34.4458	37.4219	49.6942	54.1114	49.7132	47.117	42.885	45.5748	55.5625	48.0735	64.5826	54.9419	47.5856	52.1639	19.8855	22.5218	19.1135	30.7572	34.685	36.8748	15.7058	16.3403	17.4481	22.7413	21.8323	16.7594
Solyc01g006950.3	0.0741	0.0512	0.054	0.1642	0.038	0.1287	0.034	0.1371	0	0.2269	0.2487	0.1251	0.9711	3.0035	4.2966	0.2314	0.1996	0.1257	1.2541	0.5042	0.262	0.1408	0.0979	0.0982	1.596	0.5818	0.5267	0.0327	0.1738	1.265	2.9367	2.5819	2.2755	8.7469	14.8601	9.485
Solyc01g007100.3	13.4995	14.0231	13.3211	10.1752	10.824	12.5108	19.0854	21.2794	17.9066	14.6973	12.6149	12.0984	9.7854	11.6236	10.1019	11.6816	9.3769	9.8938	10.2686	8.7882	7.8391	21.3036	15.4015	19.9071	4.567	4.7646	4.0046	7.8003	6.4194	8.9518	3.6524	3.6902	4.1844	4.9725	3.2457	4.9491
Solyc01g007130.3	7.9472	7.3622	6.6105	6.3931	7.983	7.3589	9.4445	10.8407	8.7388	12.6725	12.0832	11.4598	15.1725	13.9687	15.661	17.5212	20.0707	18.9948	15.9818	15.9325	10.6927	17.0751	17.2566	15.7641	0.7671	0.9559	0.7644	4.3961	4.9608	5.0361	1.1284	0.7756	1.0196	1.7589	2.3805	2.3975
Solyc01g007160.4	4.115	5.0466	4.6821	4.3419	3.8904	4.574	1.8669	1.9668	1.4901	1.5766	1.108	2.1069	1.9102	1.9741	2.0247	0.866	1.4108	1.0196	1.7934	0.6289	1.5522	2.7223	2.2803	2.5326	0.1271	0.0806	0.1752	0.1225	0.2168	0.1214	0.197	0.0481	0.1032	0.5211	0.4449	0.3561
Solyc01g007170.4	4.8825	4.3439	6.0227	6.095	6.0918	4.6864	0.4582	0.8209	0.1933	0.194	0.3014	0.2341	0.1864	0.2417	0.2064	0.2309	0.1494	0.251	0.1221	0.1342	0.049	0.2459	0.2606	0.2288	0	0	0	0.0653	0.0145	0.1133	0.063	0	0	0	0	0
Solyc01g007190.3	3.0257	3.0154	3.4691	2.4169	2.9012	3.4005	2.7311	3.6237	2.5491	4.2936	4.2316	3.6416	10.6963	13.3551	10.4349	9.2905	6.2765	6.7313	7.7368	3.5536	5.4338	6.5477	10.5718	11.2625	9.6793	8.3052	9.7736	10.1179	7.7905	7.4661	27.0457	29.808	30.9499	19.288	13.2842	20.4621
Solyc01g007200.2	11.7063	11.7278	14.0661	12.9298	11.7002	13.325	2.0927	2.4369	0.9711	0.4431	0.5829	0.4704	0.6638	0.4857	0.6527	1.0019	0.3638	0.4728	0.2509	0.4136	0.2238	0.0963	0.2678	0.0895	0.2786	0.221	0.192	0.0895	0	0	0	0	0	0	0	0.0867
Solyc01g007220.4	12.5711	15.8342	15.0064	19.0536	23.6751	25.2356	103.965	116.485	87.3331	84.6654	87.8823	82.8212	237.173	246.524	215.409	204.988	159.891	166.744	352.486	293.015	323.23	252.384	339.171	207.275	48.1488	51.5116	53.8044	69.2792	72.2325	94.0177	77.1207	76.2155	80.6981	126.326	147.556	123.751
Solyc01g007260.3	1.3581	1.0222	0.9156	1.4546	1.4144	0.8619	0.2976	0.3562	0.2825	0.6558	0.7772	0.4447	0.286	0.3003	0.2437	0.232	0.5821	0.4126	0.184	0.239	0.1791	0.1155	0.1607	0.2686	0.1114	0.0354	0.0192	0.1253	0.0475	0.071	0.0345	0.0211	0.0679	0.0143	0.1138	0.0173
Solyc01g007770.2	8.8094	8.387	6.256	6.8206	6.9885	7.1308	5.6385	7.6673	7.931	8.1555	9.6504	8.246	7.8326	11.1591	10.234	11.5546	7.5071	8.0996	8.8586	7.8545	15.4344	12.6544	13.7567	12.165	24.6186	24.0797	26.3679	14.3159	11.8583	16.1309	26.7411	26.1685	27.0203	26.7523	26.7707	29.2713
Solyc01g007780.4	3.3913	4.5498	3.7955	6.1395	4.8921	6.2698	1.8492	1.3635	1.1987	0.6876	1.2249	1.0369	0.3467	1.1563	0.422	1.2274	0.4852	0.7087	0.8518	0.7131	0.8684	0.7935	1.0822	0.6513	2.2063	2.0145	2.0021	0.5642	0.3072	0.9032	2.7636	3.2193	2.1944	1.3503	2.0493	1.3881
Solyc01g007790.4	22.1537	18.7382	21.6998	17.9619	17.6719	19.8702	15.5527	14.0076	15.171	11.1223	10.6176	12.1548	10.5702	10.2314	10.1834	10.9151	10.1514	12.2168	10.8857	11.2519	11.0652	9.144	10.0657	10.9274	17.1044	18.739	18.7245	10.9909	11.8973	13.153	20.808	20.754	24.2912	18.6665	18.2657	18.7594
Solyc01g007800.3	1.5067	1.4988	1.888	3.7908	3.2776	3.4518	0.0553	0.2229	0.105	0.1054	0.1733	0.1017	0	0.105	0.0517	0	0.0541	0.1022	0	0	0	0.1145	0.1062	0	0	0	0	0	0	0	0	0.1253	0.0673	0	0	0
Solyc01g007810.1	2.1599	2.8185	2.5789	2.7108	3.3246	3.2802	0.2202	0.0555	0	0.1049	0	0	0	0	0	0	0	0	0	0	0	0	0	0.106	0	0	0	0	0	0	0	0	0	0	0	0.0514
Solyc01g007870.3	19.7509	18.9144	24.1338	20.4602	17.5861	18.8627	1.6303	2.5126	2.2756	1.3706	1.5025	1.9401	1.5796	2.0943	1.6152	3.3709	1.2192	1.3295	1.6386	0.5686	1.2925	0.9924	2.3009	0.6463	0.0957	0.1823	0.396	0.4614	0.6533	0.9145	1.5135	1.6297	3.2661	2.871	1.4245	1.8782
Solyc01g007890.3	10.6501	10.5618	11.8969	14.9704	12.5312	14.9106	3.3881	2.5825	2.7211	1.9038	1.1343	1.9173	1.1447	0.9074	0.6909	0.197	0.5522	0.7628	0.0781	0.3005	0.46	0.5394	0.4586	0.2091	0.2602	0.1651	0.0897	0.1254	0.2589	0.3314	0.121	0	0.2113	0.4001	0.7591	0.4456
Solyc01g007920.2	7.9948	8.2171	8.6655	8.5079	7.4533	9.0953	20.6678	23.532	21.103	12.1476	15.2332	13.1639	30.5543	25.1461	26.4546	39.9719	29.2238	37.2948	39.6275	36.8251	58.0539	49.0727	43.7492	53.7068	33.2274	34.4344	34.6811	39.646	42.8915	41.1247	44.688	44.1452	48.4282	42.6168	46.2807	43.224
Solyc01g007940.4	0	0.0762	0.0536	0	0.0377	0.0638	4.1157	3.9774	1.0246	0.2571	0.4933	0.1241	0.0741	0	0.1263	1.3771	0	0	0	0	0	0	0	0	0	0.0641	0	0.1623	0.0575	0.1287	0	0.0382	0	0.0777	0.0295	0.0315
Solyc01g007950.4	5.2335	4.8167	5.2286	4.1985	5.3703	4.3049	1.0794	1.2296	1.2324	0.9688	0.8987	0.8631	0.8417	0.8467	0.7026	1.153	1.0403	1.0844	1.2943	1.7624	1.4609	0.9552	0.8107	1.1597	0.9214	0.6095	0.7429	0.8882	0.8925	0.7758	0.9005	0.3368	0.5899	0.3242	0.6561	0.4815
Solyc01g007960.3	0	0	0	0	0	0	0	0	0	0.9383	0.3086	0.0906	0	0	0	0.0279	0.3371	0.1138	0	0	0	0.2548	0.2127	0.1185	0	0	0	0.0711	0	0.587	0	0	0	2.249	1.1617	1.4236
Solyc01g007980.4	6.7146	6.8079	6.0449	4.4557	5.3967	5.9819	11.7847	15.7947	9.1396	12.2997	9.2015	11.3323	16.4907	16.9068	17.3842	13.6815	9.4855	12.7976	20.2269	17.7579	16.7808	12.3168	15.2674	14.9321	4.3505	5.7219	4.5468	11.3849	11.451	12.4446	11.1582	10.7502	13.4793	17.4633	14.6165	15.5139
Solyc01g008020.4	23.5694	21.8669	21.2354	30.396	33.571	33.6936	2.2639	1.8602	2.6777	7.6657	9.7863	10.5692	1.0326	1.0913	1.7598	10.0707	9.3667	7.919	1.3782	0.7228	0.4024	4.6136	4.2451	3.0179	0	0	0.036	0.0335	0.0593	0.2657	1.4227	1.2233	0.8897	0.2139	0.1217	0.2599
Solyc01g008070.3	16.1175	16.1206	17.6895	15.7067	17.042	19.3381	30.9639	33.73	30.4882	26.2545	24.551	22.5598	41.9092	41.2155	41.6387	42.4019	36.1607	44.4878	47.856	57.8929	53.1793	38.9978	41.2269	45.1334	193.818	218.5	191.251	81.1861	94.3739	74.1719	114.448	112.965	131.526	69.3821	72.9903	67.5322
Solyc01g008080.3	602.119	646.979	606.777	701.207	702.782	700.792	721.063	644.763	688.926	996.937	1036.37	1023.72	716.602	827.357	782.015	1072.42	971.707	1013.2	681.463	589.536	660.475	596.662	743.013	484.088	167.722	122.43	173.253	458.685	383.484	468.861	343.249	333.99	267.634	348.595	427.593	390.089
Solyc01g008100.3	39.2999	35.2188	38.7601	38.0006	35.0857	37.9619	27.6885	26.1526	28.5462	26.8359	25.975	27.2173	30.7374	37.0455	29.5219	30.2151	32.0431	37.2635	24.6273	26.1182	30.959	30.2706	31.5296	25.2782	5.8924	5.5676	5.9584	14.8668	12.3426	17.7132	7.1315	9.7846	9.2907	12.8595	12.4379	12.9521
Solyc01g008110.4	418.274	411.424	415.013	450.54	469.594	415.38	103.791	107.381	99.9967	137.669	135.123	143.151	133.953	133.448	133.122	108.553	129.242	119.386	110.766	134.31	112.057	126.328	113.367	111.561	118.611	96.8087	118.092	112.48	129.591	140.952	98.3937	91.0112	78.2412	121.247	116.266	123.179
Solyc01g008130.4	2.2613	1.816	1.8533	1.803	2.4364	2.1095	4.4615	5.8029	4.6778	8.5264	8.2095	7.7044	10.0829	8.1523	9.5142	11.8826	13.1907	11.9631	8.5611	8.664	5.1441	8.0262	9.186	7.5917	0.5956	1.0106	1.1782	2.7206	3.1805	3.4383	1.1318	1.4106	1.8299	5.3961	4.2383	5.6609
Solyc01g008180.3	7.2205	8.1947	7.6274	13.1819	12.3839	12.7108	4.3069	3.5532	2.8301	5.9525	6.9211	6.7894	6.5223	6.8083	6.5985	7.6207	8.123	7.4146	5.7886	6.1738	5.6955	6.7836	6.5182	6.1514	1.7246	1.6416	1.4413	4.4632	3.7479	6.409	4.8773	4.0484	4.2889	8.1746	5.7276	6.9522
Solyc01g008220.3	8.0802	6.4526	6.8587	6.3703	6.77	7.8482	2.0408	6.581	3.293	4.1482	4.4766	3.2529	7.7687	3.9401	3.2463	5.3996	6.3865	7.2306	2.3859	2.8907	2.5541	1.1264	1.6322	1.5718	0.4075	1.0343	0.2809	0.2618	0.5213	0.3244	2.021	2.0809	3.3098	0.6789	1.7238	0.3172
Solyc01g008250.3	45.9466	47.5373	49.4294	32.2128	29.7829	27.9756	100.004	97.9033	101.916	33.8522	31.4143	30.8192	49.051	53.1466	39.1306	52.9364	39.2632	44.3297	53.5189	37.3932	72.9507	51.2623	46.1251	54.077	29.2887	23.7699	27.6473	25.7715	25.5668	26.1026	31.6622	30.5661	27.9144	21.276	16.875	17.0953
Solyc01g008300.2	1.0191	0.704	0.928	0.5078	0.7189	0.8843	1.3443	1.5902	1.2205	1.2808	0.9768	1.6661	1.7328	2.6638	4.1563	3.3137	3.2008	3.1332	3.5742	3.7543	3.7136	5.0202	3.7021	7.6527	1.5754	1.7773	1.3274	5.5116	5.2753	5.5736	1.8991	2.6487	2.346	4.1277	3.1152	3.3796
Solyc01g008320.3	15.7737	16.2385	14.6829	13.1146	15.0846	15.3722	14.4886	13.907	13.3421	17.5833	11.9492	11.6857	13.7023	13.1421	17.129	13.9506	18.0211	13.4409	35.0976	30.7283	24.0001	23.9145	15.4974	31.4692	42.4501	44.2791	42.0144	70.1236	58.4337	43.4437	40.0397	40.701	42.5317	58.085	52.7603	54.6668
Solyc01g008420.3	1.3489	1.5214	1.7649	0.6097	0.8192	0.9556	1.2379	0.4837	1.3667	1.733	1.4249	1.9049	1.8031	2.2787	1.3001	1.5755	2.174	2.008	2.7717	2.6712	3.6237	1.3594	0.8971	3.7698	0.5801	0.4561	0.8867	1.5315	1.2046	1.7827	1.6886	1.9749	1.8744	2.3659	0.6401	0.7068
Solyc01g008480.4	4.566	5.1606	4.8533	5.7294	5.269	6.2228	8.7236	8.1679	7.6411	12.173	10.7766	10.1569	7.1202	6.6787	7.8926	9.144	10.3179	9.8785	7.8205	9.2588	7.8824	10.1509	7.9767	10.3693	8.7638	8.9557	7.0624	10.6548	11.4404	12.7732	12.55	12.903	13.3012	16.5253	17.8856	16.7588
Solyc01g008500.4	0.1907	0.1317	0.2223	0.169	0.1174	0.0662	0.14	0.1764	0.0997	0.4669	0.2194	0.1609	0.3843	2.1603	1.2118	0.1191	0.3081	0.2265	0.8184	0.2075	0.2696	0.7244	0.3359	0.7414	0.3844	0.3659	0.2168	0.2694	0.149	0.2337	0.1625	0.3569	0.9792	0.7523	0.734	0.2938
Solyc01g008510.3	7.0837	11.9952	10.1953	0.7653	0.7091	0.8996	4.9943	6.8702	4.8908	0.0755	0.2484	0	2.1762	5.7959	2.6703	15.8206	0.3876	11.0637	121.41	38.6213	258.105	20.6736	4.2605	67.0099	87.7678	76.4635	85.0256	132.044	119.815	79.8309	64.6917	67.3608	66.8225	34.0783	23.3431	24.1765
Solyc01g008520.3	3.861	4.0334	3.8762	4.0462	4.9282	4.4946	1.9876	2.0465	2.5838	2.7171	2.3921	2.2251	2.5621	3.036	2.6684	2.7437	3.1692	4.0335	4.2355	4.1418	5.7404	3.9797	2.654	2.7872	2.6745	2.5458	2.364	3.0352	2.3547	1.6894	6.0974	6.3151	8.1989	1.9901	1.8122	2.2567
Solyc01g008530.3	13.3289	13.2038	13.4009	15.8505	13.1979	14.435	2.5716	2.4918	2.1592	1.5078	2.3762	1.8797	1.4481	1.7217	1.4808	1.8692	1.9345	0.8532	0.6819	0.6516	0.4761	0.4094	0.443	0.7618	0	0.0627	0.0681	0.0634	0.1123	0.1258	0.1836	0.2615	0.2406	0.1519	0.2017	0.123
Solyc01g008540.4	6.1062	4.771	4.5712	4.0292	4.4508	4.6411	0.657	0.4673	0.5502	1.3255	0.7266	1.4925	0	0	0	0.5697	0.1512	0.4286	0	0	0	0	0	0.0372	0	0.0367	0	0	0	0	0	0	0.235	0	0	0
Solyc01g008550.4	147.331	138.139	144.395	151.751	146.821	135.061	61.4363	60.5295	62.1133	79.4529	81.5637	80.4943	39.8442	51.6969	45.1929	45.5259	33.9048	48.0818	26.6616	22.32	21.1013	15.1221	11.6979	15.6915	4.2081	4.039	4.2425	4.7321	4.5463	8.0728	10.0115	9.591	8.9297	9.9499	6.5989	9.0419
Solyc01g008600.4	50.0376	51.018	49.453	56.8462	59.7171	60.9216	23.3953	21.715	22.5139	39.5162	42.9823	40.2282	17.3567	16.7038	15.7393	16.0825	16.3904	18.3413	16.7514	18.9687	14.9435	15.8327	13.1836	15.2372	6.2796	7.925	6.3257	7.3999	6.8246	8.4171	6.3671	8.2069	7.8731	9.0653	9.6094	8.97
Solyc01g008620.4	0	0	0	0	0	0	0	0.0407	0	0.1153	0	0	0	1.839	0.6418	0	0.0395	0	0.762	2.1931	0.4273	0	0	0	0.0806	0.3068	0.0833	0.2718	0.1031	2.5011	0.1124	0.1829	0.0982	2.9735	3.4199	3.2363
Solyc01g008670.4	0.0638	0.0221	0.0465	0.0848	0	0.0277	0.0293	0	0.0556	0	0	0.0808	0	0.0556	0.0822	0.2325	0.0573	0	0.3425	0.0289	0.141	0.3335	0.1968	0.1974	0.4094	0.8073	0.3629	0.2255	0.3741	0.838	0.5983	0.6638	0.8908	1.3267	1.1262	1.3113
Solyc01g008680.4	0.1638	0.1132	0.1194	0.3629	0.3362	0.6398	0.0752	0.0758	0.0713	0.2865	0.3141	0.3456	0.0825	0.4283	0.3517	0.5967	0	0.0695	0.8112	0.5943	0.5789	0.6223	0.2164	0.9408	12.3075	16.5729	13.0367	2.821	2.1763	1.8638	9.6308	9.2831	10.9722	5.8282	4.5978	4.9777
Solyc01g008700.4	18.6263	18.1056	17.2023	19.8601	17.929	18.3452	13.3491	11.661	11.9166	14.0519	12.1266	13.0404	14.1599	16.9838	15.7106	17.6237	13.8681	15.4836	46.8976	69.2842	65.0567	24.9678	21.3402	31.8928	72.5986	83.48	72.1799	67.8284	68.7474	62.3875	24.4702	24.8924	26.5406	16.6337	15.6622	17.5991
Solyc01g008710.5.1	0	0	0	0.0362	0	0	0	0	0	0	0	0	0	0	0.1053	0.0425	0	0	52.8123	65.1109	12.9604	0.1164	0.036	32.3846	125.677	131.675	124.263	355.29	243.412	140.219	4.4563	5.1408	4.6069	4.4619	4.6529	7.3446
Solyc01g008720.2	1.2614	1.5104	1.8991	2.0487	2.1141	2.4081	0.7717	0.3499	0.2197	0	0	0.0355	0	0	0	0	0	0	0	0	0	0	0	0	0	0.0733	0	0	0.0657	0	0	0	0	0	0	0
Solyc01g008730.3	11.3167	11.4084	9.8289	12.3442	9.948	11.8038	10.0467	10.7719	12.265	12.473	14.1335	13.749	11.9978	14.4536	13.1039	14.7291	13.0339	14.2568	10.5562	13.1708	14.1334	14.7028	15.0961	15.274	18.1011	22.5985	18.9963	15.2987	18.2328	18.9357	24.7155	26.1759	24.564	20.7218	17.7048	20.2542
Solyc01g008780.3	25.2372	26.1208	26.2794	20.304	17.4322	20.4303	44.5187	40.5737	45.1679	20.3896	21.9257	21.8611	33.4284	32.6743	29.9017	29.6477	24.7293	28.8555	32.5661	35.1383	39.5492	35.1882	33.0651	36.5572	45.9963	46.5828	42.1547	59.5324	57.5927	57.4375	31.0738	31.6627	36.83	39.1057	40.1146	36.9786
Solyc01g008790.4	35.945	34.8578	37.3978	33.2701	32.1034	34.4517	17.8532	20.1843	17.3882	18.9853	20.1098	17.5847	35.3101	27.9987	37.2652	32.3784	40.8734	39.3243	23.4658	29.2423	17.6862	27.0297	32.9502	21.1297	0.1293	0.394	0.214	1.2716	1.2135	1.5073	0.5052	0.411	0.6619	1.0542	0.3623	0.8942
Solyc01g008800.3	1.4261	1.6114	1.1975	1.317	1.7362	1.741	1.1978	1.6988	1.1474	1.9866	1.4597	1.9582	1.6685	1.4533	2.0548	1.6852	1.5835	1.3121	2.0148	2.0057	1.2919	2.1119	1.5966	1.4415	0.8083	1.1172	0.8358	1.825	1.3882	2.1576	1.2459	1.0429	1.376	4.1633	4.138	3.8065
Solyc01g008830.2	0.3757	0.173	0.2737	0.0555	0.0964	0.2989	0.1149	0.3474	0.1909	0.5475	1.0203	0.4227	0.9464	0.6274	0.6452	1.3683	1.0396	1.4605	0.3359	0.8518	0.8021	1.7542	1.489	0.9958	0.0287	0.2184	0.2373	0.3594	0.318	0.2192	0.1067	0.0977	0.1398	0.5514	0.4017	0.3751
Solyc01g008850.3	48.8784	44.4792	46.3822	55.3595	67.8811	67.7696	115.258	118.568	113.644	102.98	115.154	95.2479	101.375	95.7266	89.2211	86.7423	101.206	96.677	73.7369	73.0449	60.3787	85.5039	75.1461	93.2172	46.4577	40.0855	43.3275	66.3886	81.3715	84.3169	63.1042	60.6824	58.685	114.681	89.4027	112.675
Solyc01g008870.1	0	0	0	0	0	0	0	0	0	0	0	0	0	0.0828	0.0816	0	0	0	0	0	0	0.0451	0	0	0.087	0.0828	0.045	0	0	0.291	1.3759	0.6914	1.3785	2.175	1.6759	4.5126
Solyc01g008910.2	8.1811	7.2074	6.5831	10.3792	9.0676	9.4248	4.3685	5.1139	4.0223	2.0188	2.2952	2.0687	11.2024	12.3196	10.1088	3.678	3.4791	4.7629	11.833	13.7007	14.5306	7.2008	4.9708	8.336	9.7409	8.2282	8.4791	9.8924	10.2461	11.3502	5.8285	5.8088	5.5682	11.3857	10.8341	12.4911
Solyc01g008920.4	8.9006	6.0966	7.8581	3.809	4.9923	3.5347	18.5853	21.5537	16.8191	3.8911	4.8442	4.8693	15.5055	14.8208	11.7553	12.2049	8.9353	11.2278	21.0403	13.9542	23.1564	17.8006	10.7286	14.4943	2.0385	1.7431	1.8578	4.6957	3.7132	4.7526	1.96	2.2742	2.3995	2.5771	2.5402	1.2589
Solyc01g008960.3	256.593	255.156	242.324	284.86	311.844	300.671	152.14	148.904	142.959	193.322	164.984	177.298	140.618	128.204	174.861	95.8105	142.841	115.982	121.187	126.301	72.6491	113.402	90.158	106.282	36.4955	40.5412	38.2866	64.9484	53.6084	68.3833	44.6158	46.3411	53.7616	71.6256	65.6668	70.229
Solyc01g008980.3	7.9263	8.1444	8.0066	6.2549	6.3563	7.0517	9.5964	9.4856	9.6306	6.6973	6.0015	7.1945	10.4033	12.7682	8.8077	10.4656	5.6188	9.265	10.4991	11.8389	15.417	8.8556	10.5004	9.3566	17.5131	15.2183	16.216	10.1164	10.6175	9.7342	19.01	18.0744	20.0738	9.3373	11.8032	10.1471
Solyc01g009010.3	51.4117	48.7961	49.1444	41.0828	37.3104	39.1005	29.8035	30.9237	31.3909	20.0626	17.5341	19.3631	29.2338	25.8658	28.5482	22.2402	18.7202	22.2926	22.4326	27.1529	29.1738	27.3682	19.7282	31.1032	139.213	141.694	136.957	48.8838	53.4884	49.5124	60.9158	65.0632	65.1594	39.6981	37.5439	33.5364
Solyc01g009040.4	13.6324	12.877	14.7959	20.9502	17.8584	16.4977	1.39	1.4865	0.7539	0.946	0.8297	0.4956	0.5295	0.6734	0.4778	0.2573	0.2497	0.236	0.1786	0.1121	0.1639	0.2055	0.0817	0.2185	0	0	0	0	0	0	0	0	0	0	0	0
Solyc01g009070.3	9.3042	10.7988	10.1674	11.0554	11.7418	11.7859	17.744	18.778	18.1669	17.1954	17.4775	16.0935	16.8404	15.0422	15.1263	16.4723	12.7225	18.3635	13.1735	14.3557	14.3358	12.8769	15.0293	15.739	4.5447	5.9026	4.219	8.5274	9.4237	10.1488	8.4902	8.3668	12.1081	12.2387	13.1529	13.1522
Solyc01g009080.4	40.0626	43.302	41.5326	28.4565	25.6842	27.6282	105.283	104.914	106.785	36.3924	40.0328	39.9703	82.9547	77.4153	57.2929	55.4847	48.1072	56.1113	55.2407	56.5217	79.4933	54.948	52.332	49.8032	10.9783	14.7167	10.3443	27.9882	30.1965	35.3074	3.8662	3.9809	5.8569	13.3866	11.1438	9.1637
Solyc01g009120.3	6.7315	5.8872	6.0394	6.8742	5.7164	6.2156	10.7114	11.6832	13.2861	9.4228	9.1223	7.919	11.0601	11.1818	11.9017	11.145	8.749	9.7312	12.862	13.2313	13.8565	10.8644	9.9587	12.4802	16.2528	18.4492	14.921	11.8004	14.0178	13.3195	21.1315	21.7198	22.06	19.9722	22.5739	19.412
Solyc01g009160.2	1.3572	0.8082	1.3638	3.0266	3.3615	2.6804	0.4295	0.2597	0.693	3.9281	1.9738	2.9619	1.2261	2.6913	1.3663	1.4122	1.218	1.0717	1.5835	0.9761	1.447	1.1111	3.3385	0.7856	0.6431	1.2243	0.798	0.8678	1.353	1.6382	0.8373	0.9245	0.3657	4.5824	21.7269	3.0841
Solyc01g009170.4	10.1422	11.2551	9.6212	15.5998	16.0758	16.3106	14.6144	18.0596	14.0405	27.9996	28.8343	26.732	34.4654	36.0261	40.5233	45.3129	42.6239	44.7683	48.9562	55.5959	45.9252	32.584	34.3801	32.3532	36.3759	30.655	35.7328	36.3573	34.0609	37.1452	155.698	153.661	143.149	62.3406	80.4415	82.5183
Solyc01g009180.4	13.8017	15.3596	16.064	13.837	15.3774	14.2449	15.1386	15.1421	15.4892	18.9759	15.8128	16.8498	19.915	21.9883	22.7903	17.5907	18.524	16.6414	18.2142	21.7921	16.7203	21.5025	17.7295	22.7098	29.2539	30.2143	29.1468	25.1139	24.1696	26.3537	26.5434	25.0266	24.9543	32.8495	28.7309	31.0161
Solyc01g009200.4	2.9589	2.5069	3.3758	3.7589	1.7759	2.1801	1.1783	0.7744	1.0698	1.1227	1.4449	1.6018	1.744	0.9729	0.8629	1.1619	0.8517	2.6517	0.4607	0.5569	0.6412	0.3181	0.3933	0.4932	0	0	0	0	0	0.0489	0.0951	0	0	0	0	0.0478
Solyc01g009230.4	8.069	7.3334	7.7336	6.13	6.8356	7.1048	6.9709	7.5214	7.4681	7.2712	5.6438	6.4102	5.1211	4.8963	6.3842	3.9242	7.1256	4.675	4.9833	5.9143	3.1609	6.367	3.3498	6.6827	0.4725	0.7027	0.6209	5.2087	4.6428	5.933	1.9589	1.5416	1.9429	7.5764	5.5999	7.1174
Solyc01g009245.1	22.374	20.7081	20.9571	11.097	10.0167	9.5206	37.8138	32.114	37.7722	8.7616	8.7773	6.2692	16.6263	23.2588	12.0907	14.8318	12.6366	13.8479	14.1871	7.8339	21.2925	15.9154	15.2923	12.7456	0.3166	0.452	0.7365	2.5936	2.7001	2.3435	0	0	0.0964	0.1217	0.1385	0
Solyc01g009290.4	15.8509	15.3776	14.4867	16.7547	15.7366	16.983	8.4545	8.6255	7.9249	9.4812	8.6664	11.0822	10.581	8.8503	10.2447	10.0927	11.2978	11.2843	14.2383	12.9473	14.8122	13.6673	10.3566	14.5602	14.1808	15.4946	16.3437	14.9064	14.778	16.5003	32.2248	32.0079	31.0104	17.5956	16.977	16.2107
Solyc01g009300.3	15.5598	14.3956	14.2374	13.0155	15.33	15.1771	27.0653	28.9564	28.9543	46.9716	44.295	44.3221	18.4012	16.8362	19.893	26.7314	40.135	35.1031	19.6086	19.1472	18.0442	37.9822	28.3663	34.1907	2.8788	3.9421	2.8853	11.6345	12.3307	16.1011	3.6869	3.7972	4.9843	7.1358	5.5807	7.7732
Solyc01g009310.3	62.5693	58.8132	57.8429	65.2282	64.6975	68.7894	59.1831	75.9425	50.7854	130.546	110.426	123.641	118.379	147.944	147.168	139.186	125.362	138.055	104.067	95.9539	89.0313	142.157	169.268	113.305	78.6415	77.2337	81.2564	64.5347	62.9424	79.2433	57.7028	57.2874	61.5754	116.875	102.782	117.882
Solyc01g009340.4	2.9921	3.6173	3.6713	5.6503	4.2418	4.2023	0.5781	0.4005	0.4115	0.5163	0.6415	0.6312	0.2777	0.3087	0.8451	0.6555	0.636	0.5009	0.2599	0.4641	0.4869	0.3365	0.2427	0.2783	0.0721	0.103	0.0746	0.0695	0.1231	0	0.0335	0.0409	0	0.0277	0.0947	0
Solyc01g009430.3	10.486	11.1471	11.4764	28.463	45.7913	57.0496	8.4364	10.184	6.1724	20.5556	16.9816	17.0509	21.5671	24.2397	23.3115	112.799	72.7479	100.066	74.4464	115.934	151.562	234.268	211.311	170.902	135.326	135.662	134.759	184.894	234.998	266.451	92.1913	83.9813	94.8658	125.542	109.535	148.223
Solyc01g009447.1	65.1734	77.3667	81.4756	94.2551	76.1335	82.8108	29.1902	28.4085	28.1802	41.8199	48.9035	44.5621	40.5168	46.7585	38.7992	45.9663	30.7796	38.3908	33.6321	26.3775	53.5919	44.9795	44.8642	43.9063	25.5076	23.7377	25.2703	27.745	30.8108	30.6268	35.9784	33.5565	35.1582	34.8441	29.2472	32.0164
Solyc01g009510.2	0	0.037	0.039	0.0474	0.0549	0.0465	1.1794	1.7828	0.6997	0.2341	0.0513	0.1356	0.2158	0	0	1.2816	0.0481	0.1363	0	0	0	0	0	0	0	0	0	0	0	0.0469	0	0	0	0	0	0
Solyc01g009565.1	2.7315	1.122	2.1513	0.981	1.3636	1.6657	0.6775	0.2048	0.643	0.1291	0	0.1246	0.1488	0.0643	0	0.2305	0.265	0.0626	0	0.1339	0.0652	0.0701	0	0.3261	0	0.0644	0.0699	0	0	0	0	0	0	0	0	0
Solyc01g009610.3	27.988	29.8882	27.5263	26.8613	27.6423	26.2106	35.2618	37.9062	37.1763	47.2599	47.8426	47.0391	41.4226	38.003	32.7438	50.1159	48.9783	47.5756	22.1353	23.4774	24.4167	34.3869	43.7011	27.4058	10.9508	9.5594	10.771	10.8125	11.9372	15.4099	13.5119	14.4887	14.0582	17.3336	17.3456	15.021
Solyc01g009670.4	4.4741	3.4715	4.4404	2.269	2.6614	2.7572	4.2545	4.6771	4.5747	1.3323	0.8391	1.0943	1.7968	2.4859	1.4198	1.9229	1.0183	1.3749	3.398	2.0287	2.721	2.8326	1.3991	3.3799	0.2079	0.1979	0.3685	0.773	0.7093	1.0214	0.58	0.7079	0.9771	1.0734	1.2478	0.8324
Solyc01g009690.3	0	0	0.0302	0	0.0213	0	0.038	0.1149	0	0.8332	0.4368	0.2447	0.167	1.7689	1.2095	0.1078	0.2231	0.2811	0.9232	1.7846	0.2013	0.4525	0.2007	0.2562	0.0569	0.0903	0.0196	0.1098	0.1133	0.2719	0.0706	0.1723	0.0462	1.4009	1.0797	0.5851
Solyc01g009700.3	0.0796	0.0367	0.0193	0.047	0.0545	0.0691	0.0244	0.0491	0.0231	0.2088	0.2544	0.0672	0.5616	1.7111	1.709	0.0828	0.0476	0.2926	1.2483	2.1419	0.3986	0.378	0.187	0.3282	0.1702	0.0926	0.0251	0.1406	0.0207	0	0.113	0.2207	0.0592	0.3926	0.1702	0.3407
Solyc01g009710.1	0	0	0	0	0.323	0	0.2888	0.7276	0.4112	0.4128	0.4525	0.5312	2.0614	5.896	5.1346	1.1462	1.271	1.6016	2.7272	6.4218	7.6462	2.2417	7.7612	3.8928	0	0	0.4472	5.4194	8.4845	10.8792	0.1341	0	0	0.776	0.6309	0.2694
Solyc01g009770.3	6.8423	7.0306	7.6657	7.5389	8.0241	7.235	2.2161	1.9142	1.6527	4.776	4.7399	5.3858	0.8112	2.004	1.4811	3.4103	1.6512	1.8532	1.1388	1.7728	2.5906	1.0375	1.5698	1.2192	5.2676	4.2621	3.6494	1.6247	1.8421	2.8681	1.6655	2.451	2.7598	0.405	1.1065	1.5747
Solyc01g009810.3	0	0	0	0	0	0	0.2593	0.2613	0	0.494	0.2031	0.2384	0.1423	2.6463	2.1226	0	0.0634	0	0.0583	0.064	0	0.6037	0.2488	0.4368	0.5823	0.6775	0.6691	0.3118	0	1.6688	3.0688	3.5247	2.2862	9.9507	7.5887	8.7044
Solyc01g009830.3	0	0.0638	0.0673	0.1636	0	0	0.3812	0.4695	0.6432	0.2421	0.2212	0.1947	2.279	1.0859	1.7438	1.4889	1.7397	1.2136	1.1428	0.586	0.734	0.8328	2.2358	0.8564	0	0	0	0	0	0	0	0	0.103	0.0325	0.074	0
Solyc01g009860.3	14.2752	15.8002	16.6245	21.1854	24.0038	26.3582	12.4306	9.4431	10.6187	27.0127	22.9721	24.796	8.0323	10.5773	8.634	19.408	8.79	12.5496	53.6161	48.0022	77.9694	24.9859	22.4833	19.8385	8.1141	8.6778	8.5876	4.1865	2.3612	6.0182	27.7857	29.5209	22.3892	6.0557	8.9399	8.2937
Solyc01g009870.3	14.8723	11.8457	12.8632	6.9488	7.9788	7.6317	28.1994	24.0209	28.5401	16.0614	11.2288	14.6704	21.453	19.9115	14.7236	17.2067	10.1472	16.934	13.5907	4.9575	22.048	18.3157	17.2549	22.529	0.1866	0.1777	0.2573	3.2082	1.5123	5.824	3.9921	4.5187	4.4723	6.4582	7.3239	2.4992
Solyc01g009930.3	0	0	0	0	0	0.0531	0	0	0	0.2677	0	0.0258	0.0308	0.16	0.3943	0	0.0549	0	0.3032	0.3887	0.0541	0.0581	0	0.027	0.0841	0.0534	0.116	0	0.0478	0.134	0.2087	0.0637	0.0342	0.4097	0.5891	0.5764
Solyc01g010020.3	0.8368	1.5536	1.3717	1.7144	2.5761	2.224	0.6719	0.4837	1.1389	2.4237	2.1557	2.0302	1.8446	2.0052	1.3473	2.2858	2.1122	2.1737	3.1941	3.4624	2.7723	3.1788	3.1323	2.2642	1.5333	1.0034	0.8918	2.3092	2.6564	2.8377	1.1585	0.8157	0.9925	3.8317	4.5292	2.9991
Solyc01g010060.2	0.1533	0.5826	0.7819	1.2225	1.0227	1.5967	0.3518	0.3545	0.2671	1.2736	1.0288	0.5176	0.7725	4.4088	3.2256	0.5584	0.4128	0.1951	2.4042	0.9733	2.506	0.8009	2.4307	0.6773	10.9567	12.034	11.6926	4.5357	2.2764	3.4216	7.7071	7.9707	6.7603	15.4997	38.8505	11.8105
Solyc01g010130.4	18.5243	16.5204	14.2554	14.3526	15.7646	16.5965	6.295	6.3143	6.5806	10.1298	8.454	8.7229	4.6029	4.5035	5.3473	5.4603	5.6029	6.0594	4.3045	3.7697	4.58	4.8633	4.719	5.0271	1.4625	2.0951	1.6171	3.5869	3.5199	3.5133	2.6932	1.9555	3.2815	3.2623	3.1431	3.4766
Solyc01g010150.3	0.2911	0.5831	0.6361	0.4899	0.5077	0.8841	0.2404	0.2422	0.2789	0.3563	0.2232	0.3684	0.4693	0.8877	0.9747	1.0601	0.8098	0.7653	2.6183	2.3756	2.7771	1.8796	1.7688	3.703	5.0932	5.5335	5.5973	4.5236	4.4351	4.6359	6.1994	5.3866	5.978	5.7822	4.6444	6.3026
Solyc01g010160.3	0	0	0	0	0	0	0	0	0	0	0	0	0	0	0	0	0	0	0	0	0.3198	0	0	1.919	109.444	138.799	101.737	13.2128	19.9895	19.4302	80.0849	87.068	97.2478	37.9121	71.2131	49.9855
Solyc01g010170.2	0	0	0	0	0	0	0	0	0	0	0	0	0	0	0	0	0	0	0	0.3823	0.2483	0.1334	0	2.3588	63.7233	92.5176	64.0278	15.014	16.7994	17.0927	39.2666	43.098	56.9358	46.425	58.7024	44.4976
Solyc01g010175.1	0	0	0	0	0	0	0	0	0	0	0	0	0	0	0	0	0	0	0	0	0.0737	0	0	0.516	8.1793	7.7858	8.9318	6.9259	7.5631	7.886	2.9856	1.9085	4.2843	18.3977	18.0643	16.9248
Solyc01g010180.3	34.908	30.3999	38.3516	14.0818	17.8313	13.084	50.4197	65.8857	52.0407	32.4431	46.4433	35.1505	48.5662	68.4039	70.5245	51.9593	45.2708	46.904	17.5467	22.0157	24.7436	31.3551	41.7719	22.6677	2.388	2.1394	2.1787	2.1212	1.877	2.2363	1.3063	1.4879	1.141	3.8164	5.2456	2.2746
Solyc01g010185.1	199.888	202.661	223.757	241.873	220.833	260.165	236.306	290.695	231.636	445.568	458.176	449.21	460.253	522.734	521.486	540.385	448.317	543.612	373.596	383.321	403.513	445.009	590.157	331.016	99.5539	138.833	107.576	104.882	110.667	143.376	167.224	184.395	238.207	181.715	135.294	189.644
Solyc01g010215.1	37.3459	38.7812	39.5979	47.0992	38.9319	41.4396	36.0177	41.8497	39.2625	40.5045	48.3951	48.1754	47.5798	49.174	41.3098	56.2487	47.4976	50.7916	27.925	28.4743	35.4097	44.2198	42.3706	38.6689	5.7205	5.6527	6.3658	13.2331	16.7284	19.4634	7.093	6.6774	6.837	19.4797	12.4454	20.6638
Solyc01g010220.3	21.6697	21.5388	24.1751	27.3924	21.1739	27.8985	13.4155	17.5865	13.8602	24.2067	31.126	25.164	35.459	46.725	47.3782	27.3275	20.0855	27.0479	21.8872	13.3159	24.9158	25.5549	27.858	23.5454	6.6965	9.0819	5.3924	8.568	8.2894	8.3779	6.5029	6.3218	9.1698	11.6653	7.1577	11.9582
Solyc01g010230.2	29.9533	29.0479	31.047	45.0899	35.4005	45.5763	35.458	43.7635	28.7765	63.451	75.8636	66.0337	78.4432	125.404	109.779	100.599	78.1657	100.382	70.6754	50.0568	80.4619	101.757	110.096	76.5931	57.0392	56.4892	63.5937	19.7836	25.3716	30.4747	61.4112	60.5961	69.7677	86.1743	77.5854	97.9579
Solyc01g010250.4	9.8961	7.9915	9.8102	13.1707	14.7915	17.3716	1.949	1.7969	2.5583	9.8379	10.5687	10.2575	4.2802	6.1423	5.4321	6.7239	4.1769	4.9058	12.9031	19.5058	18.7628	5.6216	5.3328	9.2621	12.378	12.2947	10.3164	20.2703	23.1983	22.5007	16.1306	13.7185	14.4255	22.0279	21.45	25.6024
Solyc01g010270.3	63.1025	60.7112	61.2784	69.3228	69.98	60.0905	107.295	124.39	111.993	129.511	160.248	158.865	207.359	188.367	160.393	214.126	159.052	186.85	115.444	91.4073	131.784	167.979	232.321	127.473	38.6255	26.9057	33.3933	31.3742	37.9627	45.6311	73.1473	75.1138	48.775	48.3367	54.012	49.765
Solyc01g010310.4	75.1218	66.564	72.3918	66.1791	61.7683	68.8996	55.3041	54.4994	55.8492	76.8948	88.0611	86.573	36.8604	36.8192	35.0199	52.4282	48.9898	60.803	6.7663	8.8968	9.0386	14.1084	21.9712	10.8964	0.2568	0.3667	0.3319	3.3415	3.5045	5.2126	1.9105	2.1129	1.7991	5.3314	4.0457	5.2179
Solyc01g010360.3	0.1502	0.0692	0	0.0444	0	0	1.6999	1.713	1.4826	2.0573	2.2075	1.7321	0.7063	0.8288	1.0317	1.3544	1.5276	1.656	0.3305	0.4086	0.5307	0.9509	1.1905	1.0173	0.2752	0.262	0.2371	0.1326	0.0782	0.2629	0.5545	0.2603	0.4471	0.3527	0.2007	0.2142
Solyc01g010370.3	9.5178	9.0988	8.4748	9.7776	9.6086	10.0114	4.7641	5.3698	5.2923	9.818	9.9525	8.0154	5.2701	5.6293	4.4907	5.7222	5.8324	5.5774	3.0943	3.7489	3.2275	5.1676	5.8084	5.0113	0.5285	0.4024	0.3825	2.0714	2.0734	2.0697	0.6389	0.5198	0.8585	2.1265	2.2355	2.1393
Solyc01g010390.3	14.6104	14.982	14.8433	15.7749	15.2556	15.0808	9.27	7.9429	8.5004	6.2375	5.7441	5.8033	3.8819	2.9837	2.9158	4.9291	3.7901	3.2674	2.7789	4.0887	4.8403	3.6042	1.91	4.2607	0.4183	0.3484	0.4866	1.8395	2.5642	3.6959	0.5105	0.445	0.2867	3.1761	2.2652	3.8343
Solyc01g010410.3	0.1146	0.2532	0.3171	0.3857	0.1411	0.1789	0.3995	0.4661	0.2395	0.7011	0.593	0.6767	0.3694	0.559	1.0623	0.5722	0.8636	0.7967	1.1345	1.6622	1.1335	0.9356	1.4327	1.8015	0.2729	0.3596	0.2604	1.133	1.2353	1.2631	0.2928	0.2144	0.3069	1.0814	0.9553	1
Solyc01g010430.4	13.7532	12.3753	14.4258	15.7336	16.3263	15.4118	3.8535	2.9569	3.1877	3.8399	3.7666	3.9011	4.6196	7.452	5.5242	6.2134	4.529	3.823	9.061	7.8256	6.5346	4.061	7.125	4.6969	5.3293	7.4582	5.4012	4.6945	5.1175	6.1695	18.9705	19.0253	26.8328	19.4581	33.4541	20.2444
Solyc01g010480.3	0.3399	0.3522	0.1238	0.1757	0.0872	0.0737	9.8776	8.9584	8.7585	0.6935	0.4344	0.5259	30.3696	25.8905	31.8375	15.1498	11.0577	11.8442	57.6226	71.2816	58.9566	49.1729	49.519	53.0285	17.4644	16.9205	17.0121	36.3931	38.7334	46.18	22.3704	21.3216	25.0725	27.5362	26.1647	27.976
Solyc01g010490.4	0	0.0791	0.146	0.1268	0.1762	0.0248	0.2627	0.1853	0.2493	0	0.1098	0.0725	4.7308	5.1883	6.858	1.1022	0.7193	0.9955	18.1912	25.4671	25.3661	9.3792	7.2611	10.0913	27.7735	26.3373	27.4981	20.0206	26.4847	23.2229	14.4625	16.0422	16.4241	11.8778	14.507	10.6822
Solyc01g010520.3	23.9603	21.8537	21.2641	16.5658	17.0901	17.681	20.2349	19.2133	17.805	19.8655	25.3118	21.3786	18.1672	17.0232	13.9268	17.5047	15.4277	19.8106	11.4771	11.2745	9.9177	17.9807	19.2132	14.744	0.2149	0.263	0.1587	2.5153	2.0686	3.5484	0.6566	0.3484	0.5985	1.8413	1.9347	0.9465
Solyc01g010640.3	34.3919	34.7992	33.695	22.8638	23.6429	25.5325	80.8448	85.4894	85.6373	29.1816	30.5301	31.0711	53.0363	68.2006	44.6116	49.0084	31.675	40.5696	65.2476	58.587	99.781	58.5107	48.443	61.4681	176.836	146.56	165.573	76.1474	88.9609	77.1445	122.445	124.767	105.836	72.0449	70.2774	58.9659
Solyc01g010660.3	12.5391	12.0624	11.7816	13.2109	12.055	13.8559	17.771	16.3909	15.6426	22.4393	21.1179	20.5444	12.901	12.6361	10.8423	13.9927	12.1468	13.8655	9.5261	8.7409	10.8964	11.2124	10.2693	11.337	19.0296	17.1176	18.0396	13.8923	14.6054	14.8957	19.9178	18.6413	17.4299	14.6117	20.1556	12.6123
Solyc01g010710.4	1.714	1.7868	1.7481	2.5123	2.4942	1.9201	1.2869	1.0374	0.95	0.9537	0.9559	0.9204	0.7536	0.7603	1.2844	1.4268	2.1255	2.1938	0.5144	0.4239	0.1377	0.7399	0.5489	1.2114	0	0.0272	0	0.055	0.0244	0.1636	0	0	0	0.022	0	0
Solyc01g010760.3	65.4434	66.3868	67.8141	77.0489	66.1371	58.2858	13.5915	15.5278	12.938	33.5415	32.3143	30.3738	23.7316	27.6112	29.3907	53.6267	34.8519	45.3547	46.4758	33.9295	62.6462	64.0711	47.171	88.0208	99.0836	112.376	94.583	119.227	115.899	116.424	120.973	125.293	135.62	183.586	176.999	155.576
Solyc01g010870.3	18.0737	18.8969	18.3691	23.3513	24.3293	24.124	19.5802	19.8683	17.8833	29.6786	25.9967	23.7983	35.0582	37.7553	38.2612	32.8511	34.5883	29.5267	79.23	93.0761	78.6188	58.4945	48.3502	66.4549	96.9408	97.9491	100.319	97.4233	109.19	114.832	91.1602	93.1839	96.7076	113.841	110.534	126.614
Solyc01g010970.3	0.186	0.1518	0.2833	0.3295	0.4164	0.2201	0.0155	0.0156	0.0295	0.0591	0.0162	0	0.0852	0.0589	0.0871	0.1056	0	0.0574	0.1954	0.184	0.1046	0.0642	0.0447	0.1942	0.2788	0.1917	0.1442	0.7764	0.6738	0.7546	0.5618	0.668	0.8304	1.8819	1.4507	1.6786
Solyc01g010990.2	12.0573	12.9434	10.5767	11.3046	13.3463	13.7273	15.8067	16.6113	17.0238	23.5741	23.0138	22.4555	18.1007	16.3869	19.6498	14.9971	23.0922	19.4394	21.4387	20.5614	15.8382	16.1575	18.5446	17.5782	6.7307	5.5792	6.6933	10.616	12.1958	11.6897	5.6902	5.5918	4.5516	10.0785	7.4976	9.2363
Solyc01g011090.4	11.1699	8.9635	9.8636	10.5953	12.851	13.3158	5.6946	6.7819	6.7318	9.4704	7.3001	7.2836	7.9016	5.3088	15.1133	4.5787	17.2638	6.603	18.4364	21.8448	4.635	11.6792	6.2602	14.9024	5.7884	4.2308	5.5579	16.7877	13.004	15.551	6.9209	6.1585	7.3674	20.9828	14.2488	17.5264
Solyc01g011350.3	47.6444	44.3767	43.7248	42.5508	42.5801	42.7519	150.454	137.554	163.083	236.877	216.632	238.908	76.4735	66.7097	67.0424	118.748	152.651	147.305	50.9965	49.4586	54.9093	68.6512	70.5994	67.6627	32.5715	32.328	30.9015	31.9171	30.6355	31.8559	59.6369	61.5177	70.3529	28.8328	31.4163	31.5073
Solyc01g011352.1	0.3764	0.3467	0.6398	1.3337	0.2575	0.1089	3.4537	3.9444	2.841	3.4003	6.1328	6.3518	1.7698	1.2024	0.3232	2.2192	3.7152	3.7241	0.3106	0	0.5541	1.4296	1.8783	1.4408	0	0	0	0	0	0	0	0	0.14	0	0	0
Solyc01g011354.1	0.5355	0.185	0.1951	0.9488	0	0.9294	4.9142	3.2189	3.0318	6.3209	10.2661	5.6487	2.6981	2.0997	0.9196	1.6717	2.1626	5.6775	1.3258	0.4856	0.7096	3.8142	0.4716	0.2366	0	0	0	0	0	0.4686	0	0	0	0	0	0
Solyc01g011356.1	0.9406	0.2785	0.6363	0.3571	0.2068	0.3498	2.528	2.0504	2.9847	3.1723	3.671	4.5926	0.4062	0.644	0.2885	1.3284	1.8692	1.2537	0.2772	0.0609	0.0594	0.9571	0.355	0.7123	0	0	0	0	0	0	0.1145	0	0	0	0	0
Solyc01g011358.1	0.1995	0.1378	0.4724	0.1768	0.4606	0.0866	1.5105	1.7066	2.1288	1.3083	1.4343	1.1785	0.3016	0.1738	0.7281	0.6228	1.1638	0.3807	0.0823	0.0905	0	0.3316	0.1757	0.2203	0	0	0	0	0	0	0	0	0.167	0.0351	0	0
Solyc01g011510.4	16.5312	14.8948	16.8069	8.4366	9.9439	9.7772	4.8926	3.9071	4.9359	9.3232	7.3604	8.8001	2.7369	2.5419	3.2535	9.1416	11.4952	10.8358	3.5698	3.5274	3.4659	12.0371	13.2598	12.9165	6.8812	7.3981	6.9883	11.9623	6.891	12.2365	7.5418	8.0881	8.3091	11.1256	9.1953	7.3755
Solyc01g014100.3	32.3824	37.6516	35.2207	51.8203	46.3326	46.4065	5.1271	8.1191	6.7534	7.7762	12.3503	11.9311	1.9532	1.8877	1.6644	4.7459	3.9907	5.5124	0.3764	0.4136	1.2088	1.7325	2.2093	3.1229	0	0	0	0	0	0	0	0	0	0	0	0
Solyc01g014105.1	9.1565	8.5725	7.985	7.3128	6.7874	7.0209	7.6753	9.6049	8.4992	8.46	7.1001	6.8042	8.4831	8.7405	8.2848	9.2719	8.3154	10.1309	6.2934	3.7676	4.2982	5.5289	5.5126	5.4092	0.3756	0.5721	0.3107	0.9654	0.8116	0.9089	0.2329	0.3694	0.2441	0.5391	0.3726	0.4679
Solyc01g014250.2	12.002	9.2125	9.0213	6.1603	11.0449	12.8124	18.7062	17.9696	16.7595	17.9895	17.3479	17.2819	28.6034	37.6812	29.5265	37.0698	24.1918	34.8209	48.9744	55.0249	60.0843	45.5012	41.7778	48.3054	92.2398	104.498	92.6711	98.664	95.7181	96.8618	94.7856	102.203	108.45	85.2855	88.2167	99.8669
Solyc01g014270.3	21.9967	17.2725	17.0934	12.4718	12.4143	15.0163	51.07	47.1922	56.5203	30.4517	34.6492	33.7831	33.1742	34.5636	26.3168	46.6168	34.414	36.6294	27.0483	25.4001	43.0761	28.4794	34.9354	33.0374	36.4079	36.0628	34.1042	33.2147	33.8032	32.7884	41.6656	41.0891	35.8472	22.7266	28.1028	24.5366
Solyc01g014373.1	5.3819	4.2826	4.293	4.2549	4.2642	5.2911	11.8156	11.3712	11.4522	5.4204	5.7791	5.0877	9.3017	8.1026	10.149	11.98	7.7949	11.2095	7.5899	6.3941	6.4096	7.5694	7.9798	7.4933	0.0936	0.2376	0.1613	1.2934	0.9848	1.3116	0.3192	0.1771	0.3422	0.4799	0.5462	0.4081
Solyc01g014470.1	0.1246	1.1188	1.0891	1.9866	2.301	1.2973	0.343	0.3456	0.7596	0.6536	1.1942	0.5256	0.6277	0.5428	0.5349	0.7778	0.8944	2.6416	1.8506	3.5022	2.4213	2.9577	0.9875	2.0912	0.7989	0.6518	0.8261	3.4103	4.1859	2.0714	2.5473	1.4248	1.3906	3.3349	2.797	3.0921
Solyc01g014530.2	0	0	0	0	0	0	0.0501	0	0	0	0	0	0.33	0.0951	0.4218	0.0568	0.098	0.0463	0.4054	0.8415	0.3375	0.3628	0.2404	0.3376	1.5002	0.714	1.758	0.5302	0.2133	0.7643	0.279	0.0567	0.2437	0.4999	0.3501	0.327
Solyc01g014560.4	0	0	0	0	0	0	0.0772	0	0.0733	0	0	0	0	0	0	0	0	0.0714	0	0	0.0372	0	0	0.3346	1.7347	1.321	1.714	3.3441	3.5182	2.6145	0.6453	0.35	0.4227	0.83	0.5736	0.6122
Solyc01g014840.3	0.4416	0.4217	0.5393	0.3106	0.3198	0.4959	0.2145	0.2762	0.1244	0.3634	0.361	0.2301	0.1178	0.7016	0.8587	0.3649	0.5827	0.1873	1.254	0.9657	0.5048	0.6413	0.3088	0.4016	0.3569	0.487	0.5905	0.1606	0.2233	0.591	0.509	0.8237	0.4639	1.784	2.0515	0.7781
Solyc01g015000.3	0.0583	0.0403	0.6797	0	0	0	5.1903	5.5538	4.7232	0.051	0	0.0492	1.1751	3.7088	2.4533	0	0	0	1.9248	3.4899	0.0515	0	0	0	0	0.1525	0	0	0	0	0	0	0	0	0	0
Solyc01g015293.1	17.8132	15.2512	14.703	12.5073	12.9311	11.1003	18.8683	16.5604	21.2101	32.6409	33.3319	30.3035	9.7387	5.6141	10.4953	10.2537	13.265	9.6437	8.8361	10.311	6.1106	13.4973	11.7662	13.3938	8.9409	10.3285	10.6812	17.3193	16.4364	16.9152	6.2964	6.5017	8.5667	10.279	9.4968	12.0829
Solyc01g016400.1	0.1824	0	0.5316	0.3232	0.3744	0.3166	0.5022	0.8435	0.1589	2.5522	0.3497	0.3079	1.103	0.159	1.4099	0.3797	0.1637	0.9284	7.0763	5.2941	6.608	0.1733	0.964	1.6118	6.3512	11.2957	8.1227	20.1371	24.0916	15.6458	4.1965	4.1729	8.3491	14.2652	18.1391	16.3946
Solyc01g016410.4	6.6708	6.1705	5.5188	6.5608	7.5992	6.6719	7.1073	9.7237	6.9921	10.7754	10.6751	10.352	16.0074	14.679	18.7371	15.8239	14.5604	14.4804	19.2216	20.1476	23.0736	13.7438	15.8327	16.9315	25.8438	28.2977	29.3472	29.4526	28.713	24.9833	37.7114	38.6156	43.9187	20.3897	20.9422	21.5306
Solyc01g016720.2	0.9645	1.5991	1.8269	0.5127	1.1876	2.1761	0	0.1784	0.168	1.1806	0.5547	0.3256	1.1663	0.8404	0.8282	2.6094	4.5009	3.763	3.1839	2.449	3.7491	5.6789	3.3977	3.4085	0.8836	0.6729	1.2791	4.2584	4.8233	3.8826	1.4791	1.6044	2.1531	3.2613	3.7121	3.9622
Solyc01g016970.2	0	0	0	0	0	0	0	0.1289	0	0	0	0	0.1405	0.243	0.2394	0.1451	0	0	0.5753	0.6322	0.4927	0	0.8596	0.4927	2.1715	1.7022	1.3208	5.5403	5.3384	4.5145	0.9503	0.4349	0.9338	0.9822	1.0062	0.1193
Solyc01g017600.3	12.7946	14.6191	10.5936	17.5242	20.4227	20.8315	0.2236	0.2254	0.283	1.5271	0.8955	2.6392	0.7367	0.4955	0.279	1.3947	0.2916	0.9991	0.5699	0.2578	0.0359	6.0174	5.5447	2.0455	0	0	0	1.1119	0.6982	1.9905	0.0692	0.1689	0	0.0286	0	0
Solyc01g020340.2	0.6717	1.0646	1.2666	0.7351	0.9731	0.8915	0.7615	0.5481	0.7916	0.9328	0.5303	0.5335	1.0751	0.8952	1.3232	1.1102	1.0638	0.8714	1.337	1.4333	0.6633	1.0132	1.0788	1.6059	0.6154	0.5858	0.5241	1.1863	2.0687	1.072	0.9426	0.9449	1.7201	2.1155	1.7109	2.1982
Solyc01g020353.1	1.7721	0.9521	1.1476	0.9303	0.8082	1.4808	0.8432	0.7283	0.686	1.492	1.3211	1.2185	1.0582	0.8578	1.4089	2.9366	1.7081	2.1153	1.1916	0.6547	1.1597	2.3685	2.948	3.1312	0.481	1.1447	1.1191	2.7239	2.8207	2.6995	0.8387	1.5012	1.685	4.1611	4.368	4.1567
Solyc01g020357.1	0.7425	0.4015	0.6821	0.6292	0.6626	0.5603	0.8592	0.627	0.7874	0.5081	0.6808	1.1442	0.8133	1.716	1.1643	0.907	1.3617	1.0405	0.5595	1.1711	1.1979	1.257	0.6255	1.5973	0.7986	0.9291	0.734	0.2281	0.555	0.5933	2.0629	1.9468	2.1982	0.3411	0.5177	0.746
Solyc01g020500.2	9.5779	7.8769	7.9745	5.0507	10.7641	7.7179	6.6967	7.5918	5.7603	6.3805	7.8692	8.0824	16.5452	16.095	17.2315	18.7462	11.0513	21.4695	10.5391	7.8585	14.7069	16.0259	20.6867	15.9165	7.3122	10.1423	10.1533	13.8946	15.1464	12.9717	13.9884	14.2257	22.4	13.8154	10.2398	16.5898
Solyc01g021600.4	1.4716	1.1618	0.9189	3.042	1.2224	1.5203	0	0.4536	0.1831	0.0613	0.2015	0.0591	0.2825	0.2442	0	0.1458	0.1887	0.2972	0	0.3177	0.1238	0.1331	0.0617	0	0	0	0.0664	0	0	0.0613	0	0.1457	0	0	0.2248	0.4198
Solyc01g021730.2	0	0	0	0	0	0.0876	0	0	0	0.0883	0	0	0	0.044	0.0434	0	0.0453	0	0.5416	0.3663	0.3568	0.2397	0.1334	0.4906	1.0638	1.3208	0.8609	0.3566	0.2761	0.3093	0.6452	0.8398	0.3381	1.4937	1.5383	1.1234
Solyc01g022740.3	4.5747	5.2418	5.7041	4.7932	4.7845	5.115	4.1173	3.4372	3.4291	3.9422	4.2164	4.1202	2.6595	3.5453	3.6448	4.2338	4.2831	4.6636	4.2836	4.8067	4.8381	4.9501	3.4285	3.6531	3.244	3.4524	3.6669	3.826	4.3136	3.2142	21.6794	20.8085	21.4072	4.5705	3.8621	4.3294
Solyc01g028800.3	1.7387	1.7119	1.9218	1.9298	2.5633	2.2545	1.5955	1.2197	1.2533	4.578	3.3715	4.7388	0.5437	0.6095	0.7036	0.9566	1.7397	1.3052	0.1979	0.3625	0.1766	0.4175	0.5104	0.7945	0.0915	0.1917	0.0947	0.3353	0.2655	0.4547	0.1192	0.1039	0.0669	0.5209	0.4487	0.7184
Solyc01g028803.1	1.0104	1.14	1.693	1.1338	0.9676	1.7828	8.7773	7.3501	6.6883	2.0024	2.744	1.421	11.2332	11.4154	11.1047	7.6397	4.3523	5.9415	14.4251	11.8501	10.1756	9.2113	10.678	8.8074	9.6265	10.0738	10.1774	9.7248	9.4212	14.0584	3.5292	4.622	5.4885	7.497	5.2659	7.7825
Solyc01g028807.1	24.5391	26.0703	22.6174	33.5151	28.3277	47.268	488.676	416.545	435.006	254.135	248.403	231.94	827.239	785.05	768.68	578.099	480.145	543.663	809.748	773.131	621.461	680.139	959.595	703.037	97.418	112.347	101.261	543.443	607.56	635.202	195.757	207.679	227.529	896.795	734.133	861.556
Solyc01g028870.3	27.5776	25.515	27.9581	22.3436	23.8585	24.1759	54.7786	54.095	56.0682	28.9409	27.2772	30.3066	38.6	38.7106	35.7009	33.7105	32.5144	33.1163	37.5931	35.4716	41.2995	42.6582	30.8865	41.1461	30.5498	35.7978	33.0887	33.1112	37.9031	33.5529	34.0136	31.0858	33.0596	25.2252	30.9409	26.3421
Solyc01g028900.3	42.9972	45.5767	45.0156	52.1526	51.4863	52.0874	54.9821	54.4054	50.4584	56.3599	50.9995	58.5955	60.665	61.1949	60.893	63.0952	62.1206	60.6075	53.5242	68.3995	56.8827	57.3443	59.0576	57.7778	86.9779	89.965	88.2287	66.2209	69.873	75.0651	80.2391	82.2814	93.9744	83.244	87.2617	93.2335
Solyc01g034080.1	1.2569	1.3419	2.0256	0.7086	0.8598	1.0907	1.5729	1.4441	1.3934	0.2331	0.2921	0.3536	0.5373	0.8629	0.7195	0.3963	0.3418	0.3877	0.7544	0.3454	0.8076	0.2532	0.2013	0.4038	0.0349	0.0996	0	0.0336	0	0.2	0	0.198	0	0	0.0305	0
Solyc01g044270.3	9.0853	9.175	8.3247	8.9781	9.5918	8.9245	8.1138	7.9685	7.5544	10.466	9.6782	9.121	6.4557	7.345	8.525	11.1885	9.8681	10.804	18.0566	19.5527	30.8145	10.1401	8.117	12.098	20.3708	20.1421	19.6087	12.0918	12.3979	11.344	448.71	449.252	485.872	17.2076	41.216	26.3733
Solyc01g044365.1	24.9023	20.5409	21.4994	0	0.3814	0.7096	25.99	28.8714	27.3879	0	0	0	28.5389	25.7788	34.4674	1.0829	0	0.3783	21.8394	23.459	23.6415	0.1412	1.964	0.8538	9.8065	13.9372	9.8585	0.4595	0.8132	0.9758	14.6292	18.0847	18.3371	4.6081	1.0133	2.4812
Solyc01g044370.3	5.3661	3.2709	4.0818	0.2097	0.2429	0.2739	8.69	8.0272	7.6982	0.621	0.3026	0.2664	6.6795	7.9074	6.0983	1.0675	1.0623	2.3426	4.7541	5.5103	8.1567	0.4496	0.6255	0.6275	1.4459	1.7204	1.5698	0.6271	1.4182	1.5193	2.4875	1.805	1.3212	0.7227	0.3797	0.9455
Solyc01g044375.1	5.4147	3.2872	1.9126	0.4361	0.1684	0.2848	4.0655	4.552	6.86	0.1435	0.4718	0	5.4562	3.7172	4.7902	0.3415	0.4418	1.67	2.9791	3.1247	5.0735	0.6233	0.1445	0.2899	0.451	0.7154	1.3989	0.4347	1.5385	0.2872	0.9785	0.853	0.1831	0.5779	0.1316	0.7022
Solyc01g044556.1	9.487	9.1263	10.0119	6.598	7.4603	7.3094	14.7269	13.6106	14.6731	7.5196	8.0738	13.9164	22.6038	18.6186	16.5205	32.6597	18.3803	27.9747	15.2196	13.4275	23.8903	23.9129	28.5016	28.6698	11.6155	13.6855	12.6827	16.2849	15.0339	14.6645	17.8267	14.7491	18.8037	10.4305	10.1663	9.2577
Solyc01g044558.1	20.0538	14.7831	18.5771	9.5925	10.1903	12.343	26.2814	28.2615	31.0279	20.4469	12.4055	14.5437	32.3451	31.0394	22.7758	39.6008	35.5336	38.6368	30.2445	28.0631	31.3575	31.8827	42.2637	35.378	18.5481	19.7788	21.7283	27.8352	20.426	17.6054	20.1962	17.9853	18.3079	20.2649	19.6246	16.1762
Solyc01g049650.3	100.078	95.8899	93.0676	97.3066	104.4	103.785	124.091	130.213	131.368	144.029	143.163	151.599	120.94	113.278	112.744	104.459	119.226	114.691	80.0075	76.3288	57.9369	113.256	120.981	83.9566	9.5871	9.3964	7.9894	20.6483	20.5418	21.8207	9.372	10.968	12.2475	22.9301	22.866	22.1132
Solyc01g049770.3	16.7632	14.4754	12.373	14.6554	18.5591	19.715	11.2337	12.6462	11.7192	11.8604	11.3111	9.9579	9.3349	12.0118	6.4393	25.476	7.3239	18.9883	13.015	10.2011	26.0137	16.7573	17.2888	17.7331	6.5673	5.4819	4.2834	13.926	8.876	6.7557	13.8116	11.6954	22.5273	7.6135	9.6388	9.0612
Solyc01g049810.4	1.6014	1.047	1.9166	0.836	1.3792	0.8437	0.3936	0.5818	0.2989	0.325	0.4934	0.4826	0.5763	0.2741	0.6139	0.8629	0.5903	0.3396	0.708	0.4927	0.5558	1.0591	0.6548	1.6169	0.1048	0.4239	0.4876	0.303	0.4022	0.6507	0.3167	0.4757	0.8299	0.7453	0.7796	0.6853
Solyc01g049880.3	3.0588	1.7704	2.108	1.7577	1.4421	1.2196	0.2276	0.6116	0.7201	1.3011	2.1396	0.7674	4.2485	3.0975	3.1234	6.8819	5.4159	8.5544	6.8908	8.2467	8.7642	8.9501	12.0863	6.1352	1.2118	0.6488	0.2349	3.285	2.3901	1.7363	1.4086	1.9769	4.0602	1.6306	2.1875	1.9811
Solyc01g049920.2	15.9463	14.6306	17.9703	9.4916	8.6928	10.811	8.6886	10.5989	8.8979	9.8033	11.7027	10.9333	23.6007	18.0195	10.4832	14.0003	10.5093	10.5664	10.0756	11.7494	16.0687	8.9915	16.4578	12.5474	2.2826	4.1283	3.5405	8.8007	6.6195	8.0676	4.2455	5.44	6.3966	4.5635	5.7938	2.9854
Solyc01g050050.1	0.758	1.7455	0.5522	0.8954	1.0371	1.3156	2.7824	2.8039	1.1004	2.2092	2.1797	0.8529	3.0553	2.8621	2.3865	1.8404	2.0408	3.0003	2.5023	3.2079	1.3393	4.3191	4.228	2.0091	1.6204	0.661	1.9148	4.6854	4.1461	3.0956	0.861	1.3135	1.9742	4.6278	5.065	4.9737
Solyc01g056370.3	6.3628	8.0585	6.4703	0.2349	0	0.6902	0	0	0.1155	0	0	0	0	0	0	0.1379	0	0	0	0	0	0.1259	0.1167	0.7027	0	0	0	0	0	0	0	0	0	0	0	0
Solyc01g056480.3	3.9695	3.5712	4.2369	2.5352	3.0312	2.964	4.151	5.0366	4.2615	2.5828	3.6279	2.2591	2.0465	5.3088	4.4389	4.8989	3.0652	5.1676	5.4852	4.4369	6.5243	5.523	5.2033	6.0353	6.9349	7.1647	6.7336	3.6682	5.6264	3.3929	8.8871	6.3345	11.7466	4.8122	5.3294	6.4786
Solyc01g056520.3	9.4959	8.597	9.3596	9.713	11.97	10.2808	14.2215	13.7065	13.3739	16.1396	13.8712	12.9241	15.1973	15.7106	19.0737	10.719	11.2264	10.9517	14.7514	12.8169	14.0698	12.102	8.8665	15.0919	21.6119	25.5904	22.8887	15.9559	15.7231	15.1079	24.414	24.702	31.0006	25.6408	24.4464	24.0478
Solyc01g056780.3	147.597	138.504	143.594	92.4927	87.3009	87.2598	215.639	221.93	235.188	62.5393	62.7313	71.7939	105.204	113.646	73.1191	80.7571	52.2365	71.8987	73.9614	50.9001	126.38	79.1871	66.3851	69.4514	30.9656	30.6171	28.8829	31.9543	36.0372	37.26	28.7306	27.8571	25.0088	22.834	22.9041	14.8924
Solyc01g056850.3	16.5514	12.9536	15.4031	10.7656	10.1684	10.3044	33.6504	28.0838	30.4699	23.7894	24.0536	20.6892	13.2996	12.3748	11.0578	19.3337	26.0081	22.4249	8.9359	8.2504	6.679	12.3718	13.8998	11.6606	2.7392	3.1847	2.6908	3.0174	1.2683	5.0461	8.8973	10.5248	8.8679	3.7461	4.1612	2.2848
Solyc01g056990.3	5.6207	7.2481	6.6882	5.3115	5.5753	4.9183	1.4614	2.1657	1.5911	2.0477	2.3347	1.4229	1.3688	2.4896	1.6088	0.6823	1.261	1.5096	1.3143	0.8071	1.2828	1.201	1.5676	1.0346	0.0429	0.0408	0.0444	0.0827	0.1464	0.123	0.439	0.1461	0.6797	0.231	0.4131	0.5612
Solyc01g057000.3	14.001	12.1492	14.504	10.5886	11.2131	15.3208	37.1036	31.9897	35.7821	17.2578	23.8951	19.4514	61.492	55.6123	61.1368	95.8701	73.3971	90.5117	211.901	239.134	240.594	100.468	122.376	152.419	307.688	321.531	306.025	367.132	416.505	383.113	181.134	185.26	192.378	172.216	201.94	188.628
Solyc01g057165.1	1.504	2.6201	1.2863	0.869	0.9394	1.0215	6.7811	9.5546	9.626	4.1167	3.6982	5.1872	7.1166	7.0654	5.3904	4.2868	2.6995	4.1598	5.8285	6.9976	7.3369	7.5764	7.487	8.1461	6.2305	9.0672	6.3806	15.9952	12.9277	11.1591	8.0782	7.2068	11.0948	10.0423	9.5955	9.3465
Solyc01g057200.4	19.5037	16.9577	19.1621	13.9134	13.2002	10.831	16.2576	14.966	18.1835	6.0285	4.8344	5.6298	8.9099	10.3189	7.702	9.4	7.7346	7.9868	13.6722	9.4948	12.6055	14.6114	7.8435	14.0726	4.679	5.2333	5.1104	9.5555	8.0565	7.1232	5.575	6.1065	6.5916	5.1719	7.1155	5.7098
Solyc01g057270.4	0.7736	0.6623	0.7351	0.3576	0.3797	0.6276	0.2006	0.2022	0.3076	0.1176	0.129	0.1135	0.1525	0.1905	0.2599	0.0875	0.0151	0.0999	0.0972	0.366	0.2377	0.2396	0.2666	0.6241	0.2773	0.2493	0.3505	0.104	0.1314	0.2502	1.1319	1.6262	0.9199	0.7819	1.0114	0.5902
Solyc01g057300.2	4.003	3.572	4.2124	5.3688	6.2755	10.3249	0.8673	1.1825	0.339	4.0348	2.8778	3.2842	0.4482	0.1938	0.2864	1.4463	1.1476	2.3106	0.3212	0.0504	0.7368	0.7392	0.3428	0.6386	0	0.0485	0.0527	0.4909	0.2172	0	0.1895	0	0.1241	0.5875	0.8916	0.7138
Solyc01g057310.4	8.0396	7.6118	9.0195	8.2702	8.6473	7.5917	2.5812	3.2872	2.0738	2.866	2.1866	2.3081	1.3614	1.3702	1.7971	1.0486	1.4311	1.916	0.8773	0.8335	0.6261	1.6406	1.0338	1.2523	0.558	0.6277	0.514	0.5769	0.6922	0.4652	0.5849	0.6563	0.927	0.4993	0.6304	0.6255
Solyc01g057320.3	6.608	6.0528	6.0265	5.4639	6.1779	6.86	2.201	2.8291	1.4069	2.0757	0.9853	1.2805	0.7399	0.6398	1.1348	0.5857	1.3178	0.8303	0.9291	0.4439	0.8216	0.9529	0.4742	1.319	0.8744	1.1952	1.3215	0.1945	0.7841	0.3855	1.397	1.1705	2.2128	0.1207	0.2551	0.377
Solyc01g057390.2	0	0	0	0	0	0	0	0	0	0	0	0	0	0	0	0	0	0	0.0844	0	0	0	0	0	0.2812	0	0.1939	0	0.3198	0	1.2204	2.6594	2.5125	0.3604	0.1641	0.3503
Solyc01g057430.3	3.815	2.6355	3.3749	2.052	2.237	2.01	1.7505	1.638	1.0681	3.0974	1.5672	1.7246	3.0205	3.2054	3.8607	7.3723	4.1573	4.5069	3.7106	4.4481	5.0555	6.8578	5.0398	5.4169	1.8723	1.7823	1.2907	3.7297	3.6198	5.0078	2.902	3.1164	6.5396	5.3749	4.4792	2.3322
Solyc01g057440.3	1.7106	0.8181	1.39	0.6412	0.8777	1.1419	1.932	2.4337	2.063	1.2656	1.2613	1.2214	2.453	1.1466	3.0507	1.9854	1.7123	2.1205	2.4434	2.6849	2.7318	3.9988	2.5496	3.6039	4.4604	5.4506	4.7991	6.8555	7.8657	4.6061	4.5963	5.1303	4.8469	6.0252	5.592	6.1377
Solyc01g057445.1	3.4273	4.5434	6.3435	6.2368	3.8971	5.7073	9.0105	10.7932	7.5035	15.1454	14.5616	18.2912	20.6284	23.2452	23.941	25.3499	19.2028	15.8703	14.2189	12.9364	22.9136	22.256	28.0639	18.5773	14.7661	13.8133	13.0747	13.1692	12.8115	18.158	27.2264	27.8327	18.1976	28.3851	28.8929	39.8773
Solyc01g057520.4	21.0542	21.2378	19.2004	21.3586	24.2473	20.4668	11.4881	11.1059	10.7605	12.0193	11.1959	10.7789	15.3761	12.0301	15.2625	9.2245	11.7184	11.1259	12.2963	10.5243	10.1468	17.4632	14.2169	12.7668	4.4586	3.8392	4.511	6.7702	7.1844	5.9756	5.7154	4.8886	4.6801	11.5614	12.9917	10.2144
Solyc01g057600.3	4.0332	4.2664	3.3056	1.5632	1.6813	1.6406	5.4361	5.2449	4.7206	3.857	3.6244	3.5098	3.9372	4.1732	3.355	4.4591	2.1491	3.7415	1.6643	1.6002	2.1156	4.4287	6.8822	2.3384	0.9237	1.209	0.8358	3.2276	2.8561	2.978	0.859	0.131	0.4221	3.0188	3.1329	2.0496
Solyc01g057680.4	0	0	0	0	0	0.1054	0	0	0	0	0	0	0	0	0	0	0	0	0.2005	1.1017	1.6099	0	0	0.1073	26.2664	30.1938	23.3623	2.3601	2.7529	3.5084	12.3166	12.2519	14.7809	5.306	4.6758	7.9021
Solyc01g057707.1	0.6599	0.5572	0.9081	0.1949	0.5267	0.8908	4.4409	5.9668	4.4705	2.6285	2.3193	3.4649	12.7082	10.9888	12.277	4.5015	2.6978	5.2239	12.8283	10.3063	11.0119	5.2224	6.0055	4.405	5.5082	5.6268	3.2646	6.6688	5.9012	5.9032	13.4304	12.5783	12.6857	5.4234	5.5853	5.1458
Solyc01g057770.3	27.4945	25.695	27.4008	39.0498	41.5254	34.5843	18.4226	20.8577	19.1274	35.9033	42.8024	32.6763	35.1614	37.0589	24.0853	16.8231	13.4053	13.0396	11.8527	10.4519	10.9707	15.2594	17.4534	13.6002	1.1995	1.5569	1.5034	7.1995	14.0747	7.7425	3.7012	3.2174	2.5907	21.3946	55.7991	10.3226
Solyc01g057780.3	16.7049	17.0757	17.7004	11.9562	13.5098	12.6664	32.2409	32.4217	33.8119	20.6501	16.8384	17.7638	21.9882	20.3074	24.4836	16.9625	17.5091	16.3458	24.0007	23.6128	21.5454	24.0137	17.2153	25.4993	22.6787	24.8016	22.3038	27.9474	27.2094	23.7492	21.5741	23.1443	23.9677	23.3802	24.4954	20.9825
Solyc01g057830.3	182.203	164.828	179.987	110.839	109.056	106.789	291.536	291.079	295.693	89.6071	88.6594	96.1477	144.734	145.626	107.489	109.938	92.9722	105.2	132.153	96.8532	166.533	135.18	97.9243	127.02	98.2913	106.707	100.218	86.4093	93.0018	83.7757	90.1596	85.6326	97.4531	83.3772	90.0755	67.6913
Solyc01g058020.4	3.9537	5.0724	4.6438	6.0045	7.3688	5.6016	2.8137	3.2831	2.3895	5.3617	7.9663	6.877	6.1793	8.9289	5.5426	10.3271	6.7342	7.5964	7.9907	4.3171	10.4073	6.5899	7.5326	6.0593	4.5831	4.644	5.6562	7.41	7.3767	7.3435	4.9494	6.1239	5.2237	7.9576	10.934	8.1487
Solyc01g058160.3	10.3718	11.3584	10.3069	8.0029	11.7218	9.5812	9.0354	8.3537	10.0331	7.3551	5.4978	6.534	3.853	4.3312	4.3914	5.819	6.4769	7.1349	4.9701	5.2013	5.0248	8.9419	5.346	8.4032	2.0142	2.5009	2.943	6.6263	4.5564	4.3082	2.6468	2.8822	3.8946	3.5017	2.9893	2.9044
Solyc01g058190.4	22.5628	22.4019	20.956	20.1185	17.8403	17.8846	30.3856	28.949	27.7772	17.5072	16.3375	16.1962	27.2633	26.5534	23.4414	26.781	23.141	24.7288	36.4348	31.2231	43.7058	33.9031	26.8391	37.4516	72.8839	69.8881	68.4703	39.3299	43.0456	37.1393	54.6716	56.3098	55.6027	39.5291	43.7018	34.9429
Solyc01g058240.1	0	0	0	0	0	0	0	0	0	0	0	0	0.9192	0	0	0	0	0	0.2509	0.5515	0.2686	0	0.2678	0.5373	5.2926	7.9547	4.6086	1.3425	0.9504	1.3304	4.9218	10.116	11.2	2.1419	0.7314	0.5205
Solyc01g058260.4	48.7856	43.8385	43.7477	49.2122	56.673	59.5058	49.2901	53.8812	51.5389	33.8775	35.5061	32.584	50.2331	46.1747	45.663	64.8129	46.4579	60.5989	87.8629	125.31	81.3052	59.6069	69.2567	58.2998	148.647	168.596	151.485	82.4432	88.6847	90.1861	97.3509	107.645	112.714	85.7665	103.154	89.0909
Solyc01g058270.3	16.1225	14.6559	15.6422	14.2606	16.2549	15.9897	14.1142	14.4597	14.4665	19.8248	21.1451	19.8247	16.994	12.9332	16.0192	17.6552	17.1788	21.8575	8.3634	6.8926	7.1443	14.8736	19.1352	10.6491	0.6799	0.2901	0.3636	1.6948	1.0198	1.3661	0.8285	0.6918	1.1426	1.1177	1.0876	1.1389
Solyc01g058320.4	18.1374	17.1418	18.6988	22.3114	25.3859	22.6919	103.167	96.3133	104.318	142.66	148.22	141.41	103.342	104.324	99.048	93.94	111.109	121.872	27.7632	21.2241	15.8267	30.5742	50.6652	33.6211	0	0.1617	0.0351	2.0306	2.5215	2.0449	0	0.1157	0.1656	0.5748	1.2788	0.4127
Solyc01g058350.1	8.4421	7.776	6.9191	5.9209	5.4142	7.0208	6.1331	14.6379	9.4979	8.9191	9.778	10.686	12.0514	9.5014	9.3632	15.0069	4.4194	12.5305	6.0962	7.3368	14.6055	13.6961	17.6583	15.2278	3.5448	2.1473	3.6654	4.6592	7.9709	6.1565	7.1923	2.1943	5.1042	3.7169	1.9743	4.5158
Solyc01g058520.4	2.4942	1.7996	1.9786	2.0623	2.3318	1.3468	1.0681	0.8201	0.4345	0.9208	1.8595	1.6838	1.2846	1.3522	1.0946	1.3842	0.9948	0.8462	0.5489	0.4524	2.0566	0.6843	0.8787	1.1263	0.5586	0.2417	0.4725	0.6852	0.563	0.5335	0.4722	0.7491	1.4229	0.1952	0.8444	0.4744
Solyc01g058540.3	0.048	0.0331	0.1048	0.2125	0.0492	0.0833	1.4526	1.1976	0.7938	0.3355	0.4598	0.4452	0.3867	0.3762	0.659	0.5989	0.7748	0.6509	0.1188	0.1305	0.0848	0.0911	0.6337	0.4238	0	0.1673	0	0.0424	0	0	0.0817	0	0	0.0676	0.0385	0.1232
Solyc01g058670.3	78.1146	90.0138	81.837	89.461	80.6164	89.8987	96.5649	94.8929	99.693	125.066	147.873	140.071	104.266	101.153	87.1643	89.3555	72.044	105.008	48.9643	47.4353	46.5717	31.9533	46.7512	37.3385	34.6408	42.5173	36.9025	17.9205	19.3995	21.6904	23.0994	21.9063	31.1758	16.2809	20.791	16.1109
Solyc01g058720.4	7.6249	7.0062	7.1729	6.0992	5.6972	5.846	1.0869	1.5745	0.9027	2.9127	2.4836	3.061	0.5222	2.3866	2.7333	0.8473	0.3986	0.879	0.4887	0.1343	0.1308	1.1951	0.9128	0.5886	0.0678	0.2582	0.2104	0	0.1157	0.1943	0.4415	0.4618	0.7437	0.7301	0.5936	1.4572
Solyc01g059830.3	23.5456	27.3842	24.7531	26.9702	26.8259	25.0513	34.7356	35.476	35.6767	25.8733	30.732	32.1572	30.5909	36.2835	36.1578	36.4185	36.7967	34.0185	34.3302	38.4574	39.9098	32.8736	36.9364	32.5388	57.8087	54.2846	57.3958	34.5899	42.5525	44.489	43.4568	44.9317	40.5871	36.0525	30.4875	36.4043
Solyc01g059860.3	20.4473	21.4999	18.8424	20.9489	21.7128	23.6403	23.1678	23.6248	22.7762	31.1167	28.7996	26.2495	18.5293	16.6158	19.8692	19.1835	26.4659	24.2205	19.7763	16.302	13.5445	21.3885	18.9008	21.2833	1.9008	2.2237	2.0855	25.6079	26.4721	34.3457	3.4408	3.7544	4.1015	11.4807	6.4769	9.2041
Solyc01g059870.4	31.3144	30.3891	29.5982	27.7854	30.0425	30.7735	48.2956	42.7108	47.1118	36.7349	33.3565	32.4824	23.3074	19.6942	28.9219	13.5981	21.3961	16.1211	15.1088	17.1253	7.5232	13.3309	8.4617	12.9548	4.5078	4.8795	4.6845	6.1653	6.3282	8.3113	4.8924	4.7458	5.0677	7.719	6.1789	7.7399
Solyc01g059880.3	41.0036	42.1616	41.4416	43.4971	42.1428	40.9994	39.5103	42.9357	43.3994	71.2203	68.0572	69.2584	50.3196	49.6616	51.136	61.9915	72.0314	71.3325	32.8744	33.5437	25.8189	50.9421	59.2676	43.787	12.3263	11.1946	11.2204	18.4836	17.3901	20.7691	10.2977	9.4251	9.4048	15.1182	11.372	13.4596
Solyc01g059920.4	9.9435	9.4649	10.2652	9.7631	9.7331	9.6031	4.0789	4.7036	3.7517	3.6058	3.3821	3.4994	4.8021	4.3121	4.9379	3.6953	2.8374	3.3424	6.4287	3.262	5.7484	6.9626	4.2172	5.445	2.2039	1.7383	2.344	2.3873	2.2378	2.2255	2.3618	3.5493	4.0918	3.47	3.6742	2.8237
Solyc01g059950.1	1.4684	1.6759	2.093	1.923	1.8998	1.4958	3.8081	3.4242	3.5032	4.4097	4.1613	5.118	6.5618	5.5071	6.633	4.7166	3.0938	5.5773	6.217	6.2526	4.794	4.5471	5.1166	2.4817	0.0585	0.167	0.0605	0.0564	0.4989	0.2235	0.3807	0	0	0.1349	0.4095	0.1093
Solyc01g059965.1	0	0	0	0	0	0	0	0	0	0	0	0	0.5112	0.7821	0.7708	0.0406	0	0.0662	0.8696	0.991	1.6205	0.5189	0.3093	0.793	2.3598	0.953	1.5158	3.9287	5.5807	6.5916	12.5683	11.4424	11.9797	14.0212	9.92	14.4296
Solyc01g060020.4	0	0	0	0	0	0	0	0	0	0	0	0	0.1138	0.7214	0.2908	0.235	0	0.0319	0.7454	0.6143	1.1637	0.3217	0.1989	0.9643	2.2067	1.1487	2.1391	4.3203	6.9403	4.9732	13.114	8.7649	9.368	11.3471	9.868	12.5299
Solyc01g060070.3	5.8485	6.5762	7.0257	5.4018	5.5544	4.2654	15.1304	12.025	13.223	5.6576	7.5741	3.9902	12.1002	13.0653	9.7766	11.5887	6.9795	7.3352	10.372	13.8235	9.0694	9.3356	11.3976	10.4441	3.135	3.798	4.7741	8.7905	7.8759	6.4248	5.5657	5.2397	4.028	6.2676	7.6329	5.4847
Solyc01g060080.4	13.6013	13.7775	13.4343	13.4137	14.1824	16.7025	10.8667	10.6115	11.0805	13.9757	14.8296	13.0863	14.075	15.7804	14.8268	14.1529	12.6996	15.7028	17.6994	18.3519	19.2061	16.642	17.2417	17.8467	26.3319	28.9973	26.9152	20.9453	19.7949	21.4311	28.079	27.901	28.7269	26.0581	25.9274	29.8706
Solyc01g060090.1	10.3309	10.4159	9.6622	8.2866	12.9646	12.9631	7.9431	7.9398	9.7888	10.5586	6.0888	7.9521	8.933	4.9266	9.8897	4.6486	9.5844	7.2822	11.291	14.1795	5.1801	9.4132	5.3485	9.5589	11.2551	9.07	10.8446	15.1015	13.9087	14.4773	9.3962	9.362	7.8695	20.4066	17.7988	19.2369
Solyc01g060130.3	20.285	26.7734	29.9967	20.6494	20.5894	17.8417	12.41	13.3191	13.9337	17.5438	18.6536	24.1689	28.6944	24.9559	29.9739	29.0588	21.9537	26.2038	16.1509	16.9996	24.477	25.3199	28.8071	20.7871	8.9142	7.2868	7.8114	25.4365	19.1152	20.2051	14.0503	11.5452	12.6404	15.5289	18.7337	16.5142
Solyc01g060170.4	30.1304	32.1724	28.8927	22.2937	27.7501	29.9903	48.2794	49.0241	47.7534	36.5534	22.1272	24.9728	21.8413	16.7228	40.2192	12.3594	41.8543	19.1808	50.4514	48.8054	10.7897	34.0307	16.5481	41.3822	13.5866	16.1514	15.1295	41.0054	34.9222	32.0049	16.6367	16.5351	20.2989	48.8319	34.9211	41.4664
Solyc01g060180.4	15.7129	14.1235	12.7375	13.1806	13.8906	12.9109	25.6111	24.4047	24.7276	9.0041	6.4029	7.0888	15.9099	17.1085	16.3164	11.9532	12.5798	11.4815	20.1924	15.626	17.0333	16.2436	12.1895	18.4425	7.2555	6.0459	6.9271	7.686	7.8887	9.5656	12.5891	12.8114	11.0995	16.4518	15.3178	15.6135
Solyc01g060210.4	2.6536	2.9789	3.5644	4.5548	3.659	4.4616	1.9025	1.8404	2.0224	2.9727	3.6564	2.3792	3.0082	3.1793	2.4922	4.8322	3.7954	4.5717	2.9427	4.7377	3.7363	2.9138	3.2865	4.6156	1.7473	3.1096	2.0424	3.2219	2.3327	3.3382	4.3096	5.0868	4.443	6.7763	7.4472	5.8907
Solyc01g060240.4	28.3489	32.895	32.754	24.9185	20.4536	16.8171	24.2875	18.6377	26.8142	10.5537	11.4638	12.8957	21.2016	16.3068	15.4039	30.5356	23.8509	32.2158	2.2847	3.2135	2.3479	4.6272	17.8476	4.6961	6.5943	9.1741	8.7069	1.7601	2.5959	3.8763	11.1325	11.9738	14.2147	3.9004	3.9069	3.5067
Solyc01g060250.2	10.2046	10.526	8.7581	10.898	10.4712	9.7046	8.0817	9.8245	6.9402	10.1445	14.8732	8.2573	5.7753	6.2119	9.8425	6.982	14.803	10.1964	9.4598	12.55	6.9157	8.8944	8.6179	9.2626	3.4578	3.9009	2.516	11.2328	7.4276	8.4408	3.9301	4.9414	3.1207	8.3702	7.9582	9.8104
Solyc01g060260.4	0.0592	0.0818	0.2157	0.1574	0.0608	0.1028	0.0543	0	0.0516	0	0	0	0	0.2064	0	0	0	0.0502	0.1954	0.0537	0.0523	0	0	0.1569	2.4408	1.3424	2.8043	0.2091	0.2776	0.1554	0.2522	0.4309	0.3304	0	0.3798	0
Solyc01g060375.1	0	0	0.2172	0.3962	2.2947	1.1644	0.1368	0	0.2597	0	0	0	0.1502	0.3897	0	2.6372	0.8027	2.7818	0.7382	0.8112	0.1317	0.991	7.6153	2.1074	0	0.26	0.2825	2.8962	4.1937	5.4795	1.3971	0.93	3.1617	2.4155	1.6735	4.7209
Solyc01g060395.1	4.4179	2.4046	3.5112	4.2697	3.0222	2.4397	0	0.1238	0.1166	0.2341	0.1283	0	0.1349	0	0	0	0	0	0	0	0	0	0	0	0	0	0	0	0	0	0	0	0	0	0	0
Solyc01g060410.4	9.3653	8.1216	10.4256	9.8696	10.4836	8.4415	1.0639	2.0604	0.8047	0.3009	0.5556	0.2599	0.1825	0.2683	0.1244	0.2262	0.2113	0.338	0.0598	0.1807	0.112	0.0688	0.0957	0.112	0.0664	0	0	0.016	0	0.0317	0	0.0188	0.0404	0.0128	0.0145	0
Solyc01g060420.2	2.103	2.0472	0.9053	4.2343	2.158	2.8205	1.3158	0.3536	0.9991	3.9283	6.5973	5.7273	0	0	0	0.2984	0.4289	0.6486	0	0	0	0	0	0.2534	0	0	0	0	0	0	0	0	0	0	0	0
Solyc01g060490.4	1.6192	2.6633	2.6963	3.2105	1.8988	2.3419	0.9906	1.7825	1.276	0.6067	0.7391	0.4555	3.2632	1.478	2.6482	0.8023	0.346	1.3733	0.3818	0.6293	0.9536	1.977	4.2781	0.4087	0	0	0	0	0	0	0	0	0	0.0543	0.0618	0
Solyc01g065490.4	10.1953	10.7517	10.0896	11.4301	12.6373	12.9579	20.8646	19.8157	19.8037	21.6938	20.8857	18.6153	19.7742	18.7105	17.8959	22.5789	17.5298	19.552	24.7577	23.8095	26.3434	18.3789	23.0834	21.9606	20.2511	26.712	21.3247	30.7529	28.3411	24.6342	21.6379	20.9653	24.724	21.1011	21.0885	22.1232
Solyc01g065500.3	3.5469	3.4957	3.3879	3.5473	3.2352	2.9959	3.1681	3.4987	2.1283	6.2851	6.83	6.3321	2.1604	2.4587	3.5464	4.1173	8.1204	5.3215	2.1986	1.887	1.4344	1.9162	2.8739	2.7298	0.2455	0.2887	0.3285	0.2645	0.2833	0.5794	0.282	0.3114	0.2815	0.7551	0.3539	0.8635
Solyc01g065510.3	119.317	124.075	115.538	115.849	97.9358	104.586	14.396	14.1364	12.5669	23.0274	32.7634	27.2975	5.7693	5.9865	6.8334	10.1279	11.0469	16.8019	1.4175	1.4538	2.2761	4.3498	4.2356	5.3618	0.1574	0.0499	0.5966	0.3539	0.3132	1.0021	0.2439	0.1786	0.2556	0.1613	0.1377	0.245
Solyc01g065530.3	27.2793	24.8846	28.03	29.4628	29.2707	30.4653	15.7062	16.8897	15.5182	25.0772	25.775	24.1372	14.2249	15.1506	11.3858	12.0755	16.6352	12.4521	13.1284	11.6893	10.2867	11.1132	14.4734	11.973	35.9799	40.3955	37.3147	22.2144	32.3617	22.0662	26.3427	24.7786	32.0576	42.9186	158.61	29.913
Solyc01g065540.3	6.046	6.6442	7.1965	6.378	6.7957	7.8619	6.3165	6.0039	6.5462	9.9707	9.4865	9.0109	6.4485	5.3005	5.5269	6.5622	7.2956	7.3843	4.4829	4.9092	3.78	5.3	5.4394	5.0457	0.9885	1.3465	0.9516	3.1376	3.3433	3.6629	1.3313	1.644	1.5781	3.2238	2.9236	3.4231
Solyc01g065643.1	0	0.0726	0	0	0	0	1.0611	0.6804	2.8382	1.1029	0	0.887	2.9658	8.4263	4.1518	3.3907	2.83	4.4577	4.2507	2.5737	5.4789	5.3905	16.9413	4.3648	2.6964	3.85	2.4894	3.3415	5.2567	5.5192	4.0299	4.2621	4.6932	4.1466	5.3942	5.1279
Solyc01g065680.2	21.6225	22.2417	18.9549	19.682	26.4542	31.6511	3.7068	6.2623	3.6218	8.8295	10.0214	10.3262	4.6689	4.2443	5.8147	10.3843	12.1545	14.208	5.0004	3.7708	3.0438	8.2362	7.4289	3.8836	0.4354	0.3108	0.1125	1.154	1.5782	1.5595	0.5061	0.7411	0.1326	0.5858	1.2384	0.4067
Solyc01g065690.3	4.6119	5.5031	4.4151	4.5585	3.2853	4.2999	3.6027	3.7009	2.8551	4.299	4.238	4.8889	4.7241	3.9521	3.3055	4.442	4.823	6.5625	1.8873	2.8689	2.8622	2.2804	2.3498	3.098	2.13	2.094	2.4914	1.0097	1.1615	1.3342	1.0391	1.6644	1.9145	1.5573	0.9474	1.8268
Solyc01g065710.3	6.9106	9.1139	8.8993	10.451	9.4548	8.2988	6.0214	6.7133	6.9312	5.4319	7.2262	5.7137	9.0737	6.3255	7.4922	6.8276	5.5126	7.9334	4.1477	5.7604	4.9951	8.0874	7.0698	5.3037	1.5348	1.6436	1.2564	2.8354	3.8181	3.4208	3.9844	4.3544	5.9995	3.5404	3.6941	3.1066
Solyc01g065720.4	8.976	8.6227	9.682	8.4586	9.9887	10.659	12.3327	12.1749	11.0451	16.4897	14.2047	13.932	16.411	15.783	19.0548	12.4059	15.932	14.0979	22.9205	25.6259	20.2967	19.0791	16.9382	20.1329	33.9862	35.9287	33.9884	31.891	31.2219	32.6601	36.0855	36.9281	41.8386	45.7327	40.8509	43.4861
Solyc01g065740.3	2.6528	2.8306	2.124	3.7929	3.9889	4.855	2.9165	2.9876	2.7225	3.973	3.0464	3.5242	3.9171	2.7921	3.3379	4.3183	2.805	3.7649	2.5145	1.5721	2.3204	5.2132	4.6728	5.4765	1.0347	1.5576	1.269	4.8011	4.1869	4.0454	2.6629	2.4577	2.8439	4.3851	4.5913	4.1363
Solyc01g065750.2	4.8414	3.6557	4.7575	4.4886	2.6573	5.0807	12.9152	9.683	12.2586	5.1191	4.209	5.9857	7.7149	7.7503	5.704	5.0378	6.9719	6.7802	10.4069	6.6367	13.1298	5.4531	8.8253	5.8689	1.0315	0.4909	0.5333	3.8774	3.959	4.9265	0.5755	1.1706	0.7541	1.6656	1.8959	1.7345
Solyc01g065930.1	0.0644	0	0.1407	0.1711	0.2642	0.1117	0.7089	0.4167	0.5047	0	0.0617	0.0543	0.5838	0.617	0.8292	0.201	0.2311	0.0546	1.1688	1.1092	0.8531	0.2445	0.7371	0.5119	1.8283	1.5719	1.7685	1.5917	1.7606	2.5351	2.2487	2.0749	2.1557	0.907	1.1872	1.157
Solyc01g065960.2	0.3588	0.8675	1.0455	0	0	0.6227	2.634	3.8156	3.9064	0.4706	0.6878	0.6055	5.9654	6.2525	3.2348	2.6134	0.483	1.3694	5.6259	6.5074	10.6185	1.7037	1.264	1.1095	0.8218	0.7822	0.1699	0.6336	0.4205	0	0.917	0.373	1.4017	0	0.2877	0.6141
Solyc01g065980.4	230.291	286.188	297.364	333.528	272.194	295.744	158.892	151.729	135.275	193.775	230.259	210.28	179.959	177.609	192.16	227.728	239.274	276.702	315.562	397.161	489.658	431.992	332.855	439.952	268.824	258.965	257.634	661.993	621.745	701.034	323.103	325.091	321.344	446.674	492.549	470.099
Solyc01g065983.1	1.0471	0.651	0.8391	0.7421	0.1074	0.7269	0.3843	0.4841	0.1824	0.0915	0.4015	0.0884	0.6331	0.7299	0.3596	0.5448	0.1879	0.7993	0.9505	0.3798	1.0175	0.5966	0.9222	0.6475	0.6715	0.6392	0.2976	0.9246	0.4909	0.733	0.892	1.9595	2.4543	0.7376	0.9235	0.2688
Solyc01g066430.3	5.5432	5.1725	5.5452	12.0571	16.682	15.1131	1.7842	2.7543	1.2251	8.1019	6.7408	7.9241	11.4215	16.4363	12.219	10.589	5.6799	5.0875	23.317	20.2949	22.5486	13.4355	30.166	8.8444	57.4153	53.5705	56.6648	26.7389	28.542	31.2413	54.1682	50.1912	47.7904	60.9916	100.006	52.2568
Solyc01g066440.3	10.2228	12.7044	13.0431	11.165	10.5454	12.7202	3.8716	4.9018	5.5592	4.7765	5.9105	5.1577	4.3603	4.2888	4.6908	6.5851	4.8541	6.5603	3.6603	3.3354	4.5873	4.1093	5.6211	3.2973	0.1982	0	0.205	1.2896	1.3947	1.562	0.1843	0.0562	0.0604	0.2286	0.2169	0.0926
Solyc01g066457.1	2.9124	4.194	4.5424	5.4147	5.472	4.5208	0.8282	0.0759	0	0.0717	0.0786	0	0.0827	0	0.0352	0.3842	0.0368	0.0696	0.1016	0.0372	0.1812	0.3116	0.5058	0	0.0752	0.1073	0.0777	0.1811	0.0321	0.1077	0	0.1279	0.1374	0.0867	0.0329	0.1755
Solyc01g066490.2	14.1367	11.1366	13.3705	7.031	6.6168	4.9501	22.0766	17.6599	30.027	7.3728	5.9432	5.6508	7.7473	7.5636	4.4721	6.4517	4.4514	4.8381	2.4561	1.5744	2.6293	7.0659	6.9896	1.972	0.2272	0	0	2.409	1.3566	0.6511	0.6339	0.2579	0	0.5241	0.1989	0.4245
Solyc01g066510.3	1.9903	2.2329	1.8444	0.536	0.7352	0.6909	1.3881	1.5461	1.0679	0.3341	0.2137	0.4434	0.9146	0.7631	0.793	0.4971	0.2715	0.4997	0.841	0.4332	0.8299	0.9829	0.8694	0.4924	0.0146	0.0278	0.0151	0	0.0747	0.0557	0	0	0	0.0112	0.0255	0
Solyc01g066520.3	12.0037	11.8098	13.4345	15.6592	14.1852	14.5834	13.4606	13.0521	12.0639	16.6541	13.0738	14.4706	17.3593	17.1255	18.0317	17.5965	20.4793	19.3328	22.5123	22.3691	22.6308	21.1955	20.4929	22.6086	32.4109	36.0968	32.214	26.93	27.3966	28.5354	31.3989	32.448	32.8339	26.334	19.7576	26.1916
Solyc01g066560.3	0.9974	0.8501	1.1324	1.1131	1.2361	1.3151	0.7607	0.8504	0.722	0.94	0.7201	0.5793	0.8745	0.6997	0.9676	0.8761	1.2205	1.0217	1.3896	0.9162	0.6408	1.8943	1.3575	1.5563	0.4153	0.3502	0.4049	1.1095	1.0627	0.7935	0.5518	0.7137	0.7229	1.0128	0.9659	0.9866
Solyc01g066570.3	33.467	35.734	36.7781	40.2164	35.6176	41.7485	38.5454	36.3855	36.8317	63.219	60.5825	64.5928	41.9837	31.821	27.2805	45.5304	43.3262	56.2914	23.3738	31.3749	44.599	21.6357	37.3911	20.8772	64.3763	71.8782	60.5151	14.8761	14.754	15.9299	49.9929	48.0197	64.1743	17.841	24.8405	17.9986
Solyc01g066610.4	4.4958	4.531	4.4221	4.0463	4.2706	3.9635	2.0027	1.4998	1.6308	1.783	1.326	0.9459	1.8506	1.4651	1.5257	0.7818	1.0702	1.1227	1.9585	0.7786	2.0017	2.9558	1.4914	2.5286	0.2185	0.1768	0.192	0.5265	0.4566	0.5844	0.4572	0.4339	0.426	0.7981	0.4972	0.7757
Solyc01g066620.4	5.5875	5.18	5.6213	5.6357	5.5349	6.2971	3.0632	3.221	3.6237	3.0666	2.4808	2.4085	1.8036	1.8547	2.16	2.0135	1.9319	2.1131	2.6948	2.8296	2.4147	2.4119	2.5563	3.2482	0.975	0.8015	0.8249	1.431	1.2663	1.5029	1.0716	1.2071	1.269	2.0277	2.4631	2.5463
Solyc01g066630.1	12.1733	13.7208	7.0014	0	0	0	0	0	0	0	0	0	0	0	0	0	0	0	0	0	0	0	0.5643	0	0	0	0	0	0	0	0	0	0	0	0	0
Solyc01g066640.2	24.5324	24.3066	23.5096	34.6755	48.5308	55.6466	5.2222	5.3908	6.2865	16.2011	19.7236	16.2804	5.2448	5.7144	8.1638	14.0815	16.4419	15.8337	7.0445	6.7339	6.2842	7.645	7.9762	8.2466	0.445	0.5447	0.756	0.766	0.5423	1.0628	0.6799	0.8298	0.6972	0.1955	0.2782	0.1188
Solyc01g066700.4	0.3967	0.3654	0.289	0.5272	0	0	1.3955	1.6508	1.6701	0.8093	0.5704	0.6137	1.9987	3.8598	2.4412	1.2384	1.424	1.2898	3.4921	5.8159	6.6587	3.5161	3.4937	3.0959	3.6949	3.1135	3.4448	2.1018	2.0665	2.8351	3.8866	4.7431	3.6162	1.6767	2.8628	2.0937
Solyc01g066720.3	56.2251	54.3579	70.3937	80.1753	73.9323	74.8646	68.0589	62.447	59.1358	81.3596	88.6351	82.5845	133.668	145.511	131.434	105.628	92.2114	112.818	172.123	215.458	309.498	71.332	91.3931	79.8265	419.695	433.333	429.622	199.754	212.376	236.89	376.251	401.992	402.601	257.011	259.214	250.028
Solyc01g066730.4	1.2862	0.7497	1.3762	1.1394	1.0723	1.1161	0.2582	0.2602	0.3501	0.3514	0.7705	0.3053	0.0405	0.1401	0.0345	0.2091	0.0721	0.4091	0.3317	0.4009	0.3196	0.458	0.2478	0.5327	0.1473	0.1402	0.1904	0.4259	1.0992	0.7738	0.6506	0.5432	0.6281	0.906	0.6123	1.2384
Solyc01g066740.3	49.7293	46.5368	46.1416	54.6225	60.3825	59.8948	91.4379	87.1797	89.2269	131.623	114.327	104.295	69.3774	66.3325	93.4582	57.141	96.3777	74.7052	48.1614	43.4194	24.9771	56.1606	54.0549	50.2361	0.4794	0.9021	0.8301	3.1167	4.289	5.2614	2.2086	2.1638	3.0023	4.4582	2.0786	4.1665
Solyc01g066760.2	31.6159	32.726	30.1887	44.5062	42.5209	42.4415	3.4741	5.8663	3.6539	22.0071	35.9934	26.852	1.9589	3.9227	2.3721	3.9392	4.3156	9.1988	0.2533	0.2784	0.452	0.7773	0.811	1.2655	0	0	0	0	0	0	0	0	0	0	0	0.4378
Solyc01g066790.1	0	0	0	0	0	0	0.2533	0	0	0	0	0	0	0	0.474	0	0	0.4682	0.9111	0.5006	1.7068	0	0	0.2438	1.0114	1.6848	0.5229	1.9497	0.647	1.9322	5.1729	2.8695	7.3936	9.7211	10.8437	14.4088
Solyc01g066820.4	0.9841	1.0398	1.1246	1.8121	1.6237	1.708	3.152	2.641	2.5884	3.8299	3.052	3.5661	2.975	2.8752	3.347	3.032	3.7059	3.6662	3.2646	2.6599	2.5571	3.1703	3.348	3.4608	0.937	0.7573	0.7129	1.6017	1.7792	1.2665	1.5947	1.6652	1.7878	2.0798	1.5782	1.668
Solyc01g066850.4	0.2776	0.5206	0.3467	0.6324	0.5697	0.2065	1.1646	0.6968	0.8291	0.7282	0.5322	0.6024	0.6794	0.4838	0.3405	0.2889	0.3559	0.3027	0.1964	0.1079	0.2453	0.3766	0.1746	0.2803	0	0	0	0	0.031	0.0694	0	0	0.0443	0	0	0
Solyc01g066860.3	14.957	19.4198	14.8368	25.9098	14.5941	15.2394	6.679	7.0393	5.3507	9.2827	9.6646	9.8043	4.7099	5.1199	3.3827	8.0597	7.79	11.3268	1.047	1.5138	1.7697	5.8339	3.9401	4.3654	0	0.0582	0.3163	0	0.2087	0.0584	0	0	0	0	0	0.0571
Solyc01g066870.3	7.6382	8.8566	8.8287	8.5841	8.7241	7.8698	24.8921	23.6863	24.4727	12.2714	11.7197	12.7318	11.5316	13.3815	12.1439	10.5599	10.5364	9.1568	10.6471	10.5492	10.0623	10.1245	7.7492	9.6097	5.6377	7.6731	6.1363	5.0765	5.0405	5.5978	4.116	4.574	5.3023	5.2286	4.6313	4.6662
Solyc01g066880.3	3.1953	4.2887	4.1569	4.2462	3.2788	4.3178	3.7701	3.7991	1.7892	4.8692	4.2442	4.1217	6.6237	6.4037	5.409	10.0223	6.8002	8.5176	4.596	5.0089	7.4605	7.9764	5.4273	8.8321	1.0455	0.5573	1.254	6.0059	4.7083	6.3515	0.7389	1.139	1.6305	1.0612	1.5739	0.7423
Solyc01g066900.4	24.8476	23.4542	26.3337	23.1515	22.0899	21.4231	12.2364	15.6982	12.9669	15.5448	15.9638	16.6297	12.8428	15.7713	14.4383	16.4382	16.3877	16.5782	12.0208	11.995	13.1519	17.2908	16.5541	16.9848	2.2568	1.4944	1.3697	4.2558	4.8121	6.7483	3.3305	3.4519	4.7819	4.6023	4.4656	5.179
Solyc01g066910.3	259.67	239.473	240.132	237.992	197.005	174.784	47.6418	29.2412	70.2361	34.777	61.5747	71.5635	2.3738	1.5	1.6338	18.6671	12.7657	10.3743	0.1495	0	0	1.979	5.6655	4.3225	0	0	0	0	0	0	0.0772	0	0.2023	0	0	0
Solyc01g066940.3	7.7557	7.2227	8.0227	11.578	9.4093	11.2296	7.6677	6.8155	7.5764	13.5248	15.813	16.633	16.6666	19.6388	15.8209	18.9494	16.689	19.6979	16.691	18.9238	19.3438	18.4744	20.2274	15.7105	8.6755	7.5107	7.7529	11.5404	10.6473	14.2117	20.3701	19.8246	19.7054	18.3222	19.481	23.2872
Solyc01g066970.2	0	0.0632	0.1334	0.1622	0.1878	0	0.588	0.6771	0.7972	1.9206	2.632	1.313	3.6892	3.4293	2.2792	8.0002	4.8462	6.2105	1.133	1.494	2.7492	2.4338	2.7407	2.2642	0	0.0798	0	0.2425	0.2861	0.3204	0	0	0	0.0645	0	0
Solyc01g066980.3	1.794	1.5934	1.9915	0.9082	2.3668	2.8912	0.5488	0.158	0.372	0.0747	0.0819	0.1442	0.4304	0.0744	0.0734	0.6222	0.3067	1.0868	0.0705	0	0.7547	0.9735	0.5267	1.0566	0	0	0.1618	0.6789	0.4005	0.3738	0	0.1776	0	0.0602	0	0
Solyc01g067000.4	4.8847	6.0258	6.2275	5.4093	6.7129	6.2826	8.6049	9.8005	9.4969	6.9783	7.4831	9.2744	15.8211	18.4688	19.9602	23.8708	14.7947	18.7544	28.4342	23.6512	31.0164	22.9869	27.8476	25.7391	12.2663	15.3273	12.8489	21.5666	20.3451	28.0522	19.3584	18.6817	22.2474	39.6326	42.2793	40.4247
Solyc01g067010.3	1.2057	1.6406	1.5172	1.2624	1.7246	1.2365	3.487	4.4599	3.2779	2.5876	2.3815	2.6207	3.2767	5.3802	3.8588	3.4597	3.2133	2.0763	9.2569	11.4973	9.7157	6.3844	6.4356	7.037	19.5145	15.6761	19.4516	8.1626	8.5934	9.9758	25.5557	24.1215	20.5544	13.2293	16.2595	15.3537
Solyc01g067020.4	0	0.0826	0.0349	0	0	0	0.0439	0.0664	0.0208	0.3346	0.3898	0.1009	0.3856	1.0004	0.8215	0.448	0.2576	0.0811	1.4213	1.2147	0.5283	0.3862	0.1685	0.4015	2.7173	2.6908	3.2402	1.2039	1.2336	3.0561	2.7918	3.7552	3.0437	8.6777	10.8939	7.1036
Solyc01g067040.2	2.0146	2.4024	2.5684	1.6785	1.3043	1.5193	0.9024	0.4436	0.376	0.1468	0.1149	0.2631	0.0242	0.0418	0.0618	0.025	0	0.061	0	0.0217	0.0636	0.0911	0.2535	0	0	0	0	0	0	0	0	0	0	0	0	0
Solyc01g067080.3	10.2841	10.8224	11.0636	10.1494	8.9672	7.2136	9.1441	8.3769	8.4471	10.2498	12.2073	10.9267	10.0945	9.6574	7.4579	13.03	10.6638	11.2987	10.8619	11.2591	16.6645	9.2605	10.6529	12.3813	73.4695	65.52	75.1111	12.3279	11.8666	12.4038	147.313	140.385	130.376	12.725	13.8861	12.1765
Solyc01g067090.4	6.5328	7.2165	7.1053	6.2107	7.7311	7.5009	4.6942	3.8043	3.4624	5.4425	5.0657	4.2386	3.2138	3.759	4.7495	3.5592	4.397	4.2602	4.0689	3.7306	3.1307	5.0042	3.7588	4.7643	17.3761	18.3136	16.4493	7.4013	8.9814	9.5462	16.6313	17.0763	18.2471	15.5317	13.4662	14.5845
Solyc01g067120.4	0.7513	0.4718	1.4927	2.1177	3.6443	2.1337	2.1936	3.4105	1.6062	0.7763	1.1784	0.2305	1.7894	5.2964	6.0404	5.7565	2.2678	2.4909	2.9873	3.7781	5.2493	2.6593	2.1053	2.4739	0.1251	0.1787	0.1294	0.3015	0.9072	1.3747	0.4655	0.284	0.3049	3.7527	6.2978	2.9811
Solyc01g067130.4	0.2295	0	0	0.1017	0.1177	0.0996	0	0	0	0	0	0	0	0.1	0	0	0	0	0.1894	0.3122	0.7096	0	0	0.5069	0.7359	0	0.4348	0.5066	0.3587	0.4017	1.662	0.5965	0.5123	2.3442	1.2882	2.4553
Solyc01g067160.4	2.2672	1.79	1.7697	1.5303	1.4402	2.2485	0.3963	0.599	0.4702	0.5664	0.3622	0.3644	0.7615	0.2822	0.5562	0.6179	0.436	0.1374	0.6237	0.1469	1.0015	1.0253	0.5705	0.2861	0.2473	0.5649	0.1023	0.715	0.4218	0.2362	0.4599	1.0663	1.3256	0.1521	0.4761	0.3696
Solyc01g067290.3	49.8668	48.7931	52.2854	35.9593	33.2654	33.0731	69.6102	70.9832	76.2512	21.9614	22.2464	23.4566	32.6333	30.6694	25.2483	26.5544	23.7433	23.8602	31.2867	20.5305	29.557	26.6521	18.051	22.3686	4.5715	4.1471	4.0291	9.2267	9.6563	9.2319	2.5108	2.2632	3.1401	1.0852	1.7455	0.9172
Solyc01g067295.1	3.0186	1.5767	2.0382	1.6306	1.3598	1.15	1.081	1.4297	1.3467	0.7081	2.2583	0.8077	3.1159	1.5396	1.3276	0.1532	0.5286	0.3747	0.5468	0.5341	0.1301	0.2098	0.6484	0.5854	0.5396	0.4494	0.8369	0.5201	0.4602	2.4483	0.1882	0.2296	0.3287	0.0519	0.2952	0.189
Solyc01g067300.3	1.9093	2.4319	3.2166	3.1715	2.0816	1.9675	0.3833	0.7173	0.6756	0.8347	0.7435	0.5035	8.1167	16.7924	13.5254	4.8427	3.4269	1.8724	10.5375	3.4629	5.4293	6.2329	6.6211	8.1707	5.7395	4.891	5.5957	13.2244	14.7327	20.1547	16.5714	16.7491	17.3825	66.9977	39.8525	73.4321
Solyc01g067330.3	0.0616	0	0	0	0	0	1.584	0.6271	0.6444	0.6468	0.2364	0.4682	0.497	0.2686	0.4764	3.015	1.2725	0.9412	0.1526	0.3913	0.2178	0.0585	0.2715	0.4902	0	0	0.0584	0	0.0963	0.2158	0	0	0	0	0.0989	0.1055
Solyc01g067360.3	3.1495	2.5597	3.3067	3.5287	2.804	4.9035	0.595	0.3426	0.3631	0.3645	0.4883	0.6253	0.42	0.4439	0.2784	1.253	0.3325	0.7071	0.2676	0.084	0.3683	1.0996	0.6526	0.5729	0.2122	0.1616	0.1316	0.3681	0.941	0.8106	1.3416	1.2038	1.6543	3.0669	2.8967	2.5766
Solyc01g067370.3	0.6391	0.2207	0.7316	0.364	1.1242	1.0299	0.1257	0.2955	0.159	0.0798	0	0.077	0	0.0398	0	0.2375	0.041	0	0	0	0	0	0	0	0	0.1592	0	0	0	0	0	0	0.2038	0	0	0.0391
Solyc01g067380.4	11.4368	10.3335	10.3298	13.5555	13.3025	15.685	6.9778	8.0402	6.243	6.1034	6.243	5.7854	9.9859	10.617	11.2118	13.3599	15.1019	15.3037	16.3566	18.4822	16.6286	18.6149	16.1655	15.2528	24.1815	22.2571	23.7348	22.6198	20.7954	14.2355	19.3811	19.8934	17.0792	13.874	13.9181	19.2832
Solyc01g067410.3	2.7599	2.2403	1.6588	3.9121	4.1773	4.1315	0.3799	0.0638	0.0601	0	0	0	0	0	0	0.2154	0	0	0	0	0	0	0.1823	0	0	0	0	0	0	0	0	0	0	0	0	0
Solyc01g067420.4	0.1515	0.2441	0.2942	0.9393	1.2433	0.4819	0	0	0	0	0	0	0	0	0	0	0	0	0	0	0	0	0	0	0	0	0	0	0	0	0	0	0	0	0	0
Solyc01g067440.4	0.0849	0.2346	0.4329	1.3537	0.3484	1.768	1.0127	0.5495	0.5176	3.1915	5.0448	3.0086	0.9409	1.4793	0.7289	2.8266	4.8755	3.5279	0.2102	1.5396	1.9498	1.4511	1.0467	0.675	1.2443	2.2948	1.4475	2.0239	2.5206	2.5257	0.217	0.7943	1.0423	0.7176	1.089	0.2906
Solyc01g067460.3	2.2864	2.673	0.8969	1.5581	0.9024	5.3419	0.3228	0.4879	0.9192	4.7671	5.2262	4.4525	1.2406	2.452	0.302	4.5753	6.1556	4.0277	0.2903	0.319	2.1753	3.5075	2.943	1.2431	0	0	0	0.6212	0.4123	0.3078	0	0	0	0	0	0
Solyc01g067480.4	19.6368	18.4188	18.4066	18.3482	20.3042	18.8491	19.3411	18.9141	19.836	14.5582	12.7063	12.147	15.4792	13.3849	15.0903	10.999	14.8654	12.5187	12.039	10.8911	8.8638	13.7721	12.1287	12.6795	0.7873	1.2553	0.7123	4.4962	3.7773	5.5652	1.8121	1.0722	1.5828	4.0258	2.8252	3.1811
Solyc01g067510.3	30.8453	33.1467	30.8397	31.3114	32.8601	30.9497	10.0741	11.7117	8.9789	23.0363	27.1026	24.0633	10.9812	9.6588	8.8975	14.4879	20.4966	20.0301	1.1711	1.0441	1.0171	6.8655	10.2343	6.5999	0	0	0	0	0	0.0234	0	0	0	0	0	0
Solyc01g067520.3	0	0.0108	0	0	0	0	0.0143	0	0	0	0	0	0.0472	0	0.0134	0	0	0	0.0515	0.0425	0	0.0445	0.0137	0.0276	0.3432	0.5717	0.2366	0.1378	0.0488	0.2595	0.2926	0.3083	0.5749	0.2969	0.2253	0.4141
Solyc01g067530.3	18.9447	16.4837	17.0331	8.8466	10.897	9.1776	33.6672	32.775	32.6215	11.807	10.9751	9.9202	14.5101	15.0411	14.8598	12.1415	15.7856	13.455	22.487	21.6384	20.1919	20.585	11.9699	25.7334	23.6416	24.7336	22.997	44.2434	49.8734	48.9711	14.5948	14.4032	15.2194	27.8299	27.4725	27.8835
Solyc01g067580.4	15.4941	14.8262	16.6724	14.5995	14.5506	16.2963	6.5817	7.24	6.9147	8.0421	7.7145	8.2699	7.0617	8.4915	5.8764	8.3745	7.0752	9.0086	7.0486	5.9579	12.4306	8.475	11.0902	8.4164	10.2322	8.8327	8.402	7.9287	7.5722	7.1868	12.8737	13.2059	12.8334	9.1406	9.7019	11.5738
Solyc01g067620.3	1.4734	1.8214	2.1751	2.1297	2.7055	2.7928	1.3165	1.0757	0.4053	0.6102	0.4832	0.6217	0.8986	0.5068	0.5993	2.0173	1.0091	0.8222	1.504	0.6681	1.3702	1.657	1.2294	1.062	0.1066	0.2705	0.3673	0	0.1212	0.5429	0.2312	0	0	0.4643	0.0933	0.0996
Solyc01g067630.3	34.3443	33.7635	31.8118	24.2072	23.0813	22.5984	46.9635	47.3606	51.0187	22.043	20.9822	21.4656	24.3014	25.157	21.6152	21.7564	18.2896	20.6147	17.8158	17.6603	22.3725	16.2003	16.5197	17.0052	7.3992	7.8989	6.1851	9.1648	8.2868	9.4459	11.4466	12.0855	10.2789	9.6243	9.2299	8.4305
Solyc01g067640.3	20.002	20.6896	19.7527	20.9368	19.6428	18.5881	18.237	18.775	19.9483	19.987	20.6967	20.9944	14.873	14.9574	15.3486	15.6267	15.9451	14.2863	9.6631	10.9301	9.3003	12.4459	13.3776	11.0091	3.1099	2.8478	2.8493	5.7294	6.1611	6.0916	3.2581	3.5293	3.2135	6.0538	5.5126	6.0311
Solyc01g067660.3	61.3237	60.0249	60.6022	72.8372	80.2659	100.256	58.83	71.3509	57.7998	57.3435	59.5006	54.6496	88.4339	78.6208	86.4574	140.116	137.768	149.897	101.397	158.469	103.091	175.447	149.978	165.167	571.567	653.998	583.697	327.491	327.707	329.384	411.194	411.716	479.879	310.784	260.649	308.876
Solyc01g067680.3	14.3146	15.1782	13.5207	17.4249	16.5674	18.4647	11.3796	10.749	8.6746	14.99	15.3432	13.9757	18.4219	14.4066	16.1979	25.7779	33.9082	29.1293	27.6792	31.5474	20.4152	24.1586	26.6556	25.6612	49.8897	58.1821	50.3782	40.8115	42.6387	49.185	39.5169	40.6102	41.4626	37.1695	32.4097	37.1575
Solyc01g067690.4	8.7007	7.8696	8.7565	9.3768	8.5598	9.7299	7.4082	7.3824	6.7971	7.6858	8.8558	8.4018	9.0386	7.4249	7.3939	10.8269	6.1178	8.2925	5.922	4.7992	7.4488	7.8368	7.2678	6.5775	6.6562	10.0906	8.4121	4.1979	4.4156	6.1226	11.2335	11.0976	13.7166	6.1291	5.3223	6.3718
Solyc01g067710.3	17.123	18.0547	14.8314	19.8781	19.0168	19.8926	9.2881	9.2101	8.9567	11.1326	10.5877	11.3685	9.6634	12.846	14.1076	9.4497	10.1822	9.9761	25.192	24.036	25.9062	13.6058	10.481	18.7007	29.4264	25.5319	30.0992	36.1987	35.0656	30.96	19.8248	19.0278	16.4562	15.9527	15.7124	18.017
Solyc01g067740.3	366.567	407.082	413.376	460.281	422.567	411.227	324.356	297.45	305.912	398.709	426.891	440.229	508.784	584.628	480.978	548.584	408.303	452.205	512.147	607.466	898.444	411.783	519.218	439.276	1123.06	1050.01	1146.41	785.755	823.351	842.442	1735.68	1708	1550.43	729.029	814.574	738.941
Solyc01g067750.3	39.456	39.8672	39.2595	42.9986	45.4479	40.891	44.4101	45.4069	42.1521	45.9837	43.5395	39.823	32.2964	33.3108	36.4713	26.3073	34.4986	27.2441	21.39	27.7391	20.6476	24.9277	19.649	27.2328	33.9864	34.3667	34.5619	28.385	30.3883	29.5544	23.2871	22.5093	20.4279	24.9702	23.1275	26.7243
Solyc01g067780.1	0.3175	0.4387	0.4626	0.2637	0.6516	0.5511	0.4917	0.2936	0.242	0.0174	0.1332	0.0167	0.12	0.121	0.1534	0.1032	0.0712	0.1178	0.1965	0.18	0.2279	0.1508	0.035	0.2455	0	0.0519	0	0.1051	0.0155	0.0347	0	0	0.0222	0	0.0318	0.017
Solyc01g067790.3	7.1017	7.2105	7.1071	6.633	7.272	6.9219	3.0748	3.6333	3.0605	4.3167	3.2402	3.5406	3.6304	3.1263	4.2647	2.4221	2.8606	3.0305	4.0133	2.2722	2.7244	5.2658	3.1207	3.6283	0.5705	0.6594	0.5337	0.851	0.7762	1.3104	1.2252	1.3565	2.2838	2.9975	2.7937	2.9438
Solyc01g067830.3	26.3312	26.2141	28.0659	18.252	18.5521	20.7064	10.9001	11.8104	11.2614	8.5473	8.4132	10.2894	22.4552	23.4012	23.6474	29.5866	22.8284	29.1088	43.4174	34.9359	48.66	44.3716	37.169	47.9659	41.8901	51.1952	42.0706	49.7977	45.2157	43.1418	39.5374	39.7254	57.5501	27.8787	25.5803	27.1238
Solyc01g067880.3	0	0.0946	0.0998	2.4264	2.5294	3.0898	0.0628	0	0	0	0	0	0	0	0	0	0	0	0	0	0	0	0	0	0	0	0	0	0	0	0	0	0	0	0	0
Solyc01g067890.4	100.503	101.747	95.3431	102.42	100.029	107.311	77.2569	76.9333	78.541	63.1616	58.8741	60.4167	70.0824	65.1014	71.6023	67.4813	70.3042	75.0751	90.889	112.371	68.2274	84.4115	66.1451	89.3957	403.977	429.721	394.16	245.467	272.456	264.178	257.32	263.904	284.002	213.041	225.302	222.081
Solyc01g067895.1	0.6198	0.9991	0.9783	0.7321	0.954	0.8068	0.3792	0.5732	0.5398	0.4516	0.4951	0.2615	0.1041	0.45	0.7096	1.0749	0.6489	0.4381	3.069	0.7494	1.9164	2.3544	1.8195	2.7379	1.3249	1.5314	1.2721	2.5541	1.2915	0.7232	0.352	1.074	1.2683	0.8004	1.1596	0.6189
Solyc01g067900.3	119.597	133.725	130.648	132.059	129.554	126.361	123.837	136.764	132.468	134.161	156.653	149.668	127.906	124.514	106.61	125.538	103.346	128.052	55.4551	59.9306	78.916	83.7778	103.321	74.6171	73.3646	58.4913	75.0432	53.3483	67.9214	73.0465	35.5042	30.7012	28.2817	39.6058	41.6212	38.8327
Solyc01g067910.3	21.7312	15.2469	19.6658	23.1625	14.9821	22.2467	12.308	11.9319	14.4918	14.3988	12.8561	12.1776	10.9489	12.1303	12.3912	16.7827	14.0171	15.2636	6.0247	12.9327	9.7491	14.3494	12.5599	14.0994	37.3288	46.6367	32.3265	16.6407	25.0729	17.9772	19.2371	16.0626	24.6355	13.3948	20.2836	18.8894
Solyc01g067940.2	26.9093	30.7341	30.6435	28.4257	27.391	29.2481	42.4102	41.4906	43.4948	55.8259	75.8819	67.4859	56.2419	63.3869	41.9981	52.2977	42.4423	48.6198	23.8986	23.767	32.0624	32.3149	42.2217	28.2525	12.2522	12.18	13.5375	9.5238	10.8715	12.081	15.9421	13.0074	15.7104	12.1942	17.9446	10.0153
Solyc01g068000.4	19.0588	20.2574	20.5708	26.4032	24.8396	25.1693	16.8735	19.2214	16.2383	23.5419	24.6748	24.2323	25.714	24.2969	22.5705	21.562	19.4283	20.5587	25.6778	26.2151	27.6008	22.3814	23.8823	22.1778	46.5806	43.2797	45.3785	47.806	47.8755	36.855	37.5689	39.2312	37.3001	31.8975	34.6408	30.8716
Solyc01g068030.3	19.5006	19.5972	18.8489	17.514	15.8742	16.8892	30.7882	32.339	30.861	17.7886	19.1337	20.6021	27.5412	27.6615	24.3914	22.9277	16.4324	21.9443	24.1083	27.0832	32.3867	25.9559	26.9786	22.2478	42.0254	53.6614	39.5643	21.6263	21.9866	21.869	31.7228	29.414	39.5914	12.7636	11.3886	9.9547
Solyc01g068050.3	9.0554	9.694	9.6148	12.2326	10.61	11.23	9.5475	10.6605	9.9012	16.2843	16.4365	17.2069	14.0108	16.3961	13.6485	14.0337	13.1408	15.2792	9.1957	9.9591	12.1417	14.0277	15.2999	11.4898	2.2946	2.4082	2.8898	8.8185	7.3267	8.8518	6.1828	5.7089	5.7707	9.003	9.6812	10.416
Solyc01g068060.4	30.795	27.1442	32.6998	34.0379	24.3704	27.2279	55.5197	56.4852	55.9231	38.61	46.6444	36.9574	48.1568	57.5892	38.2915	55.6989	52.0785	52.3614	54.6646	45.0511	73.3397	50.42	50.0851	54.9272	127.688	82.1482	131.137	56.7589	57.3766	48.6226	84.9572	85.3285	52.0468	36.326	32.9621	38.3531
Solyc01g068080.4	6.9696	7.4667	8.6616	10.5659	9.1021	9.5735	6.4984	5.7558	6.0381	4.9858	5.1087	5.2838	2.7792	3.7671	3.6803	2.6372	2.1406	3.3824	1.2918	1.7237	1.9427	3.3979	1.871	3.4574	21.8185	19.1436	20.5837	9.7746	12.7267	13.9269	3.6516	2.7512	2.9121	11.5259	14.6137	11.5472
Solyc01g068130.4	16.0339	16.8444	17.26	19.1987	18.3628	15.8293	13.5914	15.688	12.5993	22.1563	22.1234	22.2813	27.3836	22.8678	20.1149	17.7356	23.9343	25.868	8.7996	8.0056	8.5037	12.7774	18.2897	14.3067	0.9988	1.5304	1.3098	1.3149	1.683	2.42	4.8479	4.8103	5.2534	11.4635	6.7161	13.4952
Solyc01g068140.4	1.1625	0.6141	0.7971	0.9693	1.0877	0.5638	0.5334	0.8221	0.7743	1.0464	1.2782	1.1541	1.2059	1.4003	0.4698	1.6011	0.7058	1.015	0.5361	0.6512	0.9364	0.6819	0.6926	1.0875	1.1903	1.4312	0.9717	0.8756	1.0687	1.9449	2.3595	1.422	3.0533	1.5415	2.1385	2.2533
Solyc01g068170.3	3.2903	4.4868	3.7936	4.664	4.492	4.2706	1.8117	1.614	2.1931	4.578	4.1138	4.4184	2.047	2.4182	2.0883	4.1383	4.5191	5.7756	3.2349	3.1914	2.7804	5.6517	7.1312	6.7745	1.4679	1.5969	1.9786	4.0171	3.8007	3.931	2.9007	1.5469	3.0978	4.4745	3.4872	5.5097
Solyc01g068190.3	8.5941	8.3215	12.368	8.4873	7.8066	6.7854	20.1042	21.3667	19.5729	8.1301	8.1027	10.1055	13.2029	16.327	11.7949	13.0474	11.632	11.8299	15.8708	12.5208	22.0303	16.5237	15.1998	16.119	14.0687	14.0061	17.0832	14.058	13.5958	13.747	15.3637	16.6984	17.1412	13.3486	13.0478	11.7564
Solyc01g068250.2	6.5021	3.8153	5.3362	6.3502	4.18	5.8464	1.0064	1.6662	1.0235	0.1027	0.2253	0.0661	0.2368	0.6826	0.2018	0.4891	0.1758	0.1329	0.194	0.071	0.173	0.0744	0.0345	0.2422	0.1435	0.2049	0.2597	0.1038	0.0306	0.1028	0.0667	0	0	0.0828	0.157	0.1676
Solyc01g068260.4	13.2437	14.2596	13.4681	11.1188	12.7085	11.2836	4.8807	4.9184	4.4357	3.7808	3.5816	3.0006	6.7561	5.7633	7.2448	5.9262	4.4485	5.6995	12.8694	8.0887	14.7615	12.4197	8.0678	14.5493	11.7327	12.9814	11.6895	11.841	10.8666	7.9638	16.456	15.8057	18.4658	15.3049	14.1711	12.1342
Solyc01g068270.3	42.7893	42.1921	40.6523	49.4522	53.9014	55.2055	30.682	28.3198	32.3409	45.9115	44.1333	45.7889	19.5124	18.1304	20.8416	19.0076	23.3199	24.4397	19.0463	19.0788	17.243	17.2194	12.3921	17.924	8.3057	9.0475	9.9011	8.4645	8.3024	7.8495	11.5283	11.6672	10.5278	8.9628	11.0045	9.4395
Solyc01g068280.3	16.7077	15.3958	16.5022	16.8805	17.3172	15.1695	5.2354	5.3667	4.8345	3.219	2.9498	2.5969	2.5771	2.5467	3.2336	3.6701	3.5309	3.2179	3.7457	3.1093	2.9173	4.3103	3.5518	5.7356	0.8625	1.0293	0.812	4.2188	3.2062	3.7137	1.8197	1.8992	1.8194	3.4052	3.7407	3.7282
Solyc01g068320.3	4.2368	4.7238	5.1183	4.5612	6.2737	5.771	0.6398	0.2728	0.1869	0	0.257	0.181	0.3513	0.1168	0.023	0.2232	0.0481	0.091	0.0221	0.0243	0.1184	0	0.0236	0.0237	0	0	0	0	0	0	0	0	0	0	0	0
Solyc01g068340.3	3.1001	2.5914	3.2523	2.9387	3.0221	2.3675	0.8819	1.3188	1.1341	1.5721	1.2778	1.0726	1.0309	0.5403	1.4907	1.0645	1.2798	1.4725	1.663	1.1245	1.1503	2.0903	1.0102	1.4516	0.1988	0.2704	0.4993	0.7118	0.8236	0.9495	0.8188	0.8058	1.0035	1.5506	1.6406	1.2205
Solyc01g068350.3	2.1853	2.6682	3.2211	2.5663	2.9203	3.2635	1.1659	1.4099	1.0181	2.2661	1.2178	1.4152	1.3827	1.7713	0.6546	1.6922	1.1858	1.5948	1.3002	0.9678	2.155	1.6409	1.7456	1.4368	0.2793	0.6205	0.674	1.0321	0.8339	0.756	1.2123	0.7397	1.3047	1.1814	1.6707	1.1309
Solyc01g068360.4	2.0651	2.3777	1.93	2.8275	2.6328	2.7515	0.7274	0.7909	0.6541	0.9849	1.0597	1.0914	0.5886	0.4544	0.4299	0.6078	0.5616	1.0439	0.4304	0.3973	0.2396	0.2971	0.3307	0.5529	0.4013	0.6003	0.5928	0.1289	0.2282	0.2191	0.4265	0.6073	1.2341	0.2792	0.1505	0.1785
Solyc01g068380.3	0.1068	0.1107	0.2334	0.2602	0.5205	0.3707	0.049	0.0987	0.0465	0.0233	0.0768	0	0.1345	0.1628	0.0917	0	0	0.1811	0.1102	0.1453	0.2594	0.1014	0.3997	0.1179	0.587	0.3958	0.4299	0.4243	0.5006	0.4906	0.1365	0.0278	0.0596	0.6394	0.0856	0.6854
Solyc01g068410.4	10.3677	10.5421	14.2292	16.5121	15.2605	15.3319	5.6657	2.2263	1.9278	0.2037	0.1117	0.8519	0.0783	0	0	1.4546	0	0	0	0	0	0	0	0	0.1423	0.2032	0.0736	0	0.0607	0	0.0331	0.1211	0	0	0	0
Solyc01g068430.3	35.9552	40.6823	56.7484	46.4645	47.677	56.5753	37.2715	16.0544	16.0368	0.3595	0.3065	5.86	0	0.0796	0.1177	10.2685	0	0	0.0754	0	0	0	0.0402	0	0.0419	0	0.0866	0	0	0	0.2335	0.1425	0.051	0	0.0733	0.3519
Solyc01g068460.4	10.7711	11.8338	9.9134	11.4147	13.1832	17.2624	19.0712	21.0184	18.699	27.6533	22.1951	23.5759	24.0613	20.6767	30.0703	32.4857	47.2	44.2002	22.7659	28.0929	15.1661	29.2785	28.1158	27.9424	2.5986	2.5059	2.8099	20.5777	18.7741	22.3237	5.1174	5.1078	5.3803	25.832	18.1801	25.0059
Solyc01g068470.4	6.3274	6.2586	7.7002	5.3507	6.4927	5.834	17.9142	16.1906	17.7236	8.267	9.0286	9.526	9.4552	8.7084	8.3657	8.7537	9.0982	9.1477	10.9183	9.6176	12.9266	11.5057	8.4538	9.8463	5.2698	7.1481	6.5389	4.6666	5.2813	5.7888	5.2375	5.3076	6.5811	6.4326	7.2067	5.5076
Solyc01g068490.4	0.3458	0.3513	0.4594	0.1982	0.2713	0.2471	0.056	0.2069	0.1063	0.409	0.2535	0.103	0.123	0.4608	0.8907	0.4021	0.3286	0.1208	1.2254	0.7931	0.6828	0.6954	0.6986	0.575	2.9069	3.1218	3.5453	0.5568	0.3814	0.9256	2.6859	2.5799	3.0876	3.754	2.2017	3.9516
Solyc01g068500.4	2.0865	2.7261	3.9489	3.2348	2.7228	3.149	0.6868	0.5872	0.5926	0.238	0.1739	0.2679	0.3657	0.3162	0.3505	1.4396	0.7734	0.4232	0.8235	1.6248	1.2823	1.4646	0.6392	2.5848	22.3359	25.1178	20.797	4.6863	3.881	2.3023	18.2012	17.331	20.885	3.8024	4.6372	2.8922
Solyc01g068540.3	3.9176	4.3187	4.2912	3.8399	3.7349	2.9657	1.4278	1.4645	1.694	1.7248	0.9321	1.4302	1.7079	2.1304	1.9563	1.4745	1.6955	2.1445	1.1006	0.8063	0.9818	2.1109	2.1044	2.3565	0.5091	0.5573	0.5264	0.4907	0.6079	0.7781	0.8995	1.0399	0.9924	1.0373	0.8466	1.1652
Solyc01g068560.3	55.2051	54.1721	57.9889	55.1399	52.1157	53.8782	18.4733	21.7026	22.4096	24.5158	29.7808	25.2211	39.5868	37.8553	30.9107	72.2992	56.4553	63.7226	31.9974	32.9716	39.7424	49.8905	65.8966	37.6573	11.9029	9.718	10.216	23.0362	25.6012	27.4584	12.7315	12.6004	15.2475	18.739	18.1591	19.9979
Solyc01g068630.3	5.028	4.9851	4.918	5.9805	5.3983	6.3025	2.2216	1.5068	1.9059	3.1751	2.5883	2.1215	1.4074	2.9207	1.719	2.0831	2.4233	2.4482	0.5763	1.5199	2.9613	2.3433	1.7221	1.6864	0.1706	0.2436	0.0882	2.4255	1.7825	3.5445	0	0.0968	0.1039	0.2952	0.2613	0.518
Solyc01g068640.3	6.3149	6.3852	8.1663	5.517	5.6951	4.5319	9.2239	10.4468	9.973	12.0935	10.5353	12.6307	9.7542	9.5959	9.8503	10.0725	11.8637	9.285	8.6017	9.4123	8.1463	14.6295	9.9685	13.0115	4.7644	4.2112	4.6781	7.6215	7.8541	9.6374	6.1432	5.8385	5.7073	10.8672	9.7766	8.827
Solyc01g073660.3	0.4723	1.0475	0.7968	0.9029	1.1989	1.1649	0.4791	0.5287	0.5196	0.4782	0.4766	0.3356	1.6532	0.9747	0.8965	2.2504	1.2939	1.497	1.6617	2.5924	1.7569	2.5496	3.1745	1.9986	1.0248	0.8238	0.7771	1.9975	2.1561	3.6547	3.1132	3.9284	3.6349	5.6387	3.9067	6.489
Solyc01g073680.4	35.0391	36.5158	35.7549	38.3237	37.4321	36.8108	34.2467	43.3881	30.4672	14.2689	13.9751	14.4802	13.6032	18.193	9.6339	15.483	9.315	11.6025	1.634	2.2852	4.1344	5.6978	5.9182	4.7177	0.055	0	0	0.1589	0.1875	0.42	0	0	0	0	0	0
Solyc01g073700.3	4.3055	4.0039	3.6433	6.7484	4.8598	5.5757	2.3098	1.1638	1.2404	1.4768	1.5873	1.8725	0.7008	0.8657	0.3697	1.3785	1.3375	1.9382	0.082	0.4805	0.1756	0.4718	0.2333	0.4096	0	0	0	0	0	0	0	0	0	0	0	0
Solyc01g073740.4	44.7338	47.4419	43.6136	55.507	49.2461	50.0342	41.0003	38.5331	44.0386	64.2945	57.8074	60.6081	54.4261	57.192	62.5246	50.5131	55.5341	52.228	34.9577	35.809	35.0799	55.0695	54.1593	52.9395	27.5491	27.9574	27.8325	23.3838	26.4965	30.5926	49.0033	49.4374	50.6103	63.6861	65.1622	65.2984
Solyc01g073750.4	62.7585	58.2049	52.8697	54.2592	68.4691	66.9471	77.5687	73.0782	71.1059	75.9914	61.2249	62.5488	44.7752	37.3998	57.0804	39.9024	65.9456	45.151	57.0608	55.1738	24.9813	52.6567	35.4408	47.8372	9.454	10.7188	10.1227	34.3987	29.2943	28.7835	12.9153	12.5685	15.1552	37.8901	28.2483	32.0593
Solyc01g073770.2	11.2205	12.9303	13.3466	13.899	17.0667	18.5693	8.8844	8.4478	8.4759	5.8603	7.424	6.7453	11.7068	12.3724	12.2777	12.8121	12.832	9.8958	14.6274	17.7843	18.8165	13.1546	13.3363	13.3345	28.0184	20.0893	25.9616	17.361	17.8844	17.7701	21.6142	20.6474	15.9049	15.9483	18.6309	19.4612
Solyc01g073820.4	0	0	0	0	0	0	0.1044	0	0	0.3979	0.3272	0.4321	0	0.694	0.3908	0.592	0.0511	0	0.0939	0.1548	0.3518	0.1081	0.2505	0.4021	0.1042	0.1488	0.0539	0	0.0889	0.1494	0	0.3549	0.254	1.0821	3.0107	1.1199
Solyc01g073890.3	0	0	0	0.0345	0.1199	0.2366	0.0357	0.036	0	0.034	0.0747	0.0329	0.3532	0.1357	0.2006	0.0405	0	0.033	0.1607	0.2119	0	0.037	0.0343	0	0.0714	0	0.332	0	0.0609	0.2726	0.3318	0.3644	0.1304	1.1247	8.306	0.8999
Solyc01g073910.4	1.7376	2.0763	1.4369	3.4532	3.8069	3.7901	0.0431	0.3474	0.1227	0.698	0.5402	0.6737	0.2839	0.4092	0.6452	0.4398	0.5479	0.3187	0.7364	0.3833	0.4149	1.338	0.5377	0.3734	0.1291	0.2048	0.1335	0.2903	0.2202	0.8219	0.3201	0.7812	0.7339	2.1173	1.092	2.6125
Solyc01g073920.3	15.5876	15.8415	17.1256	14.0644	15.1452	13.6205	6.1115	6.0588	5.0483	9.5686	9.1097	9.9033	10.1208	10.5394	10.0151	11.5748	9.6273	13.0071	10.2496	8.1288	10.7177	15.8628	15.7572	11.5133	6.7939	7.189	6.343	6.8027	7.2293	7.6553	11.1024	11.1909	10.126	8.4446	10.4204	10.0749
Solyc01g073950.4	10.2837	12.8428	11.8293	14.3432	13.6673	13.0083	7.947	8.7699	8.8547	12.3864	13.9401	12.5701	11.9276	11.7081	12.932	13.0269	12.5233	12.235	17.5174	15.3864	16.9643	17.6772	17.7408	16.2998	5.7778	4.9662	5.9075	10.3068	12.1361	14.3948	7.2977	7.7313	7.0133	18.2515	21.8315	16.5151
Solyc01g073970.3	32.3848	60.521	69.2788	161.527	125.048	123.784	3.0062	2.5101	4.5654	18.7405	20.0966	18.877	1.4147	1.9573	2.7325	7.9863	8.2317	5.7952	1.3131	0.8488	2.8941	23.6438	14.6729	19.9288	0	0	0	1.0744	1.609	1.3924	0	0	0.3134	0.9231	1.0507	0.1602
Solyc01g073985.1	0.3907	0.6073	0.3736	0.649	0.5512	1.0171	1.2325	1.0839	1.1698	0.6832	0.5617	0.7418	0.8858	0.6383	0.9226	0.7369	1.0957	0.8491	0.7859	1.5058	0.5393	0.974	1.6774	0.8629	0.2237	0.1278	0.0231	1.3369	0.6297	0.577	0.1872	0.1523	0.1635	0.5849	0.5287	0.3344
Solyc01g074000.3	213.847	267.619	252.742	285.775	227.877	210.566	44.3798	51.8651	40.9531	36.9987	42.3322	44.2817	64.5531	79.815	50.4653	30.7526	15.9738	23.4287	38.8718	16.0654	82.2592	58.6047	58.4163	37.6823	0.7692	0.4393	0.7954	1.1121	1.6402	3.0125	0.4292	0.4365	0.1874	1.1238	0.9425	0.4311
Solyc01g074030.3	126.706	114.093	119.988	113.083	109.34	116.178	34.5794	40.3729	36.8618	38.67	37.6197	33.1669	8.5749	10.093	11.1436	31.1545	30.215	35.1947	15.6427	22.8154	6.3109	42.7311	20.5536	39.8035	0.1825	0.0993	0.027	1.6084	1.401	1.843	0.0727	0	0	0.4411	0.251	0.9743
Solyc01g079080.3	4.0751	3.6543	4.4532	3.1416	3.5583	3.1623	0.881	1.2682	0.8191	0.7537	0.5258	0.3968	1.0463	0.8877	0.858	0.3873	0.2813	0.5982	1.3582	0.2132	0.9	0.8186	0.4314	0.3808	0.0359	0.0171	0.0557	0.0173	0	0.0171	0	0.0204	0	0.0414	0	0.0503
Solyc01g079090.4	88.0003	84.2936	84.6316	72.7299	74.0406	65.836	74.2931	74.8159	73.7712	40.6381	38.8397	38.9242	43.5325	44.7936	40.6766	42.2475	43.1207	46.1063	52.9314	41.3876	50.7281	50.1837	46.7068	52.4057	44.2431	41.8309	42.6438	44.4143	47.3445	39.9153	48.0431	45.3098	45.1679	47.7956	53.0787	43.4647
Solyc01g079100.3	6.7933	5.8092	7.856	7.9172	7.546	6.2099	0.6658	0.9149	0.3734	0.346	0.3477	0.3061	0.2991	0.3735	0.3681	0.1716	0.2072	0.3916	0.1361	0.2392	0.1457	0.0313	0.0581	0.1165	0.0302	0	0	0.0291	0	0.1732	0	0.0343	0.0736	0.0465	0	0
Solyc01g079110.4	173.069	223.014	224.262	247.53	213.251	195.763	36.8222	42.7963	32.6854	30.4613	33.8931	34.6648	61.6543	60.4865	46.8071	28.5868	19.9103	27.932	48.6347	18.3904	88.4303	55.0602	49.9936	37.1349	0.3176	1.0581	0.6568	0.7653	1.693	0.9101	0.2953	0.1802	0.4837	1.2821	0.278	0.445
Solyc01g079120.3	1.7085	1.7704	1.2447	0	0	0	1.7639	3.1599	2.2322	0	0	0	4.9497	3.7218	4.0344	0	0	0	2.9962	2.7114	8.4903	0	0	0	3.1305	8.0084	5.6647	0	0	0	8.3696	7.5494	9.5354	0	0.1712	0
Solyc01g079140.2	0.754	0.9116	0.4807	0.7515	0.8704	0.8179	0.2595	0.3486	0.1642	3.7084	2.4393	4.8517	0.6648	2.628	2.1042	0.1962	0	0.3198	0.1556	0	0.1665	0.358	0.083	0.1665	0	0	0.0893	0	0.0736	0	0	0	0	0.5312	0.3779	0.5647
Solyc01g079150.4	8.563	10.8773	10.7567	9.394	9.5873	9.549	6.0037	5.2729	4.8097	7.6269	6.5779	6.4831	2.4192	3.3645	2.9376	2.2067	2.4598	4.1574	1.0072	2.1772	1.1842	1.786	1.2687	2.616	0.2016	0.2443	0.2843	1.908	1.6728	2.0485	0.0341	0.0208	0.067	0.6201	0.6096	0.3082
Solyc01g079170.3	0.2404	0.6169	0.2002	0.2738	0.1762	0.1192	4.7276	4.5418	3.0812	0.6606	0.6584	0.2608	10.1403	16.579	12.7989	4.8603	2.6815	3.2917	28.5707	12.8009	37.8363	15.5906	6.5941	27.6731	4.94	5.5708	5.1731	2.8811	3.1668	10.5495	5.8228	4.9991	3.987	10.8147	6.1687	5.3792
Solyc01g079180.4	1.0771	1.0665	0.6801	1.9084	1.2894	0.7166	0.1318	0.0332	0.0313	0.0628	0	0	0	0	0	0	0	0.0609	0	0	0	0	0	0.1903	0.1316	0.1252	0.2041	0	0	0	0	0	0	0	0	0
Solyc01g079220.4	16.5849	15.5924	16.6834	12.6495	13.0173	12.5813	37.4441	37.1234	40.6584	17.814	21.4245	22.1052	28.4438	32.6823	27.5385	25.2005	18.4321	19.6095	25.0627	23.1079	31.1958	25.2419	26.9881	27.6555	41.3056	38.5519	45.8324	30.0659	30.4673	27.2971	36.3064	36.9413	35.921	24.7202	25.9362	22.4195
Solyc01g079240.3	38.5988	40.0592	42.8985	39.5172	43.3564	43.027	12.4858	13.9294	13.901	29.2801	25.3532	25.0626	6.9568	5.5273	7.0829	16.5601	28.4035	23.0611	2.2568	1.9107	1.7822	5.3217	8.39	3.3666	1.8892	1.2315	1.6138	1.9199	1.1034	1.8243	1.2795	0.8623	1.4261	1.9106	2.7319	1.1894
Solyc01g079260.4	1.2979	0.7771	1.4183	1.7247	2.3084	1.727	2.3424	1.9203	1.8841	3.5935	5.5154	3.0666	2.8772	2.978	2.3775	4.4567	4.3872	3.5593	3.6774	3.3348	4.7775	5.5465	5.6772	10.0141	2.0214	2.075	1.6803	19.6359	27.6187	35.6258	3.1329	3.5534	4.7807	46.7197	61.6084	39.8406
Solyc01g079320.4	4.7457	5.2316	4.9776	5.3374	3.7645	4.6148	5.7449	5.1045	6.1271	7.6808	6.0008	5.7373	12.6167	9.7659	10.6065	9.9464	9.0918	10.1913	10.3329	10.7744	11.8046	14.6393	11.946	13.411	2.991	2.9938	2.7101	7.8166	8.2319	8.2766	7.1113	5.9139	6.9503	9.8159	9.3378	8.0369
Solyc01g079340.3	27.114	26.1359	25.6913	29.3458	28.93	29.7791	22.6276	24.0411	22.2227	35.4058	33.3569	34.721	20.2899	19.8311	23.809	23.3532	30.9796	26.5484	19.4123	22.1413	14.3854	24.4238	21.3064	20.5351	6.1887	6.3778	5.1476	14.8224	12.7818	14.8685	7.515	8.7259	9.1812	13.2404	13.728	14.2069
Solyc01g079350.3	26.5542	25.1005	23.5248	34.4884	42.0213	47.6517	37.5047	36.4044	36.5258	53.2425	53.4727	46.591	47.8998	42.5141	50.6453	57.0814	58.7667	53.6872	33.3901	44.1974	28.3826	38.2155	40.1083	46.1722	22.5252	19.5355	22.1787	55.798	49.0126	56.7318	32.9801	31.8684	31.0732	70.6666	92.1559	76.0358
Solyc01g079360.4	6.2167	5.8591	7.0199	7.2777	8.9763	12.2153	0.978	0.9445	1.083	1.4754	2.3836	2.6979	1.4766	2.2441	1.2964	3.2806	2.6699	4.4065	3.8112	5.1544	2.4322	3.2049	3.5979	4.9431	0.7323	1.5489	0.673	2.4311	2.9146	2.5647	1.5132	1.5697	1.6852	2.2835	1.8159	1.5202
Solyc01g079400.3	12.6052	12.5318	14.6132	11.8954	11.6411	13.1977	10.2095	10.6683	11.3612	12.6984	14.2627	11.7469	5.2188	5.1335	6.2824	8.269	10.5744	11.4117	6.6713	5.1937	4.987	7.4166	7.8434	8.3524	5.2468	5.4484	5.2436	4.8637	6.1239	6.6665	7.634	8.2621	9.2984	14.9988	11.6233	11.9843
Solyc01g079410.3	30.0751	31.8266	32.3496	29.6701	30.6044	27.0749	17.7751	16.4869	18.0686	15.8431	18.926	17.8919	10.1999	6.134	7.5827	9.189	10.4671	12.6836	1.9251	2.191	2.0976	3.9163	7.0804	3.8642	0.4579	0.2543	0.2368	0.3678	0.2604	0.3281	0.1774	0.4331	0.3255	0.4108	0.4676	0.3922
Solyc01g079470.4	11.6467	13.1993	13.8642	1.8883	2.2652	1.1891	157.175	152.474	160.588	2.2629	2.189	3.4688	22.2448	49.2155	15.6872	15.2875	3.2791	5.6816	42.1534	36.1726	68.8639	19.374	4.9611	35.1062	0.8369	0.9957	0.8653	3.2265	1.1896	6.6616	0.1297	0.0791	0.1699	1.0189	0.5493	0.456
Solyc01g079480.3	73.6565	70.7516	66.8679	74.3351	73.4382	77.633	117.503	129.25	111.239	147.226	192.702	162.999	154.325	124.968	114.388	132.299	120.617	147.366	80.7224	101.958	111.108	85.0026	118.413	76.3955	36.131	40.8903	40.7322	44.0033	49.7299	57.314	39.7455	41.349	43.4388	53.6252	84.9753	49.3917
Solyc01g079500.4	32.5483	32.3733	31.9131	36.3427	35.5186	31.4283	10.3109	11.4041	10.6863	10.5613	8.5272	9.3748	19.5216	16.8988	21.0695	10.1561	10.7077	12.4443	22.8251	14.4715	19.3311	23.5429	15.8552	16.8178	6.0448	6.5996	5.0723	2.9784	3.8545	4.1323	3.4123	2.7396	3.4354	6.3707	5.3076	3.861
Solyc01g079520.3	10.4356	11.036	10.0939	10.553	11.9384	10.6766	5.1299	4.9477	4.7591	4.5566	3.6891	3.7056	4.6793	4.3101	4.8108	1.8514	3.4426	3.0824	6.1233	3.5245	4.3031	5.7161	3.3896	4.7158	1.5144	1.9587	1.3508	1.8831	1.6664	1.9435	1.6771	1.6399	1.5071	2.6756	2.2563	2.0736
Solyc01g079530.4	2.7766	2.9384	3.8304	6.2281	5.8195	8.2026	0.7048	0.4917	0.3087	0.4132	0.3964	0.7478	0.5358	0.2574	0.3044	1.4139	0.6362	0.8518	0.5363	1.0179	0.3653	0.3366	0.3642	0.9395	1.6778	1.2364	1.8468	0.8868	0.6924	1.2925	1.8119	2.0269	3.4949	3.0796	4.2159	2.7303
Solyc01g079570.3	29.9387	31.1028	32.0848	42.5888	37.281	42.9323	7.899	7.9985	7.7157	16.7874	13.2573	14.0336	0.3789	0.4733	0.1076	0.2609	0.4687	0.8151	0	0	0.0185	0.0992	0.276	0.3322	0	0	0	0	0	0	0	0.0434	0.07	0	0	0
Solyc01g079580.3	66.8835	65.5376	68.934	79.0262	79.9045	95.962	52.7485	48.8992	53.6226	64.061	67.7632	69.5533	13.9879	14.3593	15.9988	15.4486	16.5213	17.797	5.4523	3.8596	4.3939	6.6971	7.344	4.2192	0.2947	0.3668	0.2344	1.0488	1.2954	0.6063	0.0422	0.283	0.0552	0.9936	0.9524	0.8683
Solyc01g079590.3	117.851	118.235	116	100.824	102.575	110.279	47.9129	49.3372	50.5799	51.9066	61.8749	58.3224	94.304	107.477	88.4168	115.509	93.1064	102.639	117.028	106.779	153.172	104.189	118.816	108.059	203.253	164.853	198.97	118.534	125.067	111.164	185.347	175.733	167.37	119.069	139.48	115.286
Solyc01g079600.4	6.42	7.1579	6.7493	8.0635	10.1527	9.785	4.4932	4.8285	4.3709	10.747	10.185	10.2695	5.2	5.6117	6.7861	5.7714	6.9101	6.6514	9.2887	12.1599	7.6102	6.3863	9.0539	7.0182	24.3268	26.2214	23.0952	8.4857	8.271	8.9252	17.9146	17.6798	20.5005	11.3636	20.2491	10.5893
Solyc01g079610.3	33.8585	39.4	45.5271	30.6485	29.2447	25.5168	11.5863	11.5518	10.1804	14.9045	15.0878	13.9609	23.4879	26.0879	36.5496	16.5878	16.2596	15.5091	16.2238	10.8119	16.243	25.2527	19.9681	22.4277	4.5409	3.8551	4.0291	24.4863	17.6117	13.5987	8.3884	9.5404	9.5324	18.5904	17.052	19.634
Solyc01g079620.4	14.7935	11.5237	13.3678	7.8168	14.144	16.2281	11.36	12.0159	12.3118	15.5446	13.3807	14.9285	8.0064	7.0762	7.5009	17.8144	13.4336	16.6056	3.7677	4.2993	8.0277	20.719	23.1194	22.9983	6.1531	8.307	6.2377	15.4665	6.7917	10.1032	3.5529	3.8794	4.7039	2.5357	2.9215	2.0664
Solyc01g079630.3	5.5857	7.0656	6.2139	7.1552	8.4812	7.6638	3.5327	4.3626	4.9309	5.7087	5.2456	6.1785	6.237	5.5576	4.3425	7.5401	6.9433	7.2664	5.2015	5.4761	7.3686	7.2399	7.3458	6.7688	6.1199	6.747	5.4343	6.2321	6.4289	6.3082	10.0319	10.1628	10.3211	4.3602	4.9024	4.7159
Solyc01g079650.3	10.068	10.5522	10.2152	10.4698	11.3287	11.8305	6.8798	5.6742	6.4547	6.026	5.0945	5.7248	5.6822	7.116	7.1423	6.1374	5.6422	6.3037	11.964	12.0691	11.2804	8.3918	7.8966	9.6012	18.8828	20.97	21.4901	11.3515	9.3865	10.6257	25.1066	24.5966	27.0581	11.0342	12.092	10.5953
Solyc01g079660.2	1.2636	1.0713	1.5064	3.7655	3.2416	2.9408	0	0.0531	0	0.8035	0.4955	1.551	0.1158	0.4004	0.2466	0.5379	0.2062	0.0487	0.237	1.5105	0.1015	0.6	0.9105	0.0507	0.5262	0.1503	0.2721	0.4058	0.5835	0.0503	3.3275	3.3441	3.5261	2.8323	68.576	0.8848
Solyc01g079680.3	39.1408	40.9422	41.3209	48.2597	46.3484	43.9677	15.6218	17.3981	14.9153	20.044	20.6688	18.4513	15.6036	16.2833	16.8909	16.2703	16.5445	15.1657	15.9011	15.5519	14.6826	21.2438	19.8345	18.5825	5.961	6.7518	6.4505	12.9832	12.7697	14.0144	8.9381	9.7278	9.9934	13.1111	11.7287	12.3031
Solyc01g079700.3	4.7303	5.3025	5.7219	5.2976	6.3192	4.1049	4.5047	2.3935	3.6537	4.292	1.9677	2.636	3.7773	2.022	3.5253	0.4644	5.4465	1.5897	4.3457	5.5847	1.4981	5.0008	1.4935	4.7311	1.7171	1.4788	1.4373	5.9897	4.7423	5.0768	2.6613	2.1342	3.3872	6.8531	4.2223	4.8123
Solyc01g079750.3	16.0301	14.2938	17.5492	15.9572	14.7281	14.2511	1.7788	2.0544	1.8591	1.4092	1.0856	0.9557	1.0974	1.1766	1.3278	1.1105	1.4855	1.4224	0.737	0.7901	0.7504	1.965	1.5154	1.5779	0.1596	0.3609	0.2476	0.9232	0.3744	0.0953	0.2598	0.0679	0.3404	0.1227	0.1397	0.1864
Solyc01g079760.3	15.764	15.6945	17.1226	18.1678	18.1887	17.0534	14.1716	13.4564	14.5383	14.8122	14.1874	14.3559	15.202	14.5126	12.9846	13.3601	14.499	13.6426	10.7432	14.9101	15.7855	12.2948	11.0251	11.7531	20.3559	20.3407	19.4606	14.9909	14.9375	14.9812	16.9244	16.13	18.4319	17.5617	13.7554	17.3988
Solyc01g079770.2	7.4499	8.5495	7.6221	6.0951	6.5167	6.1117	6.5004	6.6258	5.9216	5.268	5.5021	6.0806	3.9792	4.5404	3.6704	4.5326	6.2108	6.7676	4.1324	4.5778	5.4307	5.5285	4.0873	6.2222	6.7878	5.1122	6.0161	3.8465	5.5668	5.0589	3.1562	3.8516	2.8173	2.7818	2.0238	2.648
Solyc01g079790.4	39.0443	34.0341	34.691	18.5816	17.5676	17.0139	55.949	57.2586	58.8209	9.7921	9.2359	10.4406	14.3529	15.6476	12.6381	12.5545	9.4992	11.3703	18.923	11.068	21.7866	14.1102	9.5191	13.5464	4.1962	5.0659	3.8892	4.8337	4.081	6.4279	1.0231	1.8003	2.8369	3.4233	4.0981	2.3903
Solyc01g079800.4	6.2862	6.3489	6.5882	3.7778	3.8853	4.4343	5.1952	4.3854	5.5074	1.8	1.4095	0.9927	3.3709	3.9719	3.8825	3.2132	2.4743	3.0556	7.5238	5.7673	8.2166	6.1792	4.8564	7.1127	8.0828	7.5657	7.9051	8.7321	7.4398	6.8201	8.5501	8.5613	9.6839	6.8107	7.2512	6.0723
Solyc01g079810.4	14.4175	16.3951	17.2899	19.4798	18.5433	18.767	11.7806	10.1973	8.6299	13.4692	13.9459	12.4441	12.6042	13.7671	14.132	12.125	7.8577	9.4365	13.7184	12.5372	13.2023	11.9725	15.8865	12.4759	11.8815	14.9553	12.9405	8.2839	9.5681	10.4276	15.3678	16.1532	18.8485	19.9879	26.9743	17.4384
Solyc01g079850.3	3.5696	3.309	3.823	4.5138	4.9151	3.786	0.42	0.4796	0.3455	0.4535	0.4387	0.3604	0.0307	0.0532	0.2096	0.2222	0.1917	0.1811	0.0252	0.0277	0.0809	0.1159	0.0269	0.0539	0.5311	0.5853	0.4335	0.0539	0.1669	0.0267	0.052	0.1269	0.2043	0.043	0	0
Solyc01g079860.3	23.9306	24.0187	24.2751	20.2463	21.9656	20.3579	18.0379	17.9902	19.6419	13.6253	12.3564	13.0367	18.7554	20.9982	18.583	18.7021	14.9214	18.4985	27.6656	23.3192	35.1761	23.2375	22.0541	29.29	54.6087	47.6372	48.7826	32.039	36.2412	31.1919	46.0229	45.2114	46.3601	41.0892	36.4336	32.6374
Solyc01g079870.4	76.5601	77.1634	79.6305	87.026	76.8497	92.6277	88.4588	89.6154	83.961	95.6443	91.9065	95.7726	125.477	138	140.581	132.375	107.875	108.479	169.863	169.869	172.849	128.891	127.438	151.972	226.435	253.713	230.657	296.919	281.214	258.043	181.728	181.018	198.254	224.732	226.325	216.512
Solyc01g079880.3	340.489	350.102	328.185	392.427	382.947	379.681	810.701	823.949	836.007	473.253	494.639	509.393	1405.86	1292.43	1157.78	1196.2	934.901	1091.37	1744.56	1655.93	2557.1	1052.4	1094.28	993.705	725.798	732.159	710.367	942.471	827.901	1048.59	1119.6	1093.56	1132.53	997.044	822.062	933.008
Solyc01g079940.4	0.4082	0.188	0.4213	1.5069	1.1171	1.6827	0.1873	0	0.2371	0.2082	0.5544	0.3732	0.1714	0.2964	0.2629	0.4602	0.7632	0.1443	0.6738	0.2777	0.0301	0.1292	0.03	0.0301	0	0.0297	0	0.0601	0.1063	0.3275	0.5217	0.2122	0.6835	0.8867	0.3819	0.8444
Solyc01g079950.3	1.9577	2.1435	1.2648	3.9923	2.1984	2.5323	1.4576	1.2297	1.1582	2.0993	2.3722	1.5897	1.1911	0.8046	1.1418	0.615	1.1271	1.4098	1.5242	1.6079	0.7832	0.4911	0.0325	1.1096	0.0677	0.0322	0.035	0.2936	0.4329	0.6788	0.4091	0.5377	0.2474	3.2526	1.4217	3.1614
Solyc01g079980.3	5.4078	4.6314	5.3698	7.8425	5.8531	5.4643	0	0	0	0.0972	0.071	0.125	0	0.0645	0	0	0	0	0	0	0	0	0	0	0	0	0	0	0	0	0	0	0	0	0	0.0317
Solyc01g080000.1	2.4938	1.8062	2.6666	1.853	3.2607	2.967	4.1341	3.8684	1.2262	0.422	0.3856	0.577	0.2837	0.2453	0.2418	2.1764	0.3971	0.307	0.166	0	0	0.0382	0	0	0	0	0	0	0	0	0	0	0	0	0	0
Solyc01g080010.2	5.5674	5.1523	5.4845	3.1951	2.8744	2.4917	12.3711	16.514	11.925	8.4499	11.0089	9.6327	28.2271	25.598	31.5395	26.8893	22.1851	21.1751	26.3831	26.8001	18.6842	30.4264	40.7683	39.5975	3.5287	3.1451	3.7151	8.7503	6.5939	12.9617	34.515	33.2741	32.5964	9.2499	5.7557	10.3989
Solyc01g080020.2	46.3612	42.6271	51.9488	66.797	75.3034	97.9311	30.3716	30.5142	29.1147	29.3126	35.235	30.9916	29.6593	25.3015	29.2117	45.8379	48.8607	50.4886	22.9564	26.9312	18.6568	29.4249	30.6013	30.9601	4.0508	3.2804	4.72	6.8474	7.632	10.9152	12.0601	11.0468	12.265	11.6921	8.7842	12.2283
Solyc01g080040.3	14.7122	12.2186	15.2497	15.3818	11.7665	15.912	9.5798	9.8037	9.1869	5.3913	6.9993	5.9793	8.7751	8.3891	8.3599	10.2997	8.5917	10.1845	11.963	9.4668	11.6594	12.0198	14.1005	12.998	8.0276	7.83	8.4544	11.8928	11.2847	10.6501	10.9674	9.2226	15.637	11.507	10.539	11.2028
Solyc01g080070.4	89.4083	104.186	100.264	96.4986	104.301	101.693	36.0259	30.8142	33.2673	44.5832	48.4738	48.6289	41.5905	39.7209	40.7058	34.7021	39.905	40.8257	14.9513	16.4801	18.6769	27.4163	35.2653	19.1478	0.1283	0.2198	0.4775	6.8986	7.7018	10.7819	1.0258	0.8734	0.8126	5.03	4.6926	5.2244
Solyc01g080100.3	1.2042	1.8558	1.6871	3.2825	2.4713	2.6527	1.0201	0.0857	0.7261	0.8099	0.8879	1.3288	0.3734	0.4843	0.4772	1.3494	1.0807	0.9428	0.4587	0.252	1.0638	0.4398	0.4079	0.491	0	0	0	0	0.0724	0.2432	0	0	0	0.3263	0.5199	0.3171
Solyc01g080120.2	0.703	0.8094	0.7967	0.5536	0.8015	0.3163	0.1911	0.3612	0.1361	0.0683	0.2246	0.0659	0.2099	0.2042	0.1341	0.0542	0.0935	0.0221	0.1289	0.1181	0.023	0.3214	0.1834	0.115	0	0	0	0	0.0203	0.0456	0	0	0	0.0367	0	0
Solyc01g080130.2	20.7465	19.2748	18.743	15.5377	18.2566	18.0037	24.5196	25.7822	23.9163	29.5991	27.9785	27.641	16.0993	14.9509	17.9773	16.3172	20.4935	18.76	11.5131	10.4501	8.0921	13.4689	12.9928	12.176	1.3148	1.6749	1.9193	2.4787	2.6716	3.1583	1.87	1.8651	1.6491	3.0776	2.8938	2.6733
Solyc01g080150.3	0.1911	0.264	0.3016	0.536	0.5882	0.5251	1.6657	1.2958	0.8321	0.9188	1.0379	0.6718	1.1873	0.4995	0.6289	0.8284	0.6002	0.7563	0.1314	0.3754	0.4501	0.7561	0.4768	0.844	0.0292	0.0833	0.0603	0.2531	0.2986	0.6688	0.0543	0.0993	0	0.0449	0.1277	0.3816
Solyc01g080170.3	17.4062	16.884	16.5192	17.0334	17.493	19.4617	24.9344	25.6114	24.5556	12.4936	13.2207	11.9183	15.6495	14.8782	15.6329	13.3186	14.1107	14.6697	15.708	14.5841	13.9396	13.5961	12.1715	14.0621	21.6579	23.1176	21.7937	12.6421	12.1785	11.9252	19.0125	20.42	19.6137	17.8387	17.2084	19.1941
Solyc01g080200.3	10.9359	10.835	11.0051	9.3396	10.8682	10.8138	3.7817	3.1738	3.0001	3.5601	3.7261	3.8201	4.5492	3.1834	4.13	7.7314	9.7259	8.3886	8.2637	7.0168	6.1184	8.8668	7.9738	7.7381	0.5184	0.6651	0.8274	1.5859	1.4611	2.2068	1.593	1.1639	1.7438	1.7418	1.2034	1.6529
Solyc01g080210.3	2.9414	1.965	2.8729	1.5177	1.9569	1.4867	2.5806	2.5706	1.9426	0.9044	0.9295	0.982	2.6057	1.887	2.2759	3.6661	3.1328	3.0705	7.5492	5.2469	8.1099	5.5561	3.8147	5.6544	25.8223	28.4134	26.2721	8.9909	8.3349	7.1565	15.6141	15.2908	17.1018	6.1934	6.324	5.6435
Solyc01g080220.3	0.1135	0.2353	0.6204	0.1006	0.4078	0.0985	0.4689	0.735	1.0384	1.092	0.7074	0.3833	5.3774	4.4025	6.6295	8.2702	2.1907	4.1891	27.7359	16.0625	22.4187	31.0001	30.5491	26.031	155.353	150.947	151.819	21.5561	15.7479	20.4684	94.8456	99.3957	86.9407	26.1146	21.3037	20.9898
Solyc01g080260.3	0.6799	0.4336	0.5207	0.3243	0.7514	0.6505	0.112	0.0322	0.1367	0.1524	0.2005	0.0883	0.0176	0.0456	0.0748	0.1996	0.1408	0.1331	0.5467	0.585	0.308	0.2815	0.1689	0.4621	0	0.0608	0.033	0.3079	0.218	0.1831	0.0594	0.0725	0.2335	0.1719	0.0699	0.0895
Solyc01g080280.3	182.294	166.939	165.12	100.345	93.1501	91.8721	309.634	301.502	303.184	86.1489	81.5339	93.1188	84.7031	94.7126	64.2815	66.0299	59.0104	70.5701	90.2407	47.175	93.529	114.563	89.5796	84.0813	4.0773	3.5726	2.3453	23.6317	21.3722	41.3455	2.3855	2.4208	1.9739	9.7583	8.0352	4.3387
Solyc01g080290.3	6.4496	4.9011	5.8995	10.7928	7.0594	6.7163	6.7736	6.0968	7.0534	6.1405	6.1822	7.922	4.3327	2.9348	2.6459	4.6978	3.5371	6.1389	1.9517	1.1048	3.1022	1.8375	2.2721	2.216	0	0.0625	0	0.1898	0.224	0.878	0.3053	0.3725	0.5599	0.6058	0.2298	0
Solyc01g080300.4	14.9795	14.4378	11.9911	11.284	13.1159	14.011	26.546	22.9351	22.9696	14.7834	11.2632	11.7701	11.6145	11.9971	13.7865	9.5669	13.6845	11.8301	15.8783	16.7565	13.1147	16.994	11.2967	15.6908	10.6006	12.8283	13.2555	15.564	16.541	13.6974	14.7869	15.3408	20.1244	12.4162	9.9253	11.1698
Solyc01g080320.3	1.6433	1.9867	1.4965	1.2132	2.6699	2.4956	0.8797	0.6332	0.4771	1.0776	2.6253	1.849	0.966	0.2386	0.5879	2.1374	1.229	0.6969	0.7911	0.8693	1.5728	0.2601	1.4473	1.2099	1.5055	1.6719	1.9459	0.1209	1.0701	1.1984	4.5501	4.8408	5.6557	2.3152	1.4275	2.4613
Solyc01g080410.3	5.0483	4.9966	4.7531	5.2308	6.1798	6.8403	4.1992	2.9211	3.6771	5.085	6.0841	6.2779	5.206	5.7106	4.208	7.1883	5.1663	6.3099	5.628	4.3638	7.5896	6.4483	8.7101	12.9629	294.992	316.198	291.661	79.2755	102.469	95.6411	190.572	194.72	221.079	36.4356	42.7512	44.6208
Solyc01g080460.3	72.3988	71.979	64.9616	45.0394	58.364	61.4789	311.496	327.644	281.623	179.107	140.606	148.87	395.292	332.641	429.164	269.656	400.874	294.286	843.276	885.222	473.546	453.629	395.721	443.413	484.452	492.641	476.612	621.258	593.955	560.344	224.151	221.986	225.523	206.339	164.395	192.634
Solyc01g080480.4	0.0619	0.0641	0	0	0	0	0.0284	0	0.0539	0.027	0	0.0261	0.0312	0.0539	0.0266	0	0.0278	0	0.1532	0.2524	0.0273	0.0294	0	0.0273	0.7367	0.3776	0.7618	0	0	0.1895	0.1054	0.2894	0.1381	0.0218	0.0496	0
Solyc01g080490.2	2.7649	2.5319	3.9817	1.652	2.3753	2.8457	0.8851	0.4757	1.3441	0.1124	0.3698	0.1628	0	0	0	0.6691	0.4039	0.0545	0	0	0	0.1832	0	0	0.0589	0	0	0.1136	0	0	0	0	0	0	0	0
Solyc01g080500.2	42.8212	45.8615	49.6556	61.2758	69.9816	68.1324	40.6637	44.9632	43.0522	50.0498	49.0388	46.911	45.504	58.7931	56.0698	66.2709	45.0445	46.706	57.7461	50.0109	55.4106	89.5185	102.354	63.0652	47.7551	52.0968	47.0139	62.4636	56.2496	70.4695	62.5302	61.0221	69.8301	136.552	179.042	138.942
Solyc01g080510.3	11.8712	10.2445	11.2181	9.0049	7.8614	10.203	19.2122	21.1491	21.5058	14.3589	11.9607	10.4657	19.8734	21.0841	17.2602	19.1012	14.806	18.6576	24.0072	20.7397	28.4805	24.2762	23.4822	26.3709	18.6936	22.3584	17.4254	20.3625	21.901	24.1958	15.6068	16.1278	19.2622	26.6373	28.0088	25.1891
Solyc01g080540.3	12.5903	14.6463	16.7287	22.3657	22.4915	26.8332	5.3279	2.6543	2.4433	4.506	6.4406	3.0277	3.8126	4.7747	4.8732	10.8608	6.2641	6.9162	9.4214	8.6371	9.3939	17.8419	18.6147	14.5238	4.3628	2.4462	2.7191	4.4931	5.5562	8.3348	12.3936	11.4622	9.9757	6.8931	8.3169	6.7556
Solyc01g080570.4	0.0787	0.1223	0.1862	0.1742	0.1412	0.1706	0.1263	0.0727	0.0685	0	0.0188	0	0	0.0514	0.0169	0	0	0	0.0487	0.0357	0.0695	0	0	0.0869	0.1261	0.1543	0.149	0.0868	0.0154	0.1549	0.5696	0.5315	0.5487	2.2717	1.8762	2.8273
Solyc01g080580.4	0.8713	0.8399	0.6495	0.9514	1.2268	0.9495	0.7624	0.3935	0.1412	1.6122	1.3013	1.1114	0.3471	0.2825	0.2262	0.2319	0.2728	0.4468	0	0.2389	0.1074	0.1924	0.1249	0.1969	0.0371	0.1237	0.0576	0.1431	0.1583	0.1773	0.0345	0.1475	0.1583	0.0856	0.065	0.0173
Solyc01g080600.4	49.906	55.0514	54.4491	60.6242	46.2937	52.3161	7.4741	5.9811	4.3816	4.4682	4.5158	5.997	7.322	8.0708	5.5536	3.1573	2.723	3.6572	6.5898	2.5344	12.2744	10.1613	7.3137	8.4655	0.3658	0.0696	0.1513	0	0.1872	0.6289	0.2041	0.083	0	0.3375	0.064	0
Solyc01g080680.3	25.3028	24.564	28.8696	12.8567	13.3528	17.5893	6.7079	5.4226	2.8919	4.1906	5.6464	5.0838	4.236	1.5398	3.3567	33.0156	44.2852	38.7885	4.0658	3.0109	3.0514	12.2053	23.8408	5.9376	0.0245	0	0.0254	0.0709	0.1465	0.1406	0	0.0557	0	0.0754	0.0859	0.0917
Solyc01g080690.3	14.141	13.2936	13.1888	10.2562	13.2082	11.4623	17.3262	19.3039	18.2273	15.8967	14.8456	14.4682	15.6848	17.7827	18.3691	26.6262	21.0578	20.5389	27.6792	25.3422	27.4108	34.5077	25.6381	44.2759	46.3392	47.6555	44.8736	44.8935	40.0095	38.394	53.1985	53.7733	55.6497	48.6216	43.8597	40.9185
Solyc01g080700.4	13.4595	12.1938	12.7191	10.2205	9.8651	10.1282	11.3633	12.091	11.087	9.2632	7.5934	9.3621	8.8351	6.9529	8.2716	8.8233	7.5406	9.6056	6.4425	5.9808	7.0665	8.1074	7.6542	7.8482	0.8808	1.0396	0.9289	4.2787	4.1317	3.8028	2.7193	2.259	3.7559	2.7632	2.621	1.9583
Solyc01g080750.3	54.7499	45.3394	54.8483	62.1387	47.1774	49.0853	2.5639	5.4845	1.3235	1.2857	2.2552	1.034	0.9384	1.1958	1.0101	0.612	1.1437	0.8315	0.3236	0.4445	0.3897	0.1396	0.1727	0.5197	0	0	0	0	0	0	0.1253	0	0	0.0345	0	0.1258
Solyc01g080770.3	8.1475	7.6712	7.5044	9.3535	6.9423	8.3812	2.625	1.7536	1.7357	2.6696	3.6661	2.5088	1.6679	1.6523	1.2833	1.7892	2.6392	2.7396	0.557	1.2096	1.1358	1.2514	0.7784	1.221	0.3092	0.3924	0.4871	0.4115	0.339	0.4219	0.1917	0.3007	0.2153	0.2717	0.1417	0.2888
Solyc01g080810.3	20.6768	19.7129	19.8774	15.58	17.1246	15.555	31.5072	30.1851	33.3918	15.8397	13.5422	14.5175	13.2575	14.4132	16.7813	11.0563	15.5447	12.5569	19.821	15.0273	14.1714	18.6158	11.8205	18.4887	9.923	9.6894	10.0794	14.8146	15.4437	14.5657	10.9706	10.4962	10.2667	18.0904	17.4998	14.8247
Solyc01g080830.3	3.3397	4.0091	4.4274	8.0515	7.191	6.509	1.0551	1.8733	1.0014	6.0795	6.1926	5.4517	2.3723	4.198	3.4788	4.5006	2.6041	3.7613	2.2592	3.4755	5.4656	4.6274	5.0629	3.9664	3.5612	2.8169	3.5268	3.7709	3.508	5.1266	4.8976	6.4322	5.0723	9.4877	7.3752	11.1053
Solyc01g080840.3	36.2412	31.9571	31.118	24.207	25.3288	25.6234	65.1167	61.1959	65.2095	26.5291	21.9105	24.0382	28.4004	24.9129	26.7917	24.4446	33.1736	26.4258	38.9611	30.854	28.1115	32.2964	19.8125	33.5115	22.5031	21.8151	22.354	35.4528	35.8875	30.8172	24.2301	24.7849	23.8977	27.8575	31.721	27.4403
Solyc01g080870.3	5.3444	5.5704	6.4037	3.281	3.7041	4.8615	13.8312	12.0737	18.7629	9.5915	9.2794	11.433	4.2752	4.6363	4.3475	19.9516	7.0049	13.3402	11.6841	16.6015	9.505	11.1302	9.393	21.3303	1.4603	1.7375	1.621	25.7695	25.2943	24.9435	1.5776	1.7547	1.9361	3.7648	4.3793	4.3533
Solyc01g080880.4	49.0925	46.3207	47.2347	49.1965	48.8293	52.1888	92.2702	87.9011	95.5544	83.6005	84.4876	79.9379	91.2587	90.5452	94.3258	69.5251	85.7808	76.9382	75.1544	81.1638	61.1152	82.2187	67.846	77.5852	49.9275	55.1757	51.8781	46.6889	55.2557	58.3416	42.2271	42.8103	48.8627	55.474	52.0354	52.28
Solyc01g080890.2	50.086	51.2111	55.2074	54.3692	51.3056	53.1816	53.6894	56.3511	58.8227	55.2528	72.3054	62.7024	81.4345	75.7112	76.0258	104.415	84.3658	91.6618	56.3783	53.0562	100.766	63.3925	91.9685	56.7508	213.602	235.345	217.499	29.2807	33.7106	31.9045	179.262	185.913	196.302	22.9919	27.0058	27.1166
Solyc01g080900.4	10.5748	9.4948	9.2581	14.687	12.1332	13.3287	35.5447	35.537	32.5429	30.5091	28.189	26.0251	26.6858	31.4663	37.6027	18.3922	19.9373	19.5408	38.1526	32.2237	24.9036	29.6066	25.4707	46.3095	5.0534	4.2255	5.4274	5.113	6.7628	7.8673	7.9966	7.6359	6.225	11.2491	4.8872	6.5205
Solyc01g080910.2	87.9135	85.567	84.9251	97.3363	109.109	113.302	62.3053	67.8523	60.4588	52.0305	46.0529	52.7415	134.538	113.545	123.871	109.371	99.3193	115.6	119.124	85.6101	83.177	95.4555	127.163	85.4151	46.5638	42.9635	47.2298	33.3819	28.7162	27.1076	45.061	42.0644	44.9252	21.6429	19.5999	18.7923
Solyc01g080930.4	38.871	35.8466	34.8575	41.2055	39.3157	36.9185	57.3526	59.0639	60.5423	49.78	44.8322	48.6704	57.3709	54.0364	58.76	48.3208	49.2634	49.2961	52.649	58.7279	49.5445	46.2136	50.5018	47.2858	84.7124	78.2752	85.5215	58.9869	59.0371	59.7235	64.305	67.9473	69.4707	61.7411	58.4403	56.6319
Solyc01g081033.1	0.4271	0.3688	0.389	0.5676	0.8766	0.3707	0.392	0.0987	0.093	0.2801	0.1024	0.1802	0.1076	0.2791	0.0917	0.4445	0.8625	0.5434	0.6169	0.0968	0.3773	0.9127	1.0345	0.7547	0.3913	0.2794	0.6069	2.7345	2.5032	1.1214	0.3639	0.4441	0.2384	1.4292	0.9418	1.2795
Solyc01g081050.4	9.54	9.2971	8.6901	9.8662	13.5756	14.3685	4.9376	5.2114	4.5229	6.0301	4.3214	4.563	8.0042	6.5589	10.1618	8.6285	9.1153	9.0133	13.3876	11.4378	9.2578	10.2321	9.6901	12.3878	12.1573	12.7307	12.1006	16.1492	15.4752	12.2352	18.1757	17.6749	19.8745	18.233	17.0097	17.2485
Solyc01g081060.4	4.5748	4.7277	6.4218	6.8536	8.4345	11.9744	7.7137	7.498	6.3496	4.0324	7.9859	3.6094	11.4309	11.0835	13.509	32.1223	14.1189	19.7792	103.041	110.731	112.933	47.9308	36.2941	98.2505	553.567	586.871	561.725	373.357	423.237	422.573	548.088	541.331	588.065	518.875	427.808	634.255
Solyc01g081110.4	1.0542	1.1307	1.2126	1.106	1.0533	1.1796	0.9928	1.5905	0.9907	1.2855	0.585	1.1003	0.8945	1.1361	1.2625	1.0681	1.195	1.1765	0.9616	1.4088	1.0538	2.0022	1.3438	2.9166	0.7625	0.2661	0.4205	1.5678	1.344	0.9468	0.6145	0.9518	0.867	1.4266	1.7573	0.9022
Solyc01g081160.4	0.3513	0.5824	0.563	0	0.4326	0.2439	2.1922	1.6243	2.0807	0	0.0673	0.1779	0.708	1.4693	0.6636	1.2428	0	0.3575	0.5218	0	1.3035	0.2002	0.1856	1.4898	0.2575	0.0613	0	0.2482	0	0.3074	0.1197	0.2191	0.0784	0	0	0
Solyc01g081170.3	0.1278	0.2944	0.2173	0.0378	0.0875	0.1849	1.4468	1.261	1.8187	0	0	0	0.8588	0.7426	0.8415	0.3104	0.0382	0.1084	0.211	0.1932	0.4517	0.2833	0.1501	0.4518	0	0.0372	0.0404	0.0376	0.0666	0.0373	0.2541	0.0443	0	0	0.0342	0
Solyc01g081185.1	5.4815	5.1638	7.2607	7.7257	9.2041	7.2433	4.23	2.6497	4.2319	1.8517	2.0301	1.4718	4.2682	5.5361	3.3161	7.7779	2.6832	6.7625	6.1687	6.2137	7.8142	6.0338	7.2414	8.1448	4.7936	5.9752	3.3044	6.3805	4.3806	6.1052	9.2339	6.8648	4.1717	5.0023	4.2954	3.7318
Solyc01g081240.3	2.2358	2.4087	2.2299	1.8864	2.54	2.2636	2.5158	2.166	2.3183	3.3512	2.1941	2.583	2.4407	1.7858	3.1082	1.7448	3.5591	1.9866	2.6359	3.2585	1.8106	3.3113	2.6489	3.9506	0.9022	1.3462	1.2103	3.4785	3.4525	2.7951	1.7914	1.1899	1.842	4.2375	3.3507	3.3714
Solyc01g081250.3	5.1128	5.614	9.2923	2.2886	3.3687	3.3159	5.9265	7.7142	2.3438	0.9882	1.8571	1.2716	1.0304	0.2345	1.1091	4.9281	0.7728	1.0499	0.2665	0.1952	1.7592	0.5622	0.7584	9.8424	1.1833	1.3611	1.0197	0.4277	0.6308	1.0832	27.4647	27.3057	29.6159	0.1137	0.0432	0
Solyc01g081270.2	1.0481	0.9759	0.9296	0.7671	0.7482	0.6723	7.9456	7.5433	6.7477	5.9368	4.3244	5.4991	7.1176	9.9665	9.7823	13.8462	9.447	11.7113	22.0382	11.5298	21.1359	20.8161	13.6858	53.265	7.64	8.7825	7.1229	14.4864	7.0505	17.8259	11.6083	11.0393	16.0737	20.1278	5.1887	8.7364
Solyc01g081300.4	16.2264	14.693	16.8606	15.0052	12.438	14.7824	13.6447	11.5978	12.9509	8.9307	9.6358	10.2287	14.1685	14.8991	15.7647	10.7294	11.4871	12.8579	12.9644	14.8028	13.9353	16.9752	15.0309	15.9064	32.5147	37.2362	31.845	14.9564	16.5183	15.1899	18.5056	22.9531	22.0808	17.2141	18.6092	17.4285
Solyc01g081310.3	19.1297	16.6163	18.6183	13.8508	14.886	17.9378	32.8678	33.573	31.884	17.3502	16.9676	16.4599	48.2856	48.4659	38.8863	72.9736	38.9892	41.5029	43.9497	43.9317	51.7624	59.9254	77.3536	50.7356	114.38	117.43	109.727	83.9296	76.3834	72.2245	54.0797	51.6562	50.0466	91.2326	91.6411	69.6062
Solyc01g081320.4	19.09	16.735	17.5551	12.1745	16.3532	17.4537	22.5628	20.9439	23.1785	13.0773	9.7007	9.6728	12.216	8.3726	12.5866	6.9614	13.2313	12.4869	8.1234	9.1583	6.3808	10.0763	7.4682	9.4117	1.9714	1.9323	1.7963	6.0016	6.1099	6.0969	3.5214	3.3892	4.9228	7.0241	5.2106	6.1086
Solyc01g081340.4	0.0915	0.1579	0	0.0405	0.0469	0.0397	0.1259	0.0846	0.0797	0.08	0	0	0.3686	0.3187	0.157	0.1427	0.0821	0.2715	0.1887	0.1659	1.1311	0.6514	0.0403	2.6258	1.8013	3.4691	2.1658	2.3822	2.5725	2.6009	3.2333	4.0409	4.6956	12.3689	11.4025	10.3314
Solyc01g081350.1	0.7854	0.8281	0.7227	1.1718	1.7814	1.8294	5.5381	3.9754	3.0603	0.1807	0.0396	0.1395	0	0	0	0	0	0	0	0	0	0	0	0	0	0	0	0	0	0	0	0	0	0	0	0
Solyc01g081370.4	2.9679	3.0891	3.9785	3.3656	6.5782	5.3228	5.1204	3.9156	2.9643	1.2802	0.9862	1.0686	0.4386	0.6207	0.3398	0.8235	0.4262	0.6041	0.1306	0.2153	0.1049	0.1879	0.2091	0.3846	0	0	0.0375	0	0	0	0	0	0	0	0.0635	0.0677
Solyc01g081400.3	9.5651	9.7025	11.7315	11.37	9.5665	10.5069	5.7221	6.662	5.7475	5.9812	6.8474	6.8455	10.7365	11.4466	8.9409	11.9688	10.4311	9.9612	11.1912	7.082	12.4079	14.4878	15.7284	11.6062	2.2185	2.3229	4.4158	4.7042	5.44	6.0924	6.2922	6.0423	4.3247	5.1601	5.4367	8.2381
Solyc01g081420.3	3.7812	4.8324	4.4075	3.6289	6.6606	5.3047	3.9904	5.7694	3.9521	6.0611	2.3559	3.4567	2.0321	1.5924	5.303	1.1148	6.4473	2.0311	6.605	7.4865	1.7816	5.5658	3.2191	7.071	3.8682	3.5722	3.3431	14.8581	9.7993	9.4856	5.4226	4.5864	4.5019	13.4069	8.3882	10.895
Solyc01g081430.4	8.6366	8.7647	8.023	8.7388	9.9059	9.6252	9.4061	8.6597	7.8281	12.1435	8.9088	9.2266	8.641	7.999	12.2042	9.3791	12.464	10.6718	14.53	17.3896	12.0917	14.0972	10.7106	14.2923	22.6685	22.9694	20.6904	23.7386	23.3014	22.4283	23.1794	21.6689	23.5769	25.8059	25.4717	26.6701
Solyc01g081440.3	24.0144	22.0276	23.8531	20.3146	20.0471	18.8843	21.4616	24.1063	22.9042	27.256	34.0088	27.0037	25.7505	24.1801	27.5752	21.1303	23.3684	24.3353	19.9832	13.7338	19.9052	27.4373	22.7573	21.7456	2.3516	3.5318	2.4586	6.8754	7.8001	8.6607	3.5476	3.6176	4.0112	9.8849	5.4657	7.7135
Solyc01g081480.3	21.6216	20.024	19.3701	9.5585	9.8412	9.7717	53.5134	51.6692	54.6708	18.5304	19.535	21.2083	16.4377	21.5631	12.904	17.6869	13.0255	15.6877	11.2716	9.862	18.0802	15.1662	11.2746	20.1994	11.8066	9.1103	10.2209	8.242	8.598	7.1564	6.0916	5.6088	4.4445	4.3432	2.2315	1.3558
Solyc01g081490.3	22.7377	21.4559	22.2216	18.5078	17.8071	18.2643	46.3662	43.1439	47.3418	14.5506	14.1604	13.7804	20.9393	21.5375	20.269	22.757	22.2822	21.1345	41.8077	28.6094	38.406	35.4535	18.0071	42.8502	19.8729	20.0226	18.5468	31.9443	35.7254	27.5107	16.9643	16.4694	17.1104	19.1206	20.3548	16.0709
Solyc01g081540.4	19.9293	19.3882	17.5887	17.8757	20.4061	20.3788	51.4863	55.9859	54.7914	96.1561	84.1372	82.093	52.6779	46.5657	66.4644	43.7832	74.3378	62.1506	35.7143	41.6446	22.9708	39.8532	38.928	39.0205	10.3098	12.734	10.9527	18.6495	18.4569	20.5057	10.7331	10.5872	13.2783	21.9364	17.2299	22.9646
Solyc01g081570.3	77.4564	79.2354	76.1174	81.519	79.1882	82.8362	30.6153	35.5628	30.3651	46.1288	47.497	42.6	54.075	53.8797	55.5163	54.0905	57.9298	56.7898	42.2593	32.4588	38.3838	48.7274	49.2207	48.0507	1.8007	1.3306	1.5679	8.4953	10.5689	11.1802	2.5118	2.4468	3.3775	12.443	9.8708	11.1334
Solyc01g081600.3	5.3896	8.2443	8.6942	7.5713	5.0563	6.2138	0	0	0.2683	0	0	0	0	0	0.0661	0.1602	0	0	0.2542	0	0	0.1462	1.9665	0.2041	5.9956	9.3328	6.856	0.8159	2.5268	1.954	1.6399	2.4015	1.3751	0.4339	1.0495	0.1977
Solyc01g081605.1	0.0398	0	0	0	0	0	0	0	0	0	0	0	0	0	0	0	0	0	0	0	0	0	0	0	0.8752	0.972	0.4902	0	0.0311	0.1045	0.373	0.7863	0.7554	0.1122	0.0638	0.1703
Solyc01g081610.3	15.892	14.6621	15.7479	16.6725	16.9241	17.8512	10.9378	13.6326	9.2661	9.1644	10.0469	8.117	11.51	14.2345	13.8703	11.5593	9.8754	10.9074	15.3155	21.665	18.6349	16.6311	14.1804	19.5365	67.0732	67.2422	70.4447	55.5557	59.5162	60.8215	22.8252	23.6699	22.6987	37.5991	34.9169	32.8177
Solyc01g081620.3	0.6288	1.086	0.6455	0.8356	0.8798	0.6449	0.1311	0.1586	0.1494	0.075	0.1096	0.0241	0.1152	0.0747	0.0491	0.1784	0.436	0.0727	0.0472	0.0778	0.0505	0.0814	0.0252	0.0505	0	0.0249	0.1083	0.0757	0.1117	0.025	0.1948	0.0594	0.0319	0.0604	0	0
Solyc01g081640.4	4.5052	4.9965	5.7659	6.1702	6.472	7.3753	2.704	3.0177	2.8423	5.8128	5.929	5.1786	2.7238	2.6948	2.8438	3.1421	3.4967	2.9949	2.1303	0.7509	1.4199	3.3996	2.5308	3.0981	0.0223	0	0	0	0.0761	0.1918	0	0.076	0.1359	0.0515	0.0391	0
Solyc01g086640.2	16.186	15.0295	14.9306	21.0875	18.7828	24.3948	3.4076	4.2923	2.5087	2.8096	3.1943	2.0488	1.8229	2.1363	1.7577	1.4861	1.6235	2.0593	5.9521	2.2665	3.3435	1.2433	1.4046	1.3669	0.8287	0.6435	0.6314	0.6516	0.5022	1.4373	1.0748	0.8662	1.0893	1.6936	3.8936	1.426
Solyc01g086660.2	0.461	0.7961	0.5877	0.6126	0.5913	0.6	0.9518	1.8117	0.9034	4.0305	7.6221	4.9597	6.7354	30.5263	28.4	11.7519	7.8601	5.376	33.763	4.1803	15.3734	17.2919	27.9113	14.356	5.1733	5.7284	4.1485	2.0353	1.9811	3.7315	44.0836	53.1986	44.8938	41.89	21.0686	85.4151
Solyc01g086670.3	0	0.0606	0.1916	0.5436	0.2698	0.6085	0.2413	0.5674	0.1527	0.843	1.4283	1.9971	1.1482	6.1863	4.4405	0.2736	0.6293	0.5947	2.3871	0.5564	0.5421	0.0832	1.2351	0.5421	0.2409	0.6879	0.2491	0.0774	0.274	0.5369	6.7208	9.2042	7.4357	7.6565	10.8235	13.6533
Solyc01g086680.4	0	0.0784	0.0826	0.0502	0.1746	0.0492	0	0.1049	0	0.4463	0.3262	0.335	0.1143	0.7412	1.6556	0.7671	0.6107	0.2405	2.0125	0.8743	1.0521	0.5386	1.0489	1.7536	1.4547	1.8793	1.7191	0.8012	0.6204	3.0273	22.0799	24.2921	23.4214	14.9411	12.3231	20.6765
Solyc01g086690.2	5.8111	5.2461	5.4522	6.4742	5.6241	5.444	2.1816	2.3409	2.0131	2.194	1.8989	2.229	3.7707	3.2989	3.1564	1.3514	1.8569	1.9043	3.8874	1.3773	3.4031	4.1389	2.8303	2.8587	0.1008	0.0192	0.0417	0.0777	0.086	0.2504	0.0188	0.0458	0.0491	0.2946	0.1765	0.1507
Solyc01g086720.3	0.9715	1.1186	0.6628	1.1886	0.8861	1.0572	0.3538	0.1711	0.1477	0.2427	0.3252	0.5075	0.0777	0.1209	0.1059	0.2086	0.2353	0.5755	0.0509	0.1259	0.109	0.205	0.1358	0.2589	0	0	0	0	0	0.0675	0	0	0.0516	0	0	0
Solyc01g086730.4	0	0.0245	0.0776	0.0315	0.0365	0.1541	0.0326	0.0657	0	0	0	0.03	0.0716	0.2167	0.1525	0.1848	0.1275	0.0301	0.3225	0.2577	0.0314	0	0.1251	0.2197	0.2929	0.6196	0.7403	0.5019	0.4719	0.8704	1.1501	1.4773	1.3482	3.5034	7.2065	3.0099
Solyc01g086800.4	61.2759	69.827	68.8594	59.4591	42.4096	44.2084	16.4901	19.7746	14.9473	5.3419	7.6649	9.4015	13.9426	16.1272	10.955	2.7112	2.177	2.7434	5.8577	3.9924	13.0175	6.3141	5.3017	6.0328	0.3292	0.1567	0.0851	0	0.5616	0.4718	0.0765	0.0934	0	0	0.1441	0.0769
Solyc01g086810.2	0.2198	0.1635	0.2587	0.0599	0.1388	0.088	1.5671	1.3603	1.1634	0.887	0.389	0.5137	1.1926	1.3259	1.7422	1.4955	1.138	1.2046	1.9954	2.6066	1.2697	1.8787	1.3253	2.3303	1.9053	1.5777	2.2584	2.1351	2.6952	2.3526	1.6422	1.336	1.642	2.942	2.4675	2.9521
Solyc01g086820.4	167.887	203.106	205.465	227.064	186.535	168.081	24.8296	25.4313	23.1164	20.5546	23.7387	21.0857	33.3731	37.0386	24.9467	14.9234	11.9418	10.4712	17.3267	12.8718	37.6839	32.0138	25.5874	22.7943	1.4223	0.967	0.6303	0.5222	1.2131	2.5878	0.2519	0.1537	0	1.0936	0.7706	0.5062
Solyc01g086850.3	2.1272	2.0573	2.2316	4.146	3.0559	3.3597	5.1145	7.3965	6.1514	13.8378	15.6597	14.0375	15.9907	16.1627	14.3567	16.0256	17.8302	14.9029	16.5371	13.6964	15.1845	18.0601	19.1842	17.1774	11.8488	8.5332	11.9698	17.8824	21.7415	18.4666	13.8096	11.3678	12.157	15.8542	14.1912	16.8587
Solyc01g086870.3	9.6834	12.082	10.1979	18.6747	17.5746	20.2362	13.7222	15.5946	11.045	20.8785	17.3641	16.8431	22.6683	22.4139	26.0754	39.1049	40.8494	45.2837	49.7154	43.3992	47.7494	50.1088	38.8703	46.2967	26.0708	30.446	27.1138	35.8899	43.855	56.4647	54.8583	53.2149	67.0579	64.1768	49.5712	66.9774
Solyc01g086900.4	28.8763	28.2135	29.2213	22.8513	21.5988	19.8146	33.161	28.2785	36.3144	15.8153	15.4723	17.4543	19.3713	19.4361	15.4271	19.3704	15.7233	19.2976	12.5513	8.312	13.1136	15.6372	13.5016	14.9416	10.292	9.7968	10.5654	7.4132	8.5882	5.9626	14.7193	14.1256	10.6836	7.9424	11.0567	7.914
Solyc01g086920.3	329.949	333.415	299.379	262.267	277.668	266.601	280.958	313.717	273.229	315.933	358.225	340.647	426.835	335.276	362.132	370.743	471.734	512.298	91.2526	96.621	51.2363	266.128	406.003	213.201	0.2069	0.0328	0.0357	0.1329	0.0882	0.494	0	0.0391	0.042	0	0.0905	0.4832
Solyc01g086930.4	7.8359	8.1286	8.15	8.1474	6.8514	7.5215	1.7804	1.7242	1.9971	1.7183	1.6181	2.3175	1.7519	2.0417	2.488	1.5993	1.1306	1.6882	2.2665	0.754	2.4708	2.5124	1.9306	2.3151	0.1847	0.1758	0.2626	0.267	0.2756	0.5953	0.7084	0.2358	0.5062	0.355	0.5657	0.3882
Solyc01g086950.4	15.1181	14.5401	14.3114	15.1177	14.6771	15.6333	19.1902	18.4592	19.7127	17.8884	18.5263	19.4801	20.5249	20.5482	21.0266	18.1333	15.1515	18.8883	17.4447	19.005	19.874	16.2055	16.3045	17.5156	26.5393	30.7096	26.9278	21.3037	21.7872	23.5288	23.0604	25.836	31.2742	19.8967	24.1718	19.0985
Solyc01g086970.4	94.3308	95.3366	102.555	115.9	124.306	132.736	173.553	161.002	164.958	216.561	250.991	239.25	240.49	242.162	222.122	338.886	274.536	295.168	348.905	337.934	345.39	303.781	337.881	389.987	480.197	453.588	473.196	740.077	671.568	661.148	766.67	806.852	749.034	616.756	788.28	649.929
Solyc01g086975.1	3.8838	4.0884	4.3115	3.6046	4.7444	6.4197	10.6922	8.0382	9.9875	10.8342	8.8638	8.4276	8.3863	5.3179	15.4039	7.5053	8.4646	9.098	17.8576	24.6543	6.3721	14.7533	7.4926	22.5485	27.1093	24.8373	30.3093	76.9196	63.586	44.9932	73.4245	70.1833	74.3168	89.2433	82.0067	105.893
Solyc01g087000.3	4.939	4.3532	5.7075	6.1862	4.5438	9.6067	5.6265	4.4099	4.5987	9.5303	11.7541	11.9287	11.3268	8.7555	12.5766	12.937	11.0046	13.5785	9.136	9.4213	11.5855	10.5131	14.8495	14.5954	10.922	10.6935	9.5189	10.9785	12.6427	10.1348	15.5255	15.5822	18.2499	17.8763	11.7443	14.722
Solyc01g087020.2	17.1909	17.7839	18.2509	22.8062	23.7564	20.7654	17.2818	19.4122	24.4541	37.539	57.9632	51.6116	81.4776	71.1314	40.2035	50.9674	30.6999	22.1274	51.758	58.1278	30.1453	17.6382	43.6706	16.1037	7.5976	7.1567	4.8282	20.1384	26.3931	18.4458	6.7709	7.8139	9.5461	59.5153	67.7435	58.1123
Solyc01g087030.3	12.4854	11.1673	11.1783	13.8845	20.094	22.9525	27.3473	25.5528	27.0729	29.8768	33.8876	28.1697	34.3664	32.8373	36.2246	40.5137	44.3175	38.6243	38.6394	48.8054	35.0352	39.284	35.9106	39.8556	33.8032	35.9302	31.8408	50.9181	45.8275	47.6435	37.7052	40.9239	47.31	63.5572	75.4003	71.5099
Solyc01g087040.2	51.4859	53.8309	54.5837	52.3039	46.619	53.5956	43.1698	45.6085	41.652	15.6853	17.6217	15.9821	19.98	21.0515	17.4069	33.2886	25.2207	30.8552	33.4602	24.9316	47.3003	44.3584	28.5174	46.4194	20.1495	21.3595	21.1507	17.2144	20.0937	22.1634	19.0217	17.7853	19.8383	15.1805	15.7206	13.1671
Solyc01g087060.4	2.1209	2.442	2.3499	4.8931	4.8061	4.7164	0.2027	0.4903	0.3849	0.6568	0.5506	0.5593	0.2671	0.3465	0.0759	0.5058	0.1983	0.1874	0.0365	0.4007	0.0781	0.1259	0.5059	0.1952	0.0405	0.2312	0.3767	0.039	0.2072	0.1547	0.0376	0	0.0493	0	0.3543	0.2647
Solyc01g087070.4	2.0108	1.9883	2.0681	1.2924	0.971	1.3002	1.7367	0.9115	1.0303	1.0342	2.1164	1.1978	2.3838	3.1263	2.4375	2.4616	2.4061	2.2405	5.6617	2.7531	5.6428	5.7288	5.417	5.7824	0.1806	0.1719	0.5602	0.9748	1.0167	1.9667	1.1085	0.4509	1.4523	4.8328	4.1731	5.0279
Solyc01g087080.4	17.4818	14.4614	18.279	18.8742	16.9102	14.2043	1.669	2.9175	1.2932	0.5841	0.5692	0.4385	0.7106	1.0026	0.3506	0.7338	0.2998	0.6296	0.5514	0.4376	0.5902	0.4582	0.5884	1.6068	0.034	0.1942	0.211	0.5899	0.406	0.9744	0.3795	0.2701	0.29	0.6275	0.3274	0.0635
Solyc01g087095.2	0.5834	0.833	0.6423	0.379	0.4656	0.3825	0.1547	0.0839	0.0791	0.102	0.0124	0.0875	0.0784	0.0339	0.0445	0.0675	0.0116	0.033	0.2033	0.0705	0.1374	0.0616	0.0114	0.1375	0	0.0226	0	0	0	0.0227	0	0	0	0	0	0
Solyc01g087140.4	1.1025	0.7898	0.8032	0.7235	0.4609	0.3544	0.3372	0.3776	0.2845	0.0714	0.1174	0	0.2469	0.3914	0.0701	0.085	0	0.1385	0.0674	0	0.1443	0	0.036	0.0361	0	0	0	0	0	0	0	0	0	0	0	0
Solyc01g087150.3	2.3255	2.6201	3.106	3.2129	2.7556	3.2913	3.1249	2.0225	1.278	0.6293	0.5307	0.8177	0.809	0.8684	0.6656	0.9794	0.795	0.5635	0.3199	0.5021	0.4402	0.3681	0.4876	0.2446	0	0.0966	0.0787	0.1467	0.1082	0.315	0	0.0288	0	0.0975	0.0666	0
Solyc01g087170.3	21.2996	20.1703	19.8924	19.4171	22.6883	22.3546	23.2674	22.0004	22.8412	25.0053	20.2129	24.6224	13.407	12.4849	20.9752	12.217	25.752	13.4795	24.4466	36.8273	17.5375	18.8521	12.024	19.6539	25.4752	29.6551	26.0493	27.7093	25.1838	31.2122	186.25	178.785	201.773	26.567	26.6478	29.0051
Solyc01g087180.4	0	0	0	0.0663	0.0768	0.1949	0.0687	0.0692	0.0652	0.0654	0	0	0	0	0.0643	0.2337	0	0.3174	0.4324	0.7467	0.6613	0.0711	0	2.1823	0.5486	0.718	0.5673	9.1214	5.4979	2.3581	11.3511	12.8407	8.9399	7.0657	8.6427	7.7516
Solyc01g087190.4	17.2175	15.0021	17.9653	8.9059	11.7972	10.6998	21.5594	20.9553	22.108	10.1979	11.7655	11.2484	10.1859	11.1307	8.775	11.7897	8.0248	10.976	11.2756	9.8719	12.9536	11.0237	11.2504	11.335	9.973	11.6727	9.7335	10.9858	11.1101	12.1996	9.8894	9.5856	11.345	9.1944	10.3319	9.5069
Solyc01g087200.3	3.3989	3.1653	3.3654	4.3586	4.2392	5.7687	0.6376	0.5557	0.5234	1.0015	1.17	1.2043	0.3974	0.1473	0.5805	1.0942	0.4213	0.8282	1.2708	0.6982	0.8958	0.8738	0.5458	1.1945	0.5505	0.786	0.5515	2.8023	3.1988	3.6317	1.4558	1.3081	2.2637	6.1644	6.3541	5.2072
Solyc01g087210.3	195.623	187.211	174.677	190.234	220.573	192.601	276.473	289.018	282.62	410.753	369.863	387.867	325.668	269.211	381.171	257.066	446.368	290.324	302.081	293.264	149.909	325.282	326.254	265.378	17.6393	16.6982	18.4901	51.2745	54.0791	56.732	21.8488	21.8892	20.3246	61.077	52.8624	59.5158
Solyc01g087240.3	14.1495	13.7894	15.4623	14.4539	18.4823	17.0087	27.791	29.5074	30.1507	36.578	37.2632	39.7194	31.4622	27.7716	31.3038	33.4655	32.6846	30.4312	30.2653	31.2603	29.4649	27.5602	31.0268	26.5006	15.6414	15.9276	16.0368	23.1403	22.4511	26.3757	19.8349	20.1526	18.6141	23.8	23.3568	21.5631
Solyc01g087250.3	22.6946	22.3612	21.673	19.9676	22.6754	23.5205	13.0194	10.9131	12.1992	10.1142	10.765	11.0529	9.2259	7.6612	8.9528	10.1207	8.426	10.0753	9.1827	10.8901	7.2865	8.7194	6.9442	8.0431	6.8433	6.3331	7.1007	4.8783	3.8912	4.948	10.1866	10.4358	10.8276	4.5495	5.4904	4.4618
Solyc01g087260.4	83.3209	70.1784	69.4745	48.8784	62.8521	56.0041	163.815	162.867	165.976	99.2255	95.5801	99.1454	139.904	131.946	140.219	179.456	177.55	158.225	202.388	185.842	180.74	188.241	172.467	188.996	246.974	234.564	243.969	198.464	187.44	177.951	161.165	162.082	159.09	176.774	193.96	156.652
Solyc01g087270.3	3.2399	0.6217	4.7207	0.1595	0	0	15.3614	17.8102	10.6609	0.1574	0	0.1519	1.451	1.4115	1.391	1.8729	0	0.7633	0.8913	0.1632	1.2721	1.1965	0.4756	1.9083	0	0	0	0.4768	0	0.9451	0	0	0	0	0	0
Solyc01g087360.3	0.1564	0.5764	0.19	0.6006	0.4281	0.4526	0.67	0.0482	0.3634	0.4104	0.15	0.7481	0.7882	0.4998	0.3135	0.4341	0.1872	0.3096	0.3013	0.0473	0.3225	0.2476	0.2296	0.3225	0.7166	1.5008	1.5809	0.5065	0.326	0.1825	0.7109	0.9759	1.0478	0.2939	0.4182	0.0446
Solyc01g087440.3	3.5047	2.9136	2.7264	1.684	2.8039	1.9589	6.0508	4.7242	5.1223	2.7527	0.911	2.3059	0.7183	0.5694	2.8564	0.6181	1.7592	1.058	1.0295	2.1548	0.1574	1.1282	0.4708	1.6269	0.1088	0.3108	0	0.7344	0.9283	0.6238	0.0506	0.1235	0.1989	0.6695	0.1905	0.4576
Solyc01g087450.3	4.4682	3.9056	3.6139	2.5689	2.9942	3.1178	7.7655	7.2014	7.7995	3.2848	3.269	3.1549	3.3263	3.2259	3.8679	2.2962	2.7496	3.0937	2.1372	2.6958	1.2728	3.1002	1.9917	3.1903	0.7686	0.8588	0.6047	1.2078	1.2113	1.3247	0.4661	0.6636	0.7532	1.2205	0.8043	0.9677
Solyc01g087470.3	24.8933	26.2554	25.8747	25.2216	24.8961	24.7361	15.6368	14.9468	15.0555	15.6955	17.8119	15.1779	23.0351	24.5621	22.7597	29.0404	22.151	23.4628	34.7797	28.9653	38.0985	29.334	28.4082	34.5071	49.8512	52.3446	49.7205	53.0035	51.834	39.6721	53.5276	50.9604	52.3239	45.8897	43.8845	47.7715
Solyc01g087500.3	29.5209	26.2901	29.5558	35.5513	34.713	32.02	2.0831	3.3736	1.4123	0.6076	0.7327	0.6548	0.4668	0.5348	0.4376	0.2049	0.8211	0.5304	0.2772	0.4201	0.0409	0.187	0.2448	0.2353	0.0424	0.0101	0.0439	0.0205	0	0.0405	0.0099	0	0.0129	0.0245	0	0
Solyc01g087520.3	65.9355	76.1851	72.6356	57.16	50.4281	49.4255	116.047	125.417	123.112	48.1315	52.4716	54.4984	62.5365	69.9927	44.5746	67.0734	47.7461	65.6271	63.2469	47.9687	99.547	71.4368	68.3622	69.882	53.2495	50.9556	55.9935	43.8846	53.5881	52.2106	43.9645	47.4493	51.0103	38.9087	32.5501	29.2159
Solyc01g087540.4	122.155	123.212	127.399	128.648	121.246	110.491	61.533	64.9231	66.1638	66.9938	66.2763	71.9901	79.7585	86.0896	62.7385	53.636	57.3128	60.9143	27.2601	24.5357	28.7282	64.0612	58.7639	49.9124	0.3023	1.087	0.2431	5.8271	4.6408	7.9886	3.9354	3.2399	3.5602	9.9945	8.4661	9.4758
Solyc01g087570.2	70.4159	80.8033	83.2097	82.3938	76.4883	76.8731	36.7705	34.602	37.5527	35.893	49.5163	41.6031	50.1739	55.0235	35.4178	37.811	23.9728	28.9874	36.5532	23.6012	47.1986	29.472	44.4578	26.5505	13.136	10.5342	11.6293	6.6776	9.8227	10.657	16.2319	14.7033	12.7161	14.2516	31.0265	15.6339
Solyc01g087580.3	0.1435	0	0.3137	1.2714	1.9145	2.3663	0.6585	0.1327	0.125	0.1255	0.2751	0.8478	0.4339	1.0004	1.9717	0.5973	1.2879	0.1217	4.1454	1.5618	2.9161	1.6355	4.8031	1.6483	5.9166	3.5043	4.8943	0.5069	1.7943	3.1398	3.5458	3.5811	2.8835	7.178	63.6372	5.1588
Solyc01g087590.3	2.3354	2.5741	2.4278	4.998	6.0044	8.6758	0.7224	0.825	0.4114	1.5142	1.7355	0.8857	1.0312	1.9206	0.9914	1.529	1.4365	2.0698	1.7324	0.8091	1.5995	4.1117	2.0568	2.2719	0.3606	0.4805	0.3977	0.4402	0.8202	1.217	3.2639	2.4281	3.6612	1.0167	4.0397	1.0555
Solyc01g087600.3	18.6282	18.4797	18.4591	20.2572	20.057	21.8347	16.9811	16.7365	16.9636	24.5623	24.8289	23.3782	19.5895	18.5084	23.2423	20.8351	27.9996	23.3626	19.5263	19.8712	14.4446	23.0061	21.8643	18.7977	6.3734	6.5441	5.202	8.1077	9.7545	10.121	6.1977	6.4436	7.312	8.1969	7.164	9.2031
Solyc01g087620.3	142.081	153.464	155.686	154.039	139.336	125.524	269.278	250.988	242.677	224.348	263.254	250.693	304.697	366.207	274.853	398.815	320.253	308.292	314.731	308.3	479.334	349.669	476.538	348.417	1031.54	943.999	1037.61	369.149	399.637	458.002	665.896	652.772	572.447	358.182	385.461	362.323
Solyc01g087680.4	9.3184	8.7036	9.2132	8.2975	7.952	8.169	30.0167	30.6438	31.5962	12.5538	13.3525	13.6005	32.0981	35.2534	30.4541	22.0146	16.8958	23.2267	32.2911	41.476	41.6235	23.9295	24.7042	26.5042	42.8153	49.0887	40.7591	28.8416	34.0663	32.2441	28.3935	28.4715	31.6284	24.5156	27.1807	21.3622
Solyc01g087710.2	0.0605	0.0835	0.0881	0.1071	0.2482	0.105	1.8312	1.4539	1.6328	0.3701	0.4057	0.2551	0.6093	1.1592	2.2327	0.6292	1.1939	1.2822	0.6488	0.7677	0.7479	0.1149	0.2663	0.5877	0.0554	0.0527	0.1146	0	0.2363	0.1058	0.0515	0	0	0	0.1455	0.0518
Solyc01g087730.4	166.328	159.885	157.477	124.495	125.903	125.728	174.28	176.444	187.7	84.72	87.7125	88.183	104.222	119.261	84.8167	120.683	92.5879	106.478	148.446	114.114	162.66	109.966	83.5489	126.11	75.919	81.054	76.8936	102.153	105.191	101.915	82.236	92.5665	95.1358	102.867	122.032	94.5863
Solyc01g087740.1	2.3065	2.2694	2.3932	2.2911	2.4863	2.0016	0.4917	0.3016	0.3856	0.0815	0.1117	0.0197	0.2348	0.3045	0.06	0.2424	0.1045	0.0593	0.0961	0.1056	0.1029	0.0664	0.1231	0.1029	0	0.0406	0	0.0617	0	0	0	0.0484	0	0	0	0.0199
Solyc01g087750.4	14.4628	15.0537	12.3161	1.8893	2.0689	2.4227	11.7421	9.9322	9.8279	0.4068	0.2973	0.4908	1.4456	1.9595	1.3983	0.6052	0.2088	0.4604	1.408	2.1449	1.2332	0.5892	0.3756	0.3083	0.3197	0.0676	0.2571	0.1712	0.0303	0.1697	0.0661	0.1613	0.1298	0.0819	0.2176	0.0332
Solyc01g087770.4	2.06	2.7192	1.3936	1.0103	0.8682	0.8619	3.6459	2.0751	3.2362	1.1579	0.7757	0.714	1.4827	0.8334	0.9792	0.957	0.8914	1.248	0.85	1.4011	0.4875	0.8035	0.5508	0.325	0	0.0962	0.0348	0.0325	0.23	0.1932	0.0627	0.0382	0.0411	0.0777	0.0295	0
Solyc01g087780.2	6.1996	6.0301	6.0405	4.869	7.5714	8.499	0.1745	0.4045	0.0497	0.133	0.2005	0.1284	0.6324	0.4971	1.1267	0.0989	0.1365	0.1129	0.4865	0.7416	0.4032	0.9752	0.5192	0.42	0.4007	0.3483	0.2702	0.0504	0.1189	0.0499	0	0.0198	0.0425	0.1072	0.0457	0.0651
Solyc01g087790.2	1.155	0.8959	1.3876	0.5385	0.8733	1.2661	2.6591	2.4922	2.1885	0.9213	0.9323	0.7866	3.1036	2.6307	3.8104	1.982	1.4911	1.7014	2.3579	3.5281	2.0228	2.1552	2.088	2.1841	0.0557	0.0884	0.0576	1.3241	1.8683	1.9328	0.1381	0.1896	0.1583	0.8993	0.3737	1.0926
Solyc01g087800.2	0	0	0	0	0.0234	0.0198	0.7521	0.9053	0.6544	0.0995	0.1309	0.0768	3.0281	4.741	3.4405	1.5872	0.7559	0.8303	4.1709	3.84	2.9565	4.2375	3.0075	2.4337	0.2294	0.1985	0.0863	4.1613	7.5959	4.1838	1.1055	0.5444	0.9148	5.0838	1.6612	5.8648
Solyc01g087810.2	0.106	0.0879	0.0772	0.1502	0.3698	0.607	0.0195	0.0196	0.0185	0	0	0.0358	0.1709	0.9974	0.6006	0.0882	0.3424	0.1258	0.8747	0.3076	0.6741	0.624	0.2987	1.1236	0.1748	0.1109	0.261	1.6097	1.6563	2.7453	1.4086	1.3884	1.5142	6.7492	5.0309	9.0707
Solyc01g087820.2	0.5565	0.6123	0.5256	1.0409	1.3748	1.9855	1.5321	2.3255	1.0413	1.2075	1.3435	1.2176	5.6495	6.2861	6.9911	5.6409	5.4569	5.8916	15.854	18.2249	7.4296	15.7577	8.8952	8.2858	0.5099	0.6112	0.742	5.8062	6.4747	6.2051	1.001	1.2001	1.1274	7.0858	3.4873	7.7797
Solyc01g087840.3	0.8707	1.4407	1.0326	0.879	1.1635	1.1421	1.2263	0.9175	0.7936	1.1507	1.4168	0.9739	0.9181	1.0233	1.6517	1.4748	2.4349	2.2497	1.036	1.0099	0.7334	2.2882	1.8902	1.2164	0.0371	0	0.1151	0.8046	1.2183	1.2935	0.4658	0.5263	0.7232	1.2837	0.6169	1.213
Solyc01g087850.2	27.3768	27.633	25.8233	24.3149	27.7545	23.547	20.5147	21.3615	18.8231	17.5324	18.7726	17.7687	14.1162	11.4218	13.5453	19.5319	32.2298	26.5833	7.0309	11.6988	8.3679	21.2299	21.5489	14.0747	0.5552	0.3775	0.3937	15.9176	27.7109	20.3512	6.1223	5.167	6.6876	13.7962	7.6782	18.2733
Solyc01g087860.2	3.8307	3.8177	3.7515	3.7275	3.1575	2.7793	2.3628	3.136	3.3913	3.0199	4.8758	5.2463	2.8476	2.5171	3.2354	3.2673	2.7051	3.4089	2.8504	1.6515	3.6616	1.5506	2.9313	1.7199	2.8191	2.3549	1.9037	1.4418	1.9138	2.473	4.2266	4.048	4.6965	1.106	1.6113	1.3974
Solyc01g087870.4	5.8059	6.2491	6.6693	7.2818	7.7649	7.699	1.5365	1.8299	1.7425	4.3348	3.856	3.8534	3.1553	2.8042	3.1181	3.1451	4.2151	4.0022	2.9251	2.603	2.0171	3.5932	2.6045	3.1314	0.2789	0.5499	0.7004	1.9777	1.0705	1.6746	1.2783	0.9495	1.5049	3.0023	1.7261	2.6613
Solyc01g087890.3	18.52	19.3617	17.761	21.2438	22.312	26.2617	8.2277	7.5513	6.1901	10.37	10.6242	11.4581	9.5089	8.4274	10.1234	17.6794	17.0849	17.2448	20.4305	31.7545	30.3735	13.0959	13.5543	10.9358	27.1857	31.4595	27.8432	7.4184	7.8885	9.2259	36.5283	36.1856	39.8996	7.6421	7.9061	8.3985
Solyc01g087920.2	2.2784	2.6948	3.0682	1.5597	1.9129	2.3666	0.4435	0.1596	0.2405	0	0.0331	0.0583	0	0	0	0.1796	0	0	0	0	0	0	0	0	0	0	0	0	0	0	0	0	0	0	0	0
Solyc01g087940.3	0.9832	1.5093	1.6978	2.4194	2.3913	2.1803	0	0	0	0	0	0	0	0	0	0	0	0	0	0.033	0	0	0	0.0322	0.0334	0	0.0345	0.1286	0.1138	0.3505	0	0	0	0.0257	0.1752	0.187
Solyc01g087950.3	13.6164	12.9437	15.6791	21.0355	19.2262	20.1657	2.8915	1.1187	1.0537	0.0246	0.027	0.546	0.1134	0.0735	0	0.7319	0	0.0477	0.6965	2.5002	1.5907	0.1069	0.2478	8.6496	24.2788	28.8025	23.1327	36.9159	44.8673	59.1361	5.8003	5.3527	5.7466	31.2334	25.4004	43.3402
Solyc01g087970.3	11.8687	11.5717	13.1616	15.3318	15.5085	16.388	0.4829	0.5947	0.331	1.3291	2.2417	1.3074	0.0295	0.2547	0.0753	0.3042	0.2361	0.2975	0	0	0	0.111	0.0772	0.3874	0	0	0.0554	0.1291	0.1371	0.1791	0	0.152	0.0979	0.0206	0.0469	0.1501
Solyc01g087980.4	1.4975	2.1944	2.6117	2.7337	2.7473	3.2291	1.7073	2.4758	2.1739	3.2534	3.2623	4.059	3.1094	3.9144	3.5847	3.9191	3.9909	3.7718	2.2844	2.5514	2.7661	3.0166	4.3562	3.4077	7.1921	6.569	7.4797	3.2858	5.6024	4.3285	3.982	4.482	4.2041	3.7401	5.4579	4.2721
Solyc01g087990.3	15.0482	15.3844	18.1638	17.5847	16.8903	15.1243	4.1465	4.1039	3.514	2.7161	3.4031	2.5874	9.6348	8.4719	9.18	5.4154	4.236	4.6537	19.9102	24.8783	26.8736	8.4672	9.167	9.8732	15.9299	14.6709	15.2871	22.2299	18.4417	19.5238	26.1907	27.1383	22.7412	22.0254	22.2885	22.0637
Solyc01g088090.3	11.19	11.1401	11.4212	8.2487	8.5758	9.7593	23.8832	27.3871	23.8903	16.895	16.9359	18.3649	31.9906	34.1625	29.6199	37.7621	29.7993	28.7344	87.8347	74.8485	89.0211	58.94	39.9887	77.8509	295.625	298.888	300.343	135.389	145.949	114.466	125.702	125.438	113.697	61.1059	60.514	43.4928
Solyc01g088100.4	71.8195	67.53	66.4551	73.6053	80.4763	86.5386	70.6868	65.2747	69.1447	78.7109	70.8002	66.2281	66.9546	64.2468	82.3878	48.3977	63.2962	64.1772	71.8174	88.0634	58.5865	45.0968	40.6227	37.1408	10.0836	11.6048	11.3334	19.7311	18.0496	20.0856	11.6039	11.5774	12.3679	20.6935	20.8536	19.5177
Solyc01g088160.4	0.3941	1.0111	0.5127	1.7954	1.8774	2.174	0.1033	0.2343	0.0981	0.2953	0.5666	0.285	0	0.0491	0.0242	0.1172	0.2526	0.2149	0	0.1532	0.0497	0.2673	0.124	0.0995	0	0	0	0	0	0.0493	0	0	0	0.0397	0	0.0241
Solyc01g088170.4	20.3706	18.9796	18.539	15.0358	17.5238	15.8365	26.1807	24.2841	25.5574	18.6415	14.5282	15.1503	11.6993	11.0361	16.3948	8.5776	13.4503	10.0711	14.1198	14.6158	9.7907	12.8	8.0779	16.4586	14.543	14.9294	14.3779	14.409	15.068	14.9078	16.4916	16.5921	16.9533	19.1085	14.709	17.4163
Solyc01g088200.4	0.5269	0.4368	0.7422	0.7054	0.5768	0.8536	1.3647	1.4186	1.2341	1.8532	1.4143	1.3241	2.1239	1.3876	1.9305	1.1576	0.8512	1.0627	1.4592	1.7097	1.4276	0.8785	0.7116	1.0035	0.7509	0.5821	0.6988	0.6928	1.0065	0.7993	1.1173	1.1322	0.8365	0.4784	0.385	0.4811
Solyc01g088250.4	12.8726	12.202	10.8402	9.1042	9.6664	9.4986	35.0701	37.7906	30.5363	25.1776	28.9617	20.8897	50.7526	45.5649	49.2451	28.9056	35.9534	37.43	27.4529	27.6912	25.3924	32.2009	38.5128	31.4228	8.8509	10.6655	8.7718	8.5075	10.5395	10.2344	5.9052	6.6221	7.6174	11.0663	9.7423	13.3075
Solyc01g088320.2	3.7688	2.4994	4.0636	1.8698	2.7844	2.6164	0.415	1.6729	0.3939	0.1318	1.445	1.3994	2.8863	2.7585	2.2006	2.6667	2.5705	3.0687	2.4882	3.1443	2.93	4.4381	3.9831	1.9978	0.4143	0.9203	0.2856	1.4643	0.8246	2.3746	1.6696	1.0971	1.5144	1.9115	1.5714	2.4514
Solyc01g088340.2	4.3637	4.0194	3.0276	3.3136	2.1322	2.3442	0.3814	1.1529	0.362	0.7267	0.1992	2.1042	2.0939	1.8106	2.4979	1.2973	1.3054	1.2337	1.3719	0.7538	2.2029	5.92	2.7451	2.0194	0.5711	0.3624	0.5905	2.3854	1.2989	0.9092	1.0622	1.9444	0.2319	1.9029	1.8328	0.7114
Solyc01g088360.4	0.0628	0.0434	0.1373	0.0835	0.129	0.1908	0.1153	0.1743	0.0547	0.0824	0.0602	0.1591	0.2533	0.1643	0.3237	0.2615	0.1128	0.1066	1.1408	0.1425	0.3886	0.179	0.2767	1.2213	0.3454	0.2192	0.0298	0.9155	0.5646	0.8248	0.1338	0.294	0.7364	1.8812	1.0077	1.0756
Solyc01g088380.3	6.1535	5.9245	6.8303	5.5051	5.8792	5.2138	1.8675	2.0835	1.7409	1.917	1.2656	1.1551	2.5877	1.942	2.6731	1.2352	1.174	1.3356	1.9293	1.2083	1.7764	1.76	1.3869	1.3591	0.0666	0.169	0.0459	0.1391	0.2082	0.2014	0.0413	0.0504	0.1893	0.1877	0.1263	0.114
Solyc01g088390.3	10.5527	11.178	11.1823	11.8418	10.5987	10.878	3.8442	4.4653	3.6766	4.5574	3.6169	4.1557	5.9935	6.7429	5.6563	3.8266	3.3863	3.2547	5.0669	2.6389	6.8931	8.4424	4.9285	5.5374	2.1972	2.3982	1.6055	2.259	3.5232	3.1342	0.9808	0.9309	0.7496	1.5769	1.2564	1.3684
Solyc01g088400.4	65.557	62.9907	65.6075	44.1504	46.4866	51.0008	6.3959	5.8637	6.9379	14.8911	19.6655	16.8262	2.1914	1.3013	2.4073	5.0439	6.8896	7.3782	3.3517	67.6955	38.7263	12.1429	6.4152	54.9094	478.168	530.519	483.863	355.64	417.668	517.244	106.881	107.85	125.059	91.0887	77.2521	93.0639
Solyc01g088440.2	2.4801	2.7984	3.2523	2.7831	2.2056	2.2957	3.0346	2.1406	1.8722	1.9516	2.2188	3.9067	3.2489	1.4407	2.4845	5.0754	4.5256	3.9967	5.4581	3.4486	3.7978	3.847	5.7519	2.7755	0.7574	0.7209	0.7831	0.949	1.0982	2.2427	2.606	3.1802	1.9378	3.2613	4.5739	2.7594
Solyc01g088470.3	37.2055	37.7288	36.8164	32.9609	25.9281	32.2003	33.1383	33.5778	32.3198	16.787	17.3547	17.2091	32.4787	27.8244	22.0382	30.8472	22.9438	26.4937	22.3306	18.2231	33.9235	29.2865	27.8609	28.8276	10.663	11.885	12.5336	12.9131	11.8931	12.536	16.6962	14.6867	13.88	10.9321	12.0447	12.2602
Solyc01g088480.3	49.9814	55.4287	52.7552	57.7898	52.8522	41.1536	51.4194	51.6794	58.3602	69.6376	88.7452	82.445	76.142	67.1691	69.5289	75.2996	69.8424	73.1017	36.9854	38.7677	40.4616	55.0808	85.8286	45.1576	3.7858	4.4616	4.2874	14.4221	12.3393	15.9287	9.3462	7.1094	7.6326	18.8867	20.1173	19.957
Solyc01g088500.3	3.2617	1.8225	1.887	2.6771	2.3133	2.7056	0.1761	0.2218	0.1671	0.1678	0.1379	0.1214	0.0967	0	0.1236	0.0998	0.043	0.2034	0.0396	0.087	0.1271	0.0911	0.0845	0.0848	0	0	0	0.0424	0.0375	0	0	0	0	0	0	0.0411
Solyc01g088520.3	85.9338	77.9037	76.3861	90.4207	96.4552	88.9528	63.7871	65.9063	61.9488	95.0094	62.2702	78.4559	38.7156	37.9497	60.6923	30.0606	69.7493	40.2986	41.9945	53.8588	15.4167	46.0962	37.0664	46.6411	20.2863	20.2054	20.5598	44.4158	47.2099	41.4507	18.8651	15.8563	18.4965	46.7961	41.3898	55.223
Solyc01g088530.2	6.6085	7.2508	7.3948	6.4669	7.2244	7.0467	1.6648	2.077	1.5425	3.8143	4.3058	4.3739	1.2622	0.9409	1.3352	1.7528	1.473	2.5644	0.3921	1.0184	0.725	1.2716	2.0922	1.4501	0.5144	0.339	0.3683	1.5256	1.1475	1.5497	0.4784	0.4491	0.7714	2.1603	1.9741	2.4029
Solyc01g088550.3	8.5824	8.0287	8.8576	8.3636	9.3937	8.5959	5.7756	5.9855	5.7311	9.9427	9.9061	9.1736	11.567	14.9874	14.6772	12.2421	9.1141	12.7387	11.2439	11.2528	11.4994	14.8405	11.9677	14.3434	18.3133	17.8999	17.5136	14.9676	13.133	15.9911	19.6809	21.6382	19.9976	22.6969	23.5983	22.648
Solyc01g088590.5	3.678	6.5854	6.2886	4.8543	7.086	5.6669	6.8881	7.2189	10.9837	20.1481	17.0519	22.1693	4.0087	3.8588	2.9003	11.6376	7.3424	17.5075	1.4867	3.4715	3.183	21.9551	18.2455	61.0763	49.4426	62.5116	55.6045	149.994	181.645	270.628	24.4922	22.9436	29.5756	142.818	164.008	167.22
Solyc01g088600.4	29.1679	29.6674	30.7928	25.7831	25.8907	25.9557	35.5309	33.3582	34.8203	15.6853	14.3813	16.3364	14.6633	15.9125	12.3287	14.1682	13.8408	16.4197	14.0594	11.4991	13.7107	17.7413	12.9295	16.4195	0.9163	0.7597	0.7336	5.8407	5.2693	7.0025	2.9963	3.6565	3.6375	7.3642	8.1754	6.4894
Solyc01g088620.3	21.6719	18.1736	19.3409	20.4261	18.1612	22.8293	4.8614	4.1196	4.1423	4.9477	6.0012	6.5532	3.943	3.462	2.4295	4.9487	4.268	5.8207	2.7325	0.6551	1.6487	2.5726	2.5449	3.7762	0.1655	0.0525	0.1141	1.6479	1.8816	1.0536	0.359	0.1252	0	0	0.2896	0
Solyc01g088640.4	6.7895	6.9546	6.9078	6.4298	8.6185	8.9648	8.3253	6.8199	6.8059	8.6743	6.9288	6.9642	7.1365	8.2619	7.9909	7.9175	8.0891	8.9109	9.0569	9.846	10.4192	7.9485	7.5776	9.4889	13.7271	17.788	14.4991	11.3188	10.7706	12.0112	16.4305	16.0956	16.6923	16.3276	14.5488	14.0763
Solyc01g088670.3	3.7864	4.3732	4.3964	3.7214	4.796	4.8603	3.5652	3.6292	2.9201	3.3969	2.741	2.7792	2.1065	1.8043	3.3529	1.7237	3.4157	2.4588	3.1086	3.4695	1.8119	4.4386	2.3447	4.1467	0.6323	0.9115	1.0088	2.9256	2.7275	1.9502	0.9745	1.0662	1.8711	2.5562	2.3878	2.5486
Solyc01g088690.3	6.0736	5.4112	6.4966	7.4091	7.6419	7.7804	3.959	3.1872	3.2959	3.477	2.9571	3.0101	6.5816	5.1661	5.4842	5.091	4.261	5.6011	7.9959	10.3162	8.4956	7.3014	7.4717	9.8162	22.014	22.8254	20.6853	17.7708	19.586	18.0754	22.4018	21.7753	25.584	20.4926	23.7509	21.6588
Solyc01g088750.3	2.672	2.6765	2.1737	2.5842	2.4448	2.0869	3.8824	3.5005	3.3941	4.1079	3.6071	3.3258	3.1637	3.4729	4.4548	4.3791	4.4561	3.5316	5.0718	4.6241	3.7376	4.0177	4.7065	4.3673	0.9996	1.9224	1.6242	4.4437	4.054	4.4817	2.3902	2.616	2.7091	3.6234	3.5351	3.8686
Solyc01g088760.4	0.534	0.3484	0.4539	0.1577	0.2435	0.6694	3.2399	3.4295	2.3516	2.7756	2.3604	2.103	2.4216	3.6967	4.1524	10.5581	5.1653	7.3729	13.3441	18.0801	16.3553	14.6229	15.4947	23.4595	31.4748	34.8244	30.8875	31.3069	34.5423	37.3091	24.2904	23.7205	27.7845	34.7771	37.5394	33.2127
Solyc01g088770.3	15	14.9741	17.4725	18.2537	16.4067	15.4486	16.9416	16.6912	19.8131	14.3402	18.8021	17.5263	24.2505	22.0467	19.8152	23.0694	16.7897	23.5574	19.9969	18.5356	35.0222	26.2984	34.696	29.7084	28.9941	36.5831	30.4491	25.3265	22.9265	25.532	43.3231	46.9571	60.7167	23.6878	27.3593	25.323
Solyc01g088780.3	2.0469	2.1728	1.6003	2.2114	1.127	1.603	0.8247	0.3232	0.3914	0.3056	0.3828	0.337	0.5031	0.3045	0.2572	0.4675	0.0896	0.4658	0	0.0453	0.1764	0.0474	0.1759	0.2646	0	0.0435	0	0	0	0	0	0.0519	0.0557	0.0352	0	0
Solyc01g088810.4	1.8482	1.7364	1.7234	1.5391	1.631	2.2774	0.848	0.5469	0.8693	3.4581	3.4368	3.1816	1.9741	2.1901	1.46	1.9231	1.8576	2.1632	1.6168	1.8101	0.849	1.2637	0.8464	0.5878	2.4043	4.1582	3.0113	1.2077	0.8665	1.1968	5.8258	4.8038	7.4678	2.7601	2.5193	2.689
Solyc01g088820.2	10.4564	12.2652	11.069	14.3679	16.4667	15.9258	8.8514	8.9592	7.6579	14.7773	15.4639	14.2981	10.1926	11.268	9.4549	12.346	12.3714	12.8506	8.8759	10.2952	9.6524	9.6464	9.585	8.7102	3.519	2.9775	2.0619	5.4646	7.3368	4.6313	7.454	6.656	5.812	6.3738	6.6732	7.1228
Solyc01g089850.4	70.4197	71.7497	67.064	84.7917	75.7649	85.3975	10.6145	11.306	11.8497	23.6328	33.6639	28.4225	3.4423	4.3343	2.7789	4.8642	3.4422	6.9131	0.4946	0.3804	0.7412	1.0245	2.2696	2.8063	0.1647	0.1045	0	0.0529	0.1405	0.0524	0.1532	0.0623	0.3345	0	0.0481	0
Solyc01g089857.1	18.9759	22.737	23.6654	26.6887	28.4924	29.8641	22.7263	25.6775	22.5979	30.3708	37.5087	31.4831	22.4704	33.0687	22.8297	39.1562	29.7293	32.7348	20.8803	21.486	32.0128	35.9397	34.0854	30.12	16.8934	13.0888	15.2339	38.4354	39.2052	42.4062	29.5017	26.4167	25.6087	37.0814	27.5942	38.8124
Solyc01g089870.3	21.0493	19.155	21.677	14.8262	14.3728	14.2298	37.8696	42.0547	42.3724	20.8582	17.1127	19.6705	28.4381	30.1834	30.9715	27.2029	25.4667	24.1349	48.4683	41.8063	38.4314	50.9863	30.737	56.2954	26.7119	24.8148	25.7006	40.1116	39.0888	38.5237	25.6154	23.6408	21.5229	31.9809	31.0889	30.8927
Solyc01g089880.3	1.517	1.547	1.9999	0.96	2.0756	2.4449	1.8562	1.4029	1.0067	2.337	4.5009	3.4747	1.6743	6.1686	5.3345	8.7948	2.9173	6.4334	6.0214	5.5684	4.1483	7.2034	6.0441	3.6379	0.5295	0.693	1.1634	0.9569	0.9032	1.2644	0.2462	0.8262	0.8063	3.8167	12.6275	1.5457
Solyc01g089890.3	0.2158	0.1988	0.1573	0.3187	0.2953	0.6244	0.066	0.3327	0.2507	0.5662	0.7586	0.6072	0.6525	6.4573	3.7068	1.7968	0.3228	0.9154	3.3252	2.9362	1.2077	1.7082	1.5208	0.8899	3.955	3.5764	2.999	0.8895	0.8995	1.763	4.6586	4.4135	4.0156	5.778	19.0384	7.2047
Solyc01g089910.4	2.5472	2.2334	2.4267	3.0089	3.1835	2.9473	0.1199	0.0906	0	0.1713	0.2817	0.1102	0.1316	0.0854	0.028	0.034	0.0293	0.0277	0.0809	0.0888	0.0577	0.062	0.0575	0	0	0	0.0309	0	0.0255	0.0286	0.0835	0.2716	0.2187	0.023	0.0262	0.0279
Solyc01g089930.2	3.7319	2.4424	3.4343	5.0463	5.0388	5.1135	0.3605	1.0898	0.8554	0.1717	0.1883	0.1657	0	0	0	0	0.1763	0.3332	0	0.1781	0.1735	0.3731	0	0.1735	0	0	0	0	0.1535	0	0	1.0211	0	0	0	0
Solyc01g089980.4	50.2238	51.9837	52.0759	56.4367	64.8722	65.6007	52.5916	47.2435	52.0551	84.0176	87.8011	82.2551	42.5631	47.3157	36.6845	64.1298	63.4668	75.1986	36.7129	48.8994	37.5602	33.8762	40.0011	33.5004	12.635	11.6051	14.211	21.1826	26.307	29.9462	44.3196	47.545	45.7587	24.4712	31.5684	25.6486
Solyc01g090040.3	6.9531	5.3024	7.4995	7.8398	7.598	8.1496	2.2374	1.5031	1.4157	2.2107	2.4236	2.2098	1.1829	1.6523	1.6283	4.3222	2.9984	2.8338	0.6707	0.5732	0.8775	1.6293	2.5449	1.8349	1.4064	0.945	2.4807	1.7542	2.2579	1.3434	2.8464	2.2532	2.8222	1.145	3.9823	2.6276
Solyc01g090050.4	10.1787	8.0016	9.0349	10.6759	9.004	9.5437	1.0736	2.1639	2.14	2.1482	2.0186	2.567	3.301	1.733	2.411	5.9653	1.9949	5.0608	1.2552	1.1671	1.0336	2.9999	2.576	2.0673	2.6796	2.9588	1.1083	2.0662	2.3769	1.7405	2.2925	3.8925	4.179	2.8022	4.3154	3.805
Solyc01g090140.3	1.7541	2.5337	2.1492	1.2714	1.4727	1.5914	0	0.3687	0.0694	0.0697	0.0764	0	0.5624	0.2779	0.6162	0.3319	0.3578	0.541	0.5922	0	0.6339	1.0601	0.7724	0.4226	0	0	0	0.4224	0.0623	0	0.0679	0.0829	0.445	0.0562	0.3836	0.1365
Solyc01g090160.4	5.5123	5.2411	4.4908	4.6734	4.6832	5.2464	3.6443	3.7272	5.3175	4.9233	9.0903	4.6516	9.9145	10.5357	9.0591	11.5333	9.7873	11.3614	13.1582	13.5989	14.8187	12.496	11.0666	13.9816	16.6703	25.017	17.3498	18.4232	16.5805	17.5318	15.351	16.8849	17.863	12.3173	11.834	11.1602
Solyc01g090180.4	5.8222	6.9964	5.7386	4.2477	4.8698	4.9675	1.9306	1.9003	2.0881	3.7217	4.8773	4.748	0.5423	0.8526	1.3443	3.0037	3.8638	3.1953	0.8479	0.7543	1.0806	1.3939	1.6374	1.5993	0	0.0853	0.2317	0.2592	0.2294	0.3853	0.0417	0	0.1092	0.2068	0.5492	0.1256
Solyc01g090210.4	3.859	3.5227	4.5684	4.5176	4.1719	4.186	4.806	4.2695	2.761	4.6996	5.2182	3.2564	4.0969	5.8242	3.0177	7.6724	5.8749	6.6045	6.54	2.6246	4.505	5.8897	8.011	8.0363	5.6186	5.2882	5.3529	2.9208	2.8	4.2816	1.8787	1.7195	3.6921	3.1553	1.7681	3.7745
Solyc01g090240.3	6.9807	7.9595	7.724	7.2316	7.2786	7.8816	6.8709	6.5595	6.8484	8.3021	9.3893	7.9968	4.16	4.4311	4.8983	3.8467	4.9174	4.17	2.7256	2.4335	2.2878	3.083	3.6028	2.2879	0.1031	0.0982	0.0356	0.1657	0.2346	0.312	0.2398	0.4292	0.1257	0.0925	0.1655	0.2248
Solyc01g090270.4	33.7567	34.3531	31.1358	39.8794	40.5699	43.8481	46.499	49.999	44.8318	54.7534	53.1046	51.2836	40.0552	39.285	47.1434	37.0504	45.5528	41.5136	26.4347	24.2414	18.572	36.9726	35.1025	30.2635	3.0958	3.1795	3.2012	8.575	8.8526	11.1128	4.5305	4.0496	5.1814	10.4991	8.2143	11.6142
Solyc01g090340.3	75.7157	77.0662	70.9497	45.6942	46.7198	39.4622	0.3597	0.2072	0.3415	0.9303	1.7178	0.9452	0	0	0	0.2914	0.1508	0.38	0	0	0	0.1064	0.0493	0.6927	0	0	0	0	0	0	0	0	0	0	0	0
Solyc01g090360.3	0	0	0	0	0	0	2.6203	3.8407	0.3015	0.227	0	0	2.6157	0.1508	0.6687	6.1223	1.0094	1.0274	1.4995	1.3339	1.6052	0.9039	0.0762	0.1529	0	0	0	0	0.2028	0.3786	0	0	0	0	0	0
Solyc01g090390.1	1.1739	1.8714	2.2367	1.9466	1.8532	1.6456	0.5248	1.1691	0.839	1.0001	1.1541	0.9906	0.7279	1.3638	1.3698	1.5034	1.5397	1.302	1.1427	1.474	0.8775	3.2873	1.5375	2.3934	0.6067	0.4987	0.3992	1.8605	1.3406	1.6331	0.9488	1.0327	1.0079	2.0355	2.1722	2.0351
Solyc01g090410.3	2.9687	3.545	4.5418	10.2196	7.3981	9.164	1.907	2.3139	1.7731	1.6686	1.2196	2.0041	1.2821	1.8846	1.5295	2.03	0.9896	1.7626	2.835	3.4998	3.7842	3.7859	2.0917	5.358	7.3045	8.2105	8.0351	11.1974	11.5987	11.4681	5.2391	4.718	7.5268	5.9751	8.1614	5.9527
Solyc01g090440.2	9.2281	9.0758	8.2496	8.7837	7.8789	8.925	6.8361	5.6837	7.2555	4.8965	5.4525	5.2459	3.8154	4.1892	4.476	2.5472	3.635	3.6745	2.0347	2.0761	1.7581	2.308	2.8383	2.3494	0.0323	0.0768	0.0834	0.14	0.1789	0.3391	0.12	0.0183	0.1966	0.1613	0.1553	0.0754
Solyc01g090460.3	18.4677	16.657	16.015	19.7382	16.5115	17.5299	90.9609	83.8789	84.4816	17.4458	26.1021	19.219	129.267	106.86	98.7155	19.2166	17.8174	29.2694	43.4752	48.087	69.6782	10.4382	9.5931	9.0547	3.2658	3.3246	3.2362	4.0222	4.9133	5.5026	5.0196	6.0742	5.8581	7.1848	9.647	10.0004
Solyc01g090510.2	1.309	0.9912	1.0086	0.8474	0.9041	1.0922	1.0395	0.7449	0.7893	1.9148	0.8445	1.1046	1.1922	0.7677	1.3401	0.8382	1.8072	1.217	1.288	1.5066	0.6449	2.3427	0.9755	2.2017	0.4382	0.3951	0.6438	1.4004	1.4949	1.2777	0.772	0.7066	0.6743	1.5073	1.4936	1.2065
Solyc01g090515.1	1.8898	0.965	1.9754	0.5095	1.349	0.5704	0.8294	0.9118	1.0019	1.9397	1.3389	1.9414	1.9871	2.7206	1.7638	3.7619	3.7606	2.9967	1.0849	0.8196	2.831	3.4333	2.388	2.5407	0.7527	1.863	0.7784	1.306	1.7335	2.3009	2.1	2.4774	3.21	1.7364	2.1742	1.8987
Solyc01g090520.3	4.1098	7.0302	11.1208	19.0715	23.094	33.7963	9.698	9.2298	6.307	1.0267	0	0.4954	0.3944	0.1705	0	2.851	0.1756	0	0	0	0	0	0	0.1729	0	0	0	0	0.1529	0	0	0	0	0	0	0
Solyc01g090523.1	9.4218	11.4397	20.072	18.085	24.9024	30.1032	0.393	0.132	0.2487	0.2496	0	0	0	0	0	0	0	0	0	0	0	0	0	0	0	0	0	0	0	0	0	0	0	0	0	0
Solyc01g090527.1	4.8418	3.9881	5.8337	3.4645	9.3634	6.4641	0	0	0	0	0.1785	0.1571	0	0	0	0	0	0	0	0	0	0	0	0	0	0	0	0	0	0	0	0	0	0	0	0
Solyc01g090550.3	26.779	29.3246	28.243	33.6522	34.1645	33.1051	36.8914	35.278	37.3141	39.2512	41.0637	39.8346	43.431	38.2363	45.6243	53.0181	52.2449	53.9915	67.671	92.2044	82.6869	52.5329	53.5099	52.8727	115.055	112.673	115.266	82.1882	83.7251	77.2599	136.359	140.36	124.582	64.6479	71.5221	73.3575
Solyc01g090560.4	6.4853	6.5958	6.398	5.6656	5.4532	4.768	2.3971	3.3318	3.2951	3.7015	4.835	4.6745	0.9076	1.3735	1.0828	1.5465	1.4954	2.2537	0.446	0.6943	0.2387	1.0692	1.1899	0.9549	0.0825	0.1964	0	0	0.1056	0.0394	0.0384	0	0.0503	0	0.0722	0.0385
Solyc01g090590.3	6.0872	4.7286	6.2809	6.2492	5.8978	6.7788	7.0006	7.417	6.8722	8.6345	6.6863	6.9446	11.873	13.1349	13.4822	12.4236	12.52	9.9492	29.84	24.2369	26.7964	19.1785	18.0621	28.9673	49.2333	46.5911	49.3987	45.1474	45.7484	38.1579	50.1689	46.5562	42.6341	39.4396	33.2869	38.7494
Solyc01g090650.1	3.2929	3.6847	2.7238	3.1148	3.1854	2.4706	1.1489	1.2529	1.0158	1.1846	0.8549	0.6513	1.6591	1.8979	2.5182	1.4277	1.5391	1.731	1.8966	1.2598	1.7576	2.492	2.5225	1.8789	0.8013	0.7478	0.5849	0.5452	0.6835	0.5253	1.8995	1.801	1.5698	2.5492	2.8742	2.7008
Solyc01g090670.3	23.8973	24.9691	23.9854	26.7191	26.6229	26.3105	16.0917	16.6202	16.9878	26.1789	26.9275	27.6317	23.3794	22.0525	23.4559	17.812	20.768	21.5672	19.2623	17.7769	16.1413	22.7322	20.4512	21.1481	5.0817	5.9641	4.8779	11.1128	10.859	11.0479	8.2826	9.343	10.0084	11.9184	12.0836	12.5404
Solyc01g090680.3	3.6534	4.0707	3.0622	4.4547	5.4419	4.7044	5.083	5.9214	5.9537	2.2669	2.297	1.7238	3.6418	5.1344	4.3176	11.5681	6.4162	8.5963	13.1624	12.326	16.3113	14.3629	8.0266	13.0497	8.0616	5.6525	7.2939	18.385	21.0267	20.0765	11.5799	12.0486	12.1022	27.7284	30.302	26.4935
Solyc01g090693.1	11.7506	17.6821	16.4229	19.0904	18.8332	12.5384	20.1331	14.6746	11.2244	11.9192	13.5093	20.9701	16.9562	21.6839	17.7105	18.9872	14.91	18.5177	19.3363	15.0988	25.6546	22.3858	20.6665	16.4348	15.3509	15.2315	14.7971	11.7242	13.7867	15.3159	32.7852	34.6208	37.803	15.655	20.0681	16.5589
Solyc01g090710.3	1.4772	1.5997	1.7161	2.3698	1.3929	1.2819	0.6595	0.6646	0.3477	0.6283	0.7654	0.3706	0.3621	0.4522	0.3428	0.4154	0.3941	1.0836	0.1318	0.181	0.2469	0.5687	0.211	0.3175	0	0	0	0.3878	0.0312	0.1747	0	0.2075	0.2228	0	0	0
Solyc01g090730.3	41.6374	40.0248	36.5941	47.1294	49.6341	43.7051	10.7312	9.8309	12.6162	33.8106	38.51	35.0614	3.303	3.0877	3.3851	13.1361	8.5466	9.9935	0.2193	0.3615	0.6261	3.6597	6.8269	2.5829	0	0	0	0	0.0346	0	0	0	0.1483	0	0	0
Solyc01g090740.3	2.5665	3.3848	2.5497	4.6852	5.7459	5.8717	2.0697	2.733	1.9645	2.924	2.9074	2.8221	7.5234	4.1337	3.4058	7.6071	3.1408	4.2876	4.8138	3.5264	4.9469	4.8746	6.5755	2.8171	0.7125	0.5426	0.5894	2.0603	1.0331	1.5654	0.9939	1.2937	0.4341	2.6845	3.4298	3.794
Solyc01g090760.4	21.5475	18.5203	17.7787	38.2229	57.59	59.5316	17.4283	20.065	17.4151	19.1466	18.3485	18.479	9.4425	7.4227	4.4319	9.7507	5.7562	7.8203	0.2481	0.2727	0.3542	0.9042	1.5446	0.7526	0.0918	0	0	0.0442	0	0	0	0	0	0	0	0
Solyc01g090790.4	14.6517	11.9242	9.9012	4.2675	6.0903	5.4491	23.9177	22.6438	22.6517	15.7939	13.2472	16.2837	22.0161	17.9881	16.914	30.1338	17.3945	20.7441	12.21	12.2469	10.4362	30.851	37.7269	20.7215	0.1051	0.15	0.2445	3.6966	4.1897	5.4449	0.513	0.3875	0.5441	3.2115	1.7933	1.7669
Solyc01g090810.4	10.4828	10.8536	10.3847	0.3457	0.1601	0.4063	0.2864	0	0.068	0	0	0	0	0	0	0.0271	0.0934	0	0.0644	0.1415	0.1379	0.0247	0.0687	0.1379	0.0715	0.2042	0.0739	0.023	0.0407	0.0228	0.5762	0.2164	0.3484	0.1649	0.1043	0.0668
Solyc01g090840.3	1.1253	1.7914	1.8178	1.9938	1.0543	1.1888	1.3469	1.5383	1.4489	1.7967	1.5476	1.4037	0.3944	1.5773	2.2266	0.9164	1.2733	1.2864	3.9973	1.4642	2.7663	0.9293	1.3789	0.9077	0.5379	0.2987	0.2781	0.2592	0.2294	0.1713	0.6669	0.6104	0.9284	1.2408	0.9808	0.7956
Solyc01g090880.3	36.0853	33.2261	37.7058	39.778	42.5294	40.8878	41.8662	37.5649	44.2724	26.5929	29.7961	32.0169	42.1799	41.7285	32.7555	40.2307	37.0563	36.3776	29.6525	36.6041	35.0672	37.2553	40.4976	30.6056	11.1456	8.901	11.2806	25.4005	24.4506	24.0899	16.2498	15.4357	13.4646	13.5089	18.4767	13.6771
Solyc01g090900.3	9.5805	9.7294	10.6141	9.5436	9.6043	8.3522	25.0383	27.2728	25.7264	19.301	20.2286	21.087	26.8265	30.8139	29.4178	20.03	21.4746	19.2848	31.3346	26.6248	28.9798	26.9594	23.6798	31.3606	46.2716	54.864	48.1805	29.0444	32.5664	34.6951	30.6926	29.1477	36.7139	29.0483	26.2674	22.3315
Solyc01g090910.3	30.4023	32.7402	31.1339	39.8469	44.4718	42.2127	16.4231	18.424	16.6022	31.446	30.9606	29.6219	22.7702	28.5197	22.8837	26.8788	26.355	25.4203	13.7373	13.7656	16.039	19.2071	19.6734	14.4016	7.9805	10.2665	8.7422	6.0166	6.6719	8.8685	10.9484	10.1328	12.9002	13.731	12.4827	13.9512
Solyc01g090920.3	2.3715	1.6383	2.1508	2.0581	2.0362	2.184	1.3768	2.5959	2.1078	1.6927	1.299	2.4505	3.9015	3.9219	3.7402	4.8346	3.6484	3.8586	6.151	5.3545	5.8149	5.0099	4.6887	5.4732	3.1481	4.305	2.9343	5.9832	4.9163	3.6848	4.783	4.6293	5.4022	4.5685	5.2002	5.302
Solyc01g090980.1	0	0	0	0	0	0	0	0	0.2467	0.1651	0.724	0.239	0.0951	0.2468	0.2432	0	0.1695	0.1602	0.0779	0	0	0.269	0	0	0	0	0	0	0	0	2.735	3.9266	3.6887	0.0665	0.53	0.7273
Solyc01g091000.4	11.3546	11.646	9.707	9.4947	10.4029	13.3725	7.7086	6.1608	6.9634	6.0783	5.3864	3.7154	2.1015	4.543	2.9349	5.0033	2.7034	5.8963	1.004	3.3623	1.3307	2.2556	2.347	1.9449	0.0531	0	0	0.4604	0.679	0.9125	0	0	0	0.4489	0.0929	0.0992
Solyc01g091010.3	0.5006	1.0721	1.4224	2.9716	3.1851	2.9108	0	0.2778	0.0872	0	0.144	0	0	0.1309	0	0.2084	0	0	0	0	0	0	0	0	0	0	0	0	0	0	0	0	0	0.0353	0	0
Solyc01g091030.3	1.4319	1.4667	2.0144	3.0182	1.8746	3.085	1.0874	1.1871	0.9031	0.7339	0.7572	0.5	2.1394	1.3337	2.247	2.2092	1.0634	1.4657	2.4856	2.6865	2.6608	2.3914	2.783	2.4865	0.3619	0.1722	0.1403	1.3516	1.3118	1.7283	3.2811	5.0308	5.0704	4.6955	5.3051	5.8738
Solyc01g091040.3	8.1744	9.3682	7.7796	11.0511	6.1091	9.1849	2.8618	3.5393	2.099	3.4703	3.4422	3.8278	2.333	2.0174	1.2172	3.1467	4.0284	4.208	1.2088	1.3283	1.294	1.5257	1.7894	2.9222	0.1732	0.3296	0.179	0.5007	0.4431	1.1991	0.2013	0.0983	0	0.1331	0.2273	0.2426
Solyc01g091050.4	0.0557	0	0.1015	1.6296	1.9161	2.467	0.1279	0.0515	0.0486	0.3412	0.0801	0.1646	0	0	0	0.087	0.05	0.0709	0	0	0	0	0	0.0739	0	0	0	0	0	0	0	0	0	0	0	0
Solyc01g091080.3	12.2884	10.8734	12.047	11.9113	11.4419	11.1246	9.2058	8.7858	9.2663	13.8946	12.2515	14.3543	14.1598	12.3101	13.1243	14.8981	15.5037	16.052	12.3792	13.2074	11.744	16.5323	14.3966	15.6818	3.7874	4.8454	3.7725	11.0352	9.1872	10.1895	6.2201	7.571	7.7896	10.5	10.5071	10.0789
Solyc01g091090.4	11.3267	10.9874	11.414	10.395	11.6226	9.5349	8.8693	8.0596	9.8066	12.8685	8.2566	11.5613	10.115	6.2644	11.0943	5.3284	14.2429	9.5205	11.8384	13.1316	5.0032	11.8193	10.1248	12.254	2.0816	1.5082	1.7026	10.1515	7.8701	7.5082	2.658	2.7501	3.1797	9.6273	8.1032	9.0845
Solyc01g091130.4	8.7655	6.9389	7.5699	7.1754	7.5729	8.7858	6.8947	7.6624	6.9387	5.7539	6.0015	5.3734	9.4502	10.9574	11.5529	10.5903	9.1336	9.3327	19.9647	16.1154	22.8078	13.3594	8.5411	22.4323	34.7333	37.0816	31.7253	60.0632	55.6063	35.4395	19.1802	16.537	19.6575	18.3742	15.296	14.662
Solyc01g091140.4	3.8283	3.8132	4.6699	3.9831	4.7048	4.6356	4.1259	4.1165	4.4589	6.7723	8.7899	6.7616	5.2482	4.0727	4.3574	6.1143	4.9536	5.3613	2.7185	3.2295	2.3203	2.4519	4.2341	3.4216	0.0408	0.427	0.2108	1.022	0.8	1.0128	0.1517	0.3703	0.4472	0.4704	0.0357	0.6858
Solyc01g091160.4	11.79	9.9824	10.9397	8.2708	8.0653	9.7994	15.5282	16.0923	15.7402	8.823	8.2579	9.1381	21.0112	16.8526	18.1988	19.7326	16.3098	15.007	30.9318	32.3865	27.0325	24.2673	19.165	23.0007	18.7095	14.8012	17.6228	23.9285	21.2815	20.7702	20.3814	20.5904	21.2821	19.1737	17.0908	17.2141
Solyc01g091170.3	45.9749	27.3769	18.6195	27.2487	29.3005	37.4239	11.3765	10.1874	9.4163	2.4915	3.0693	3.0988	34.457	28.7456	35.1633	19.7471	26.0209	19.4348	16.5829	25.2019	45.5213	13.6702	21.8106	13.2626	0.1346	0.0769	0.2226	0.0519	0.1836	0.0771	0.1251	0.0611	0	0.0207	0.0236	0
Solyc01g091190.3	41.84	40.385	39.1195	39.5637	41.4123	38.5224	31.8624	34.9617	34.4327	36.4976	32.3498	33.9538	37.4845	35.0806	39.7442	35.5475	37.8971	35.1573	29.9375	31.7731	34.9455	40.9339	32.6333	40.8505	52.9334	47.8227	52.2946	35.1653	35.7502	39.2725	52.0403	54.6408	49.36	45.2378	44.0498	45.4164
Solyc01g091200.4	20.4941	19.0158	20.5136	19.5546	20.3522	19.329	15.9358	13.7494	15.9756	19.0733	20.4973	21.1212	10.3256	11.9048	10.9183	9.0797	11.8491	10.4197	7.8407	4.8155	5.8576	7.4688	6.8759	7.1005	0.5785	0.6007	0.6254	1.6221	3.3867	2.7882	1.0515	1.1639	0.9932	2.3455	1.9103	1.7933
Solyc01g091230.3	17.3717	21.0129	21.4411	21.7642	21.2297	20.8133	0.6171	0.4353	0.2538	0.3332	0.4082	0.3594	0.1581	0	0.1155	0.0933	0.0402	0.038	0.0185	0.0407	0	0.0426	0	0.0198	0	0	0	0	0	0	0.0191	0.0932	0	0.0158	0.018	0
Solyc01g091260.3	394.621	422.702	361.42	135.476	108.012	127.698	6.4961	10.8056	12.6271	9.1568	16.9169	9.5331	70.061	77.7343	69.0679	112.81	45.8614	88.6207	116.159	59.6657	180.588	86.7944	69.5606	122.682	13.2369	11.7543	13.2739	235.863	148.096	78.5377	29.3694	28.4309	23.4338	50.7203	40.8987	35.8114
Solyc01g091270.3	34.4101	35.5184	31.6842	17.4309	16.2614	16.7267	17.4839	20.4591	20.0069	15.7632	14.5929	12.4338	28.2147	39.4856	31.2283	49.0068	33.3173	38.3977	108.007	72.3806	158.171	74.2761	45.3207	118.536	356.881	351.355	364.849	359.788	318.966	206.153	364.077	359.793	339.021	198.999	193.567	166.986
Solyc01g091300.3	0.6676	0.6369	0.1621	0.1971	0.3914	0.4138	0.1459	0.1176	0.0277	0.139	0	0.2146	0.2242	0.1108	0.2457	0.1323	0.2853	0.2696	0.3148	0.2594	0.4774	0.2113	0.252	0.5617	0.3495	0.3604	0.3011	0.4772	0.4223	0.3895	0.2979	0.2644	0.1774	0.3135	0.3059	0.2449
Solyc01g091320.3	252.655	235.068	239.315	246.647	264.589	276.746	0.8832	0.6052	0.57	0.7405	0.8118	0.7147	0.0388	0.0671	0	1.0015	0	0.0653	0	0.0349	0	0.0366	0.8137	0.7823	0	0	0.0365	0	0.0602	0	0.0656	0.04	0.043	0	0	0.1318
Solyc01g091330.4	9.016	10.1572	9.0273	7.373	7.6385	8.5061	1.3153	0.8551	1.5303	1.7383	1.2853	1.3266	0.9318	1.41	1.0322	1.1066	0.7469	1.2157	0.8395	0.5031	0.6944	2.1515	1.5881	0.8987	0.1694	0.3226	0.3504	0.6124	0.4335	0.4855	0.3151	0.4807	0	0.3257	0.2224	0.4353
Solyc01g091340.3	11.8849	11.9283	10.823	10.5291	10.4985	10.6785	8.6686	8.2948	8.0081	9.7053	8.6785	8.3971	11.4112	10.771	13.2378	9.1294	9.9866	8.535	15.0132	9.0493	12.4312	17.4625	14.4664	13.7939	6.3429	5.7933	5.8683	5.3217	6.0671	6.2306	7.9284	8.8012	8.3539	10.9195	11.4627	10.9395
Solyc01g091350.4	8.6638	8.7212	8.2654	8.7901	9.1441	8.7535	3.4074	2.7851	2.8927	3.5531	3.0648	3.2725	3.5129	3.1814	4.3396	3.5631	3.9801	3.5342	4.0517	3.7226	3.6994	4.7407	2.9794	4.7019	7.6537	9.4981	7.8164	6.5028	5.4642	5.0726	14.1647	12.6535	16.2788	9.4308	10.4038	10.3809
Solyc01g091360.4	13.0215	14.2076	14.25	12.0806	9.0034	10.2815	7.5902	7.6488	8.0318	2.2477	1.7142	2.0279	0.2253	1.3635	0.1919	1.2212	1.7554	1.4694	0.2306	0.1014	0.7406	0.5307	0.3445	0.2962	0.256	0.0975	0.1588	0	0	0.0978	0.1905	0.0581	0.3119	0.1575	0.0448	0.1913
Solyc01g091370.4	13.0313	12.7397	15.2685	22.3807	22.8816	23.1884	4.7272	4.6549	3.7083	13.9235	15.3544	12.4654	5.1434	6.948	7.0489	5.8987	5.8895	6.7632	4.0377	6.25	2.9924	5.5399	5.4069	4.5511	0.2586	0.3077	0.3788	1.0801	0.8822	1.1321	0.7815	1.1739	1.129	1.7398	1.8295	1.9125
Solyc01g091420.2	7.3869	7.5634	9.4176	9.4072	7.5122	8.0128	1.9973	0.8539	1.2064	0.1153	0.4425	0.2783	0	0.0575	0	1.5098	0	0.2238	0.1089	0.2392	0.2913	0.1253	0.2323	0.2331	0.1208	0.5752	0.1874	0.1747	0.0515	0.1154	0.1124	0.2057	0.5889	0.2788	0.2644	0.2822
Solyc01g091430.2	2.6279	1.888	2.3739	4.3768	6.0402	5.6555	1.0611	1.5553	1.2818	5.0548	4.7356	3.9916	4.3427	2.2897	0.8123	5.1407	2.83	7.3106	1.8217	1.3345	3.9931	3.9929	4.7213	5.0148	1.2519	0.7333	0.3983	4.1769	4.4353	3.4955	1.9702	3.2786	1.1733	6.5902	5.8999	4.5881
Solyc01g091440.4	3.8442	3.1615	3.0673	4.2165	6.5744	10.0079	1.6799	2.2007	3.3483	4.6416	6.4923	2.4716	2.2135	1.7545	1.2575	8.0002	5.5855	8.6946	6.0429	4.6481	9.0563	7.8229	6.9324	9.2185	0.3354	0.6385	2.0809	5.9809	5.8646	6.4078	3.8989	4.758	2.8606	8.8977	9.2472	7.3635
Solyc01g091450.3	9.6467	9.4701	9.2703	6.0161	7.2938	6.6916	9.4349	9.8598	9.3422	5.6045	4.8667	4.1506	4.3807	4.7281	5.94	4.6888	5.2968	3.768	9.8729	8.115	7.3729	8.0462	5.1143	11.0459	5.7271	5.3685	5.8317	9.1629	7.9346	6.748	4.704	4.3219	4.4275	6.7509	7.3534	6.7897
Solyc01g091460.3	28.0822	27.1101	26.0207	28.9355	31.6906	31.5527	22.2945	21.4232	21.2325	34.0966	26.9107	33.0024	19.6329	17.9986	27.84	17.0087	30.9808	20.574	21.8499	22.9665	11.332	25.0157	17.5672	24.5264	6.1597	6.0262	6.1499	13.8995	15.0374	15.6446	7.0457	7.7438	8.1887	20.4559	15.5267	18.5612
Solyc01g091520.3	39.843	38.6184	38.5045	47.7238	49.332	48.6438	65.3841	64.1025	62.0596	59.853	72.2417	62.7409	69.748	69.3447	63.5358	88.9991	80.3144	90.1299	58.7586	65.6269	68.9614	58.1077	77.5206	47.5031	49.631	40.684	52.7639	21.4507	23.9057	32.8213	37.4514	36.1405	33.2414	29.6781	49.266	32.0992
Solyc01g091530.4	382.366	388.205	365.117	445.78	423.333	452.019	301.227	323.878	298.283	390.25	428.399	414.411	330.801	302.327	290.684	335.596	350.952	398.606	146.083	143.278	139.9	216.614	275.364	169.228	0.4529	0.661	0.4683	4.5399	7.6742	11.421	1.1512	1.1993	1.4715	3.7378	3.8582	3.4976
Solyc01g091570.3	7.5179	9.1917	7.7807	9.4089	9.5511	8.9575	5.4206	6.7315	5.8726	12.8856	11.9532	11.8825	13.8284	16.8964	12.7569	21.047	16.2243	15.1819	22.306	16.2865	22.1388	18.8687	18.0241	15.2343	4.9742	3.226	4.013	11.0642	9.9306	15.4032	12.454	14.3298	11.7881	18.5778	20.0937	22.5199
Solyc01g091580.3	40.5382	37.0827	39.3857	29.089	27.1116	25.5598	49.5478	54.8617	55.8938	22.6137	20.5146	20.7075	31.8925	33.5305	25.4404	29.8504	27.3084	26.4302	34.2605	27.0263	42.0028	36.8427	29.1329	38.6789	32.6678	32.0079	33.6802	34.8424	35.8435	27.3005	26.192	26.9625	27.1961	27.5747	26.8872	23.4183
Solyc01g091590.3	0.8248	0.0475	1.0015	3.3491	6.4182	4.8314	0	0.1907	0.1796	3.0649	2.3059	2.0301	0.6926	2.0962	0.9443	0.2146	0.1234	0.2332	1.3047	0.374	1.2752	1.6971	7.0825	0.4858	6.4859	5.0349	5.3392	0.5462	0.4297	1.3834	1.2883	0.929	1.6111	11.2816	70.4346	3.1766
Solyc01g091630.3	19.4715	17.8266	18.8231	14.9194	17.314	18.4615	23.2931	21.145	21.1327	19.3818	15.8778	16.2119	11.6023	9.6505	11.6854	14.1777	12.4024	12.0797	8.2692	8.7479	5.3657	11.8598	10.2263	14.362	10.593	11.542	10.9842	10.6691	6.2179	10.2039	9.7125	9.0331	10.9668	9.621	9.1933	9.215
Solyc01g091640.3	53.3618	54.0704	51.9815	57.2954	54.9792	55.9723	47.7709	46.5098	46.8577	70.698	69.8534	76.5305	55.7439	54.3433	65.5819	51.5193	74.5165	60.4811	38.5085	42.4335	28.8464	53.5474	59.411	44.5498	11.5989	11.2684	10.9013	15.0024	15.7403	16.5811	7.7468	7.735	7.7216	13.8837	12.4019	13.7774
Solyc01g091690.3	8.0478	8.2748	9.6959	9.9668	8.5995	9.0772	49.6169	55.8648	46.0978	36.892	33.8267	39.484	99.0749	88.334	99.4411	60.5453	65.3741	62.8967	118.863	117.959	82.0842	108.44	127.141	142.938	57.1924	59.9717	58.173	217.327	262.298	303.111	33.5201	33.231	35.3287	193.179	189.106	194.549
Solyc01g091700.4	4.8203	5.2181	7.6389	13.6477	13.8189	16.2578	0.684	0.5515	0.5194	0.7821	2.6199	1.0903	1.5523	1.299	1.2374	5.688	5.6192	5.2686	1.7635	0.7661	1.4049	2.5012	2.626	1.2293	4.6892	3.2502	4.378	1.2287	1.2426	1.1307	2.8366	3.2033	4.0492	1.6803	2.7096	2.4243
Solyc01g091740.4	14.9807	13.5035	13.5276	15.4388	13.9138	13.5864	21.3373	18.2916	16.904	21.8779	23.0021	21.646	18.9223	17.4178	19.8651	18.8852	21.8491	18.9899	17.2661	15.2121	14.4489	15.6648	16.7434	14.1203	2.7961	3.2101	2.9133	7.7149	9.6668	9.766	2.8185	2.8583	3.8228	10.0442	11.7878	8.3747
Solyc01g091770.4	1.0955	1.1718	2.0595	1.2522	1.813	1.8706	0.908	1.6012	1.9391	1.8847	1.9307	1.9979	1.1751	0.9545	1.7902	1.8753	1.649	2.4277	1.8373	1.5382	1.7482	1.8457	1.7117	2.0293	0.1295	0.0308	0.067	0.0936	0.0828	0.402	0.3613	0.2939	0.4733	0.1245	0.1133	0.1512
Solyc01g091780.4	15.3149	17.0354	17.0195	14.1043	12.9627	15.4301	19.4137	20.6836	20.4991	12.3314	15.4679	14.3109	14.4297	15.4554	11.8873	18.8171	15.2582	19.2274	18.5657	12.2014	20.677	18.4472	20.4225	19.1874	5.0732	4.6027	4.0573	10.009	8.316	10.6764	11.0941	11.6946	10.1892	7.1619	7.1113	6.0724
Solyc01g091800.3	22.7194	21.6087	22.6301	13.7596	13.7877	11.9423	24.2299	24.0827	25.6721	7.99	8.7941	11.1862	10.5915	8.9067	7.7847	11.2002	10.5996	10.9062	10.2542	6.1252	12.381	8.9528	8.3027	14.2325	2.4818	4.1578	2.4636	7.5272	6.2657	6.7327	4.1543	4.957	5.4025	4.2747	7.4722	4.1115
Solyc01g091820.3	4.1476	4.7581	5.0727	6.0127	5.8036	5.1699	5.467	5.9509	5.6707	7.8903	6.9634	6.8515	6.3071	6.4833	6.2163	6.4084	6.0908	6.8865	7.2815	7.3402	8.3721	7.4719	6.4202	8.106	5.8494	6.927	6.3103	6.2373	6.364	7.6332	26.5554	28.2777	32.4353	9.509	10.5012	9.1434
Solyc01g091840.4	8.2433	10.4054	13.0169	10.744	9.7429	12.1721	5.5844	3.113	1.9172	0.7547	0.4964	1.4568	0.3044	0.4137	0.1853	1.8862	0.3486	0.2562	0.3206	0.4697	0.4957	0.4508	0.5702	0.3432	1.7397	1.2796	1.2265	0.3811	0.4721	0.491	1.1766	1.2564	0.8671	2.645	2.4224	2.5856
Solyc01g091850.3	2.4182	2.2037	2.399	2.6438	2.1646	2.545	0.5194	0.3331	0.5826	0.8098	1.4302	0.7815	0.4148	0.2242	0.2209	0.696	0.4156	0.3491	0.0849	0.0933	0.0909	0.1466	0.2266	0.5455	0	0.0449	0.0975	0.2272	0.0402	0.2251	0	0.107	0.0574	0.0725	0.0825	0.1761
Solyc01g091910.4	7.1354	6.816	6.5424	6.4335	7.2476	7.0475	5.5853	5.5113	5.6085	8.1603	6.3628	6.8379	5.3311	5.0984	6.3133	5.1945	6.4522	4.9168	5.5901	5.667	4.0427	5.3162	3.9904	4.5942	1.2759	1.6483	1.3193	2.8749	2.6782	2.7225	2.7506	2.849	3.6542	2.7012	2.8643	2.7477
Solyc01g091920.2	2.0109	1.6132	1.276	2.1454	1.1094	1.3885	0.377	0.3399	0.2637	0.1134	0.1451	0.073	0.2615	0.0942	0.0186	0.045	0.0194	0.055	0	0.0196	0.0382	0.0205	0	0.0573	0.0792	0.0566	0.0205	0	0	0	0	0	0	0	0	0
Solyc01g091930.3	1.0567	0.8295	0.5949	0.5319	0.8625	0.6877	0.2204	0.1555	0.4184	0.357	0.3683	0.1621	0.2662	0.1256	0.3093	0.2999	0.1293	0.1833	0.1387	0.2396	0.2758	0.2509	0.1481	0.2334	0.154	0.2723	0.1592	0.1272	0.0188	0.0841	0.0818	0.0499	0.1072	0.0846	0.0578	0.2055
Solyc01g091950.4	15.0357	14.5979	14.4879	17.0329	20.2499	25.1039	22.7478	19.0479	20.0869	16.9881	19.0866	17.9175	21.3445	19.873	23.095	19.9004	24.9354	24.2129	31.9645	30.9093	18.0175	20.5741	20.7355	19.3199	8.6325	8.2393	7.6751	16.215	14.4478	13.8247	13.3074	12.5693	12.8424	18.8398	20.2633	21.085
Solyc01g093960.3	2.3212	3.2816	3.5	3.778	2.548	2.9512	0.0495	0.0998	0.1411	0.4248	0	0.5011	0.3264	0.0941	0.5562	0	0.2422	0.1374	0.0445	0.1469	0.4769	0.2051	0.2377	0.2385	0.0989	0.0471	0.1023	0	0.0422	0.0945	0	0	0.0603	0.1521	0.1299	0.2772
Solyc01g093990.3	11.2921	11.0978	13.2245	8.4183	8.8325	7.3956	21.3115	25.1011	24.2734	7.2279	7.9239	7.2636	12.538	9.8021	9.7326	8.0255	8.7954	7.156	9.741	6.6465	13.9663	9.3074	8.0686	13.1388	1.6396	1.3378	1.655	2.5587	2.8635	2.6103	0.9076	0.8861	1.2842	1.3208	1.1617	1.2764
Solyc01g094010.3	9.8934	10.578	12.2319	9.1284	10.1519	8.2648	48.7851	49.1993	51.4893	36.611	40.3727	37.6902	24.8198	24.5022	24.8507	30.5422	30.2462	32.8337	8.6729	9.5303	4.7872	13.5669	25.1997	11.7873	0.4137	0.6444	0.7	1.595	1.4114	2.874	0.5596	1.067	0.3208	1.5327	0.9875	1.6513
Solyc01g094020.3	13.4982	13.6604	13.3173	15.6649	18.2464	16.2522	15.3352	15.7758	14.8374	20.0548	20.7447	19.86	19.0977	20.2897	18.4762	12.724	14.0357	11.7866	15.3942	17.9322	15.7532	10.8794	12.3706	10.3413	1.3005	0.6081	0.7549	6.5974	7.1808	8.2382	0.488	0.3884	0.2502	3.5438	3.0952	3.2185
Solyc01g094040.3	25.0117	24.6386	26.1831	27.0193	29.278	33.609	54.0036	47.7814	55.6785	56.3712	65.1306	65.4413	57.2724	60.8786	48.8424	46.3425	41.3632	45.9571	33.7357	26.5797	39.4665	31.1782	41.3579	33.732	25.0505	23.606	24.1269	19.3809	23.76	25.8894	34.3979	31.9468	34.9616	40.65	40.4771	48.1352
Solyc01g094050.1	14.7291	15.1755	14.0114	10.4548	19.3386	15.7613	12.8619	10.7619	10.7968	13.5281	6.3398	8.0897	2.7408	2.3829	10.9244	1.9641	13.1649	2.8364	7.703	8.4914	0.8666	6.3375	2.7881	6.9333	1.4706	1.3739	0.9997	8.2815	6.225	5.7099	1.2662	1.0971	1.3106	9.4335	5.6251	7.1998
Solyc01g094080.4	15.031	14.6776	14.4771	11.4895	13.1852	15.0924	30.6309	32.6081	34.5654	24.769	20.8812	21.6612	38.3925	36.0103	35.8199	37.7798	33.0658	39.64	51.5174	58.7508	60.9567	61.3544	49.6092	70.6752	78.4064	89.1489	77.1958	86.2866	93.05	105.204	89.7924	94.3861	103.768	80.5817	72.362	76.6491
Solyc01g094140.3	0.0573	0.1387	0.1671	0	0	0.0249	0.2105	0.1856	0.0999	0.376	0.1649	0.121	1.9936	0.8245	2.0927	0.8951	0.9263	0.6323	0.3313	0.39	0.2533	2.1239	4.6212	2.4572	0.1576	0.15	0.1086	1.0887	2.4421	1.355	0.0489	0.1192	0.064	0.5252	0.5518	1.3006
Solyc01g094190.3	18.2108	19.6468	17.0212	16.6824	14.7504	18.0223	11.4847	11.0717	11.137	10.6714	12.1076	12.8824	9.9561	11.5463	9.9809	14.9578	14.1174	13.1124	9.8487	8.1518	9.4817	14.2401	15.7654	14.1035	3.3012	3.1424	2.3124	5.8848	5.813	5.9677	5.7768	4.9952	4.1519	6.4688	5.3437	4.8747
Solyc01g094210.2	3.0632	2.8509	2.2006	2.3368	4.0163	4.8734	15.5777	14.7142	16.7496	9.3368	10.9699	9.119	11.3178	12.122	9.425	22.7989	12.5995	17.3205	6.4252	5.9801	3.7586	12.2825	11.3532	10.0358	0	0.0371	0	0.4884	2.0279	2.0849	0.0362	0	0	0.6593	0.4776	0.7646
Solyc01g094220.3	18.6153	15.5337	16.2136	8.8989	8.6052	7.1175	33.0662	34.4291	31.9468	15.269	17.3577	17.614	16.9009	19.5927	11.9882	40.8502	30.1036	30.8351	15.8951	17.341	28.4948	48.1341	33.9257	61.674	85.2286	93.3432	91.0529	85.4855	85.2951	77.9039	64.733	68.6016	74.4223	39.0482	46.4419	33.7176
Solyc01g094230.4	2.8845	2.2081	2.8209	2.072	2.9066	2.4806	0.9539	1.7303	1.5844	0.9997	0.7473	0.7017	0.5237	0.5208	0.4909	0.5138	0.4664	0.5731	0.579	0.3064	0.6658	1.2339	0.801	0.8954	0.0714	0	0.0739	0.5278	0.3655	0.3184	0.0221	0.1081	0.058	0.238	0.1459	0.0445
Solyc01g094240.3	2.1527	2.12	2.1356	1.6231	2.538	1.0732	1.303	1.3978	0.5585	1.682	1.2293	1.5074	2.0308	1.7161	2.2024	0.9056	1.2742	1.4762	2.1168	1.3707	1.659	1.1744	1.4119	0.9307	0.2518	0.1198	0.4773	0.7685	0.7158	0.9219	0.1561	0.1429	0.5624	1.9037	0.7345	0.8232
Solyc01g094330.3	7.1555	6.5477	7.6399	7.1705	8.498	6.6777	5.6406	6.0313	6.3143	7.9999	6.2516	7.2459	7.6359	7.6658	6.9902	6.2251	6.5478	8.0986	8.6352	10.0419	9.4511	8.9565	7.0251	9.1821	19.2578	19.7429	18.7351	22.0423	20.6418	19.8736	19.1678	18.7572	21.9708	22.03	23.0441	23.7534
Solyc01g094340.3	8.4258	9.0774	9.0444	9.2409	9.237	10.7179	32.1227	36.0789	33.3321	9.8663	8.4445	7.7402	19.2808	16.9882	16.8326	16.0035	14.0893	15.7403	24.4696	18.2996	25.4218	26.6184	14.7287	29.6445	8.1491	9.2638	8.7497	17.6683	16.1847	14.7284	9.7226	9.6473	11.2621	14.3955	13.7859	13.6923
Solyc01g094360.3	1.4785	1.5759	1.4464	1.0105	0.9103	1.0631	4.5744	3.4377	4.305	3.0287	2.7535	2.7449	3.15	3.4232	4.6067	4.3078	3.6015	4.9803	1.9523	2.2219	2.5751	3.0489	4.4645	2.5006	0	0.0368	0	0.3357	0.099	0.3327	0	0.1318	0.0943	0.0298	0	0.0362
Solyc01g094370.3	24.073	31.0539	30.8733	32.9401	26.1205	29.5361	13.2109	16.7071	16.5252	27.3833	25.9536	28.1583	23.393	17.6528	19.4016	34.2753	30.7157	34.3665	22.5025	30.8222	27.0787	26.7092	48.0703	23.0791	18.6041	18.665	19.4628	15.8272	10.4296	12.765	26.6821	26.5151	32.5638	10.2084	12.2313	10.4851
Solyc01g094410.3	20.0017	17.9988	18.2552	19.9595	26.8418	24.3647	24.8918	23.8186	23.4448	21.194	17.5046	19.3508	18.7465	21.0304	24.7978	17.6097	24.9431	18.7431	34.7932	33.9305	20.5081	23.4718	24.8322	23.2419	13.406	14.2523	14.3552	20.5117	20.5096	22.0715	11.6939	10.993	12.8312	27.9181	39.5883	21.3823
Solyc01g094460.3	31.5129	31.0077	31.3824	31.5593	33.461	37.1915	29.9747	29.9018	32.6514	19.4549	20.1726	18.4529	23.7745	18.9821	19.1294	18.8191	18.788	21.2662	12.3475	9.5176	17.6965	16.9932	16.6281	14.5501	0.9289	0.8125	0.9345	3.0489	5.2032	4.3644	1.7042	1.9943	1.3764	3.2623	2.7026	2.7674
Solyc01g094500.3	7.1484	6.1681	7.3228	5.0226	5.5365	5.2764	11.6118	11.3974	12.2142	8.6928	8.3485	9.1524	8.5004	8.4242	8.137	6.7543	8.3569	7.3174	4.7466	4.7191	4.1376	7.3348	6.0545	6.1704	0.5771	0.5971	0.493	1.9832	1.8405	2.253	1.0734	0.7973	0.9783	2.431	3.2283	2.5082
Solyc01g094580.3	15.297	17.2572	17.0631	13.4646	15.7977	16.1233	4.8951	4.8721	5.2466	5.5107	4.531	4.9723	5.9044	6.1496	6.8634	7.2072	8.7935	9.0486	10.4976	9.1538	8.7725	11.737	9.526	12.5722	4.6463	4.6231	4.3224	6.406	7.0153	5.7597	6.2365	7.4572	7.5663	5.3648	4.6325	4.8323
Solyc01g094610.4	1.6829	1.6043	1.5203	1.1629	1.8305	1.1975	1.0193	0.6225	0.7915	0.5003	1.0324	0.8521	0.4409	0.3226	0.289	0.1401	0.4229	0.628	0.0833	0.1831	0.3568	0.032	0.1482	0.1487	0.0308	0.0294	0.0319	0	0	0.1178	0.0573	0	0	0.0237	0	0
Solyc01g094640.4	12.2016	12.792	12.958	13.4866	14.1368	14.3043	23.866	25.8247	24.4612	33.3949	26.6996	29.2698	29.2659	26.7913	33.0541	24.2006	32.5157	29.419	25.6704	24.0261	19.8508	22.522	21.3029	21.9647	12.0442	15.2363	12.454	17.6917	18.9117	15.8536	9.2849	9.9908	11.6852	13.2158	10.9434	12.9554
Solyc01g094650.4	0.8198	1.1572	1.1684	0.821	0.6949	0.8351	0.2617	0.2307	0.0931	0.1247	0.0683	0.1504	0.5028	0.3416	0.2754	0.1854	0.2879	0.1814	0.7059	0.5171	0.6297	1.0154	1.0986	0.8502	0	0.0932	0.1688	0.2203	0.2506	0.1871	0.2126	0.2594	0.0398	0.0502	0.3715	0.244
Solyc01g094690.4	235.524	249.417	223.065	146.712	125.054	125.815	93.5971	85.6467	89.2356	50.9017	58.7864	61.5575	36.9626	37.5659	33.0644	51.5971	44.9466	51.841	48.49	29.652	69.174	45.514	32.5614	69.7639	21.1362	15.2703	22.3663	56.9404	56.0929	35.7677	55.2544	57.4643	36.5902	65.1258	61.7526	78.8755
Solyc01g094700.4	46.0897	48.5768	49.9867	40.2447	40.3018	39.6404	71.5632	68.2934	72.1286	58.7509	61.0218	60.1633	42.7239	34.1123	38.1667	40.934	49.8835	62.0754	8.6435	11.4432	3.8739	10.3358	21.7822	15.3291	1.8786	1.9257	1.6735	0.7521	0.5423	1.6564	0.3225	0.5248	0.2465	0.5333	0.8094	0.972
Solyc01g094720.3	65.1265	60.3369	60.7862	39.1033	40.7377	36.0195	74.2353	74.4572	77.1824	35.9209	29.738	37.2093	35.9145	33.4652	32.0782	32.8859	39.4911	36.6612	33.7944	29.9952	34.1864	46.0686	31.6252	48.6909	26.3383	24.8571	27.7626	25.3866	26.2812	22.6605	13.7762	13.7973	14.6385	16.0887	14.5574	11.5678
Solyc01g094750.4	8.0669	6.7524	7.2067	5.2687	5.4681	6.6172	9.0238	9.5563	11.0781	6.178	5.7288	5.1179	4.0347	3.181	3.9184	3.0023	2.193	4.0453	0.6803	0.5874	0.5202	0.7269	1.2705	0.8323	0.1888	0.1284	0.0558	0.078	0	0	0.0251	0	0.0657	0.1452	0.0944	0.0756
Solyc01g094760.3	10.8038	10.2861	10.5005	11.8142	11.2919	11.3115	5.6818	6.6992	5.8951	6.5313	5.3582	5.7324	7.2746	7.6009	8.5665	5.2689	5.5339	5.8467	6.6198	4.7055	5.7135	9.903	7.1308	6.5553	0.8956	0.6339	0.8786	1.5273	2.0958	1.6672	1.1746	1.4595	0.8114	3.0195	2.5526	2.6388
Solyc01g094790.3	34.5738	36.601	38.5984	47.3526	44.4408	47.11	33.0481	33.303	31.5718	25.4886	28.6489	28.6388	21.4834	21.7847	20.9505	22.4283	21.3857	26.5422	20.5778	25.3132	36.8124	74.1536	35.8142	98.9696	104.497	107.642	105.96	174.401	184.664	202.946	77.074	79.9298	78.7521	139.294	133.298	181.552
Solyc01g094810.3	59.4869	58.7775	61.2462	59.6249	61.7758	64.9291	24.8034	25.8224	25.9849	26.3972	28.9392	31.2167	36.2544	42.1111	37.0924	49.9168	37.0535	41.9526	55.9865	49.6711	73.4797	43.1769	48.2919	47.2844	31.54	37.6191	31.9913	48.2612	49.1401	58.8454	49.0025	53.1629	49.6832	46.5705	45.45	42.3333
Solyc01g094820.3	8.289	7.9507	9.2752	7.7924	9.5764	7.4518	2.9824	2.7021	1.6361	2.6852	2.858	3.8244	3.365	2.7799	2.6882	2.3269	3.1574	3.0094	5.1428	3.461	5.2946	5.4649	3.6763	6.3222	3.7423	3.7962	3.1635	3.7914	3.7277	4.4357	5.4107	6.0449	5.558	8.4856	10.4238	9.0336
Solyc01g094850.3	0.9525	1.1927	1.0409	0.923	0.9469	1.2399	1.0927	1.4589	1.063	1.4315	1.4266	1.7081	0.8699	0.83	1.3035	1.3938	1.7898	1.3633	1.5968	0.9988	1.2097	1.7527	1.337	2.1565	0.7908	0.5451	1.0433	1.4983	1.7677	1.5369	0.9637	0.5261	1.2958	0.65	0.8115	0.9171
Solyc01g094860.4	3.1963	3.2393	3.2033	3.0473	3.413	3.7171	4.0648	4.6663	2.8547	4.9368	3.7326	4.4498	5.428	5.2309	6.3947	4.0519	3.8732	3.7982	6.7486	6.7683	5.5902	5.3621	4.7584	5.3038	6.4363	7.7113	7.1471	9.5276	7.2773	9.2576	6.3724	7.5236	7.6789	12.104	9.6403	10.387
Solyc01g094870.3	5.619	6.7307	5.6709	6.6677	7.6172	6.1734	0.3311	0.429	0.1347	0.4507	0.0988	0.1305	0.1039	0.1797	0.3098	0.4828	0.2776	0.2623	0.1276	0.1402	0.3188	0.1958	0.4994	0.0911	0.1889	0	0.0977	0.0455	0.0806	0	0.0439	0.268	0	0.0726	0	0.0441
Solyc01g094890.4	5.4546	5.1572	4.2699	6.083	5.7946	5.3275	1.0404	1.0088	0.5962	0.692	1.2302	0.7581	0.6466	0.3355	0.349	1.6026	0.8638	0.8164	0.6532	0.4268	0.3402	0.4266	0.1884	0.3024	1.1758	1.0633	1.1347	0.0567	0.117	0.3369	0.0911	0.089	0.0239	0.0603	0.3087	0.2014
Solyc01g094920.3	33.8937	33.7856	33.773	43.7622	45.4903	41.0819	29.2158	31.5987	28.9336	41.5262	42.906	42.4619	54.2623	60.1089	53.303	45.7785	45.1021	36.6633	61.2131	59.1344	46.5964	49.856	58.1599	45.6222	47.5332	41.605	44.817	52.7016	63.6679	48.8704	44.4646	44.2719	36.5988	102.382	116.783	97.4297
Solyc01g094940.4	46.7365	44.394	42.922	64.2064	65.0368	76.5237	26.0974	27.8532	24.5305	27.9733	31.8822	23.9052	21.4371	22.3785	22.9994	21.9646	24.928	26.3176	14.8277	15.6937	19.0134	26.3007	21.8669	19.063	0.9088	0.769	1.1486	8.6628	12.9412	9.4773	1.2208	1.7763	1.9071	3.6883	3.2481	3.4905
Solyc01g094960.3	6.5311	6.5291	5.959	6.4953	7.6683	7.3298	3.9908	4.791	4.5126	6.7262	7.1181	6.3725	7.4671	7.5102	7.9401	6.9266	8.9608	8.0162	8.1497	7.7878	6.9072	8.0064	8.4759	7.2681	3.1643	3.4775	3.5248	2.939	3.1037	3.7507	3.2904	3.6889	3.7151	6.0053	4.9095	5.5359
Solyc01g095000.3	14.8898	16.1419	14.507	9.9331	10.4007	11.5202	37.7406	38.4878	37.8139	13.9207	13.1548	12.6028	31.409	30.8719	27.8811	37.7075	21.7341	28.7195	60.9225	44.8196	79.9956	49.0653	34.6404	65.4181	28.8435	35.8254	27.9555	71.3646	64.3067	56.5559	26.0586	27.0912	35.0424	30.6456	23.6985	25.679
Solyc01g095010.4	11.8016	11.3908	11.3112	11.1967	9.4904	10.1687	5.5302	6.4243	6.7071	7.2816	6.8596	6.1802	10.374	9.5538	11.0319	13.2382	10.4032	12.6363	22.7946	21.7082	28.3573	22.2164	19.5712	18.5977	4.2941	3.5035	3.1319	10.7538	10.7586	9.4854	4.742	4.7861	6.8668	5.6898	6.7448	5.1577
Solyc01g095030.3	42.8037	38.7587	35.8292	40.8879	40.9476	43.042	69.7814	71.9875	70.9182	60.2631	62.7012	56.7759	74.0285	67.4084	64.6578	60.559	56.5356	58.1581	77.3208	77.1949	69.3694	58.6339	59.0283	63.1128	73.7659	72.9129	75.5129	74.5418	67.8493	61.1051	82.6469	89.8418	84.6267	60.9634	54.4391	54.2478
Solyc01g095070.4	57.6798	58.7817	53.6201	53.5911	50.7735	54.1081	110.674	106.414	102.058	108.283	122.868	119.431	81.6112	67.9943	57.8364	102.032	113.751	106.981	47.8769	57.7538	67.7178	57.4475	77.7941	40.7253	23.3206	21.9907	21.3594	17.2583	23.69	28.4085	26.6414	25.0283	24.6357	22.5995	16.1683	25.4988
Solyc01g095080.3	0.2254	0.1947	0.1232	0.3744	0.1157	0.0489	0.362	0.0261	0.0736	0.8869	0.9453	0.4042	1.2777	1.424	2.6614	0.2639	0.2276	0.0956	5.6274	11.5498	16.1307	0.7225	0.2233	27.6326	678.758	769.968	683.221	168.597	182.019	300.091	256.453	264.187	302.377	174.217	162.108	183.376
Solyc01g095090.3	4.3569	4.2832	4.5373	4.9732	4.2414	4.0232	1.2302	1.5755	1.0947	1.8314	1.5795	1.1784	1.4353	2.1902	1.5348	1.1625	1.2281	1.8714	1.3138	0.7851	1.9739	1.777	1.1315	1.3324	1.484	2.0702	1.9843	2.3675	2.226	3.4217	1.9035	1.3067	1.6211	2.0264	1.9035	2.223
Solyc01g095100.4	0.93	1.1173	0.9132	1.7553	0.7468	1.7194	0.5566	0.2991	0.1409	0	0.1938	0.3071	0.4482	0.3171	0.2083	0.589	0.2177	0.1029	0.1668	0.44	0.1429	0.3072	0.5698	0.4287	0.2593	0.811	0.2298	0.0714	0.6003	0.4954	0.31	0	0.0903	0.3988	0.7457	0.3807
Solyc01g095140.4	0.8257	0.7778	0.8203	2.7929	4.4673	1.7587	0.6888	0.2082	0.523	2.6908	2.5902	3.4837	0.3782	0.7194	0.4512	9.6069	1.2125	1.5916	0.0619	0.3403	0.0663	0.7841	2.4459	0.3316	0.3438	0.0655	0.2844	0	0.1173	0.1314	13.8128	15.2958	18.3486	2.2737	14.0234	0.257
Solyc01g095180.2	9.1808	9.0292	9.8185	8.8947	8.5389	9.8509	5.2293	5.0605	5.7907	4.4683	5.072	5.8773	7.6106	7.6449	6.0192	6.6825	8.3203	7.0196	6.7929	4.9626	10.7477	6.7001	6.7314	6.1133	1.0773	0.7493	1.5852	2.3163	1.767	3.1266	2.0036	1.0345	1.4135	1.1788	1.5231	1.1225
Solyc01g095240.3	1.3966	0.6547	0.6541	1.5466	1.4843	2.0776	0.6408	0.6457	0.4344	0.785	1.004	0.5893	0.201	0.1738	0.1285	0.3633	0.2238	0.1269	0.4528	0.3166	0.7932	1.0895	0.3075	0.3966	3.7927	5.3066	3.9217	0.3083	0.4287	1.2222	0.9349	0.4149	1.0578	0.3514	0.6799	0.3415
Solyc01g095280.4	15.6832	16.3537	18.324	19.137	19.0914	20.0616	17.0736	15.8371	16.4954	27.0369	27.4069	25.0955	16.3253	14.2777	17.5001	18.898	18.8877	23.5607	10.4093	11.4047	12.9729	13.9103	16.5162	12.8755	3.9309	4.0643	3.7492	6.0099	7.1101	6.6357	6.5546	5.5378	6.7298	9.224	8.868	9.4338
Solyc01g095300.3	17.6684	18.5947	18.1281	17.9613	21.7931	19.8421	24.0097	23.5541	22.802	34.2812	33.1354	29.3109	20.3387	17.1407	22.4915	20.2814	28.4273	24.8228	18.8823	19.9565	10.7254	23.1589	20.5487	21.2655	0.7314	0.5517	0.7562	3.9902	3.9076	5.9053	1.4501	1.1745	1.0928	5.3584	3.2368	3.6741
Solyc01g095310.1	0.4144	0.1636	0.1294	0.5245	0.3038	0.1028	0.4347	0.438	0.4641	0.6212	1.135	0.6495	0.4176	0.4643	0.3559	0.6777	0.6907	0.9541	0.1954	0.5906	1.4646	1.0121	0.5736	2.2492	0.0542	0	0	2.0912	0.5089	1.8134	0	0.1231	0	0.2502	0.0475	0.152
Solyc01g095320.4	214.808	268.08	217.174	49.0571	58.5919	73.4489	771.308	641.435	765.452	182.288	133.747	125.301	413.541	314.012	594.159	185.076	316.736	162.853	1004.25	723.538	548.656	529.002	359.731	1005.76	499.737	481.712	487.759	1862.46	1577.02	1764.57	2005.47	1956.02	2030.68	2484.93	1863	2195.54
Solyc01g095330.2	23.0193	33.7646	28.0057	6.6896	6.0578	8.5782	92.6023	81.8052	96.6633	25.3686	25.2672	26.6081	120.314	129.198	70.4966	76.4778	43.3697	51.9349	139.439	88.5635	236.475	101.654	112.33	188.615	137.35	113.381	145.101	233.415	226.073	338.932	504.009	508.728	335.815	300.943	333.413	311.735
Solyc01g095360.2	11.7201	12.5981	12.6709	8.6387	9.14	7.8924	1.7208	2.8613	1.6742	1.2297	1.2582	1.622	2.8816	3.3496	2.8983	1.4634	0.9676	0.9941	4.604	1.1904	3.1062	2.8938	2.1057	1.8638	0	0.0818	0.0444	0.1656	0	0.4103	0.0799	0	0	0.1321	0.0376	0.0802
Solyc01g095370.3	7.8602	8.174	6.949	7.36	7.7498	7.9619	11.1662	11.3299	10.3548	14.7478	14.0498	13.1478	11.8666	12.7472	9.8236	11.7591	12.9531	11.0558	10.1804	11.3135	9.8848	11.0507	9.1397	11.4174	3.7414	3.4395	3.5773	5.0142	5.3113	8.3962	3.527	4.3623	3.8716	5.34	5.2036	6.0329
Solyc01g095390.3	2.2678	2.5943	2.2562	2.3116	2.1019	2.5605	4.5427	4.7581	4.4179	7.2492	6.5916	5.8441	4.0053	3.8671	4.2715	4.2629	3.8516	4.5295	3.6828	3.6267	4.1363	4.7474	4.2309	7.4758	1.8989	2.5093	1.848	3.3807	3.7728	4.6521	2.7008	2.4846	3.4296	7.043	5.6117	5.6559
Solyc01g095410.3	91.3166	98.6239	109.396	105.664	95.5567	92.9657	87.9446	84.2361	84.7519	108.826	132.622	127.906	127.64	132.858	122.73	174.174	119.554	145.466	200.963	279.517	361.906	180.091	200.188	232.202	279.637	254.511	293.164	577.913	664.383	708.484	226.416	226.225	206.315	215.817	226.998	233.108
Solyc01g095430.3	255.782	265.07	249.143	220.629	207.832	210.215	342.172	367.564	368.338	128.875	147.637	145.874	161.939	192.647	123.941	183.533	131.346	180.388	159.732	133.771	240.121	156.777	151.939	127.473	60.1269	58.4901	61.1901	81.4108	80.685	84.8657	58.86	55.4152	57.2428	48.344	58.3544	43.0035
Solyc01g095450.4	29.4759	31.1395	35.8189	31.2648	27.2832	27.9455	2.5025	3.7085	2.4451	2.209	2.3833	3.1811	0.6062	0.4543	0.6543	1.0015	0.144	0.5102	0.0331	0.0727	0	0.3428	0.2826	0.8503	0	0	0	0	0.094	0	0	0	0.0448	0.0283	0	0.0343
Solyc01g095460.3	22.5584	23.7777	21.2192	26.8592	25.1668	25.7806	14.852	15.0946	14.6278	18.2214	18.1698	16.4169	11.1144	10.3833	10.4702	13.8417	12.261	14.009	9.1026	10.4044	9.2545	11.8168	12.1303	9.7691	13.7607	14.6695	13.2051	17.7173	12.7763	10.8163	19.502	20.5435	21.839	14.1341	22.199	11.456
Solyc01g095470.3	32.378	31.9668	34.7	31.6656	31.6366	31.2533	24.6317	26.0263	26.8306	20.3601	19.381	20.4747	16.4909	15.3003	17.2916	13.2166	17.9261	16.6198	21.8155	18.9266	22.9456	15.6706	13.1463	23.1626	174.321	179.211	173.156	35.2532	39.7207	47.3584	83.9791	88.2347	92.9113	25.7527	29.5307	34.1916
Solyc01g095480.4	28.9645	32.5564	34.159	31.5035	33.9392	33.0988	27.1502	28.9065	31.1817	30.7577	32.9865	31.944	39.0119	40.064	33.5713	41.0311	34.7008	35.9175	32.8971	30.5142	42.5209	41.5777	43.5258	32.5573	14.0121	14.4216	14.8511	16.4602	15.6113	17.6092	53.4248	54.2648	57.2985	21.9863	27.1722	22.4987
Solyc01g095490.3	9.1943	12.2581	10.9646	11.7251	10.396	11.0787	15.9073	17.6546	16.9858	18.9965	23.0711	18.8777	20.4179	19.8496	18.9071	26.3858	17.1329	21.9542	24.7448	27.1908	31.6109	20.2437	23.2609	26.9559	46.1397	44.7368	46.9329	32.889	41.7789	47.1484	40.4127	40.2457	39.482	26.9799	30.0995	34.032
Solyc01g095500.3	1.8786	1.1925	2.1453	1.7092	2.3965	1.2337	3.9138	4.5074	5.7048	7.5467	8.5168	7.6263	5.5766	7.1226	6.7138	3.0114	3.4629	3.7034	2.8493	1.4273	1.7493	5.2556	3.2195	4.1268	0.0465	0.2214	0.1443	0.9415	1.6266	2.6214	1.9032	2.0059	1.9835	6.0802	2.5648	6.8657
Solyc01g095510.3	12.1848	12.031	10.661	9.9108	9.835	7.5565	18.1181	19.7118	17.3286	28.4979	22.4897	25.6928	8.348	8.2196	9.5799	8.6204	9.7681	11.5143	11.2285	6.8547	8.2003	13.0933	7.9885	20.2747	8.7253	8.7538	7.6474	6.4344	9.0722	7.435	14.425	14.9002	15.4569	8.477	6.2306	5.7964
Solyc01g095530.2	136.511	152.312	136.226	69.256	92.3099	80.0264	630.417	571.432	638.823	151.214	232.237	196.33	570.815	587.973	360.84	991.671	668.329	618.398	364.397	331.752	413.335	757.133	1229.51	386.718	6.3881	4.1109	7.2567	164.598	188.934	228.524	1.5897	1.2253	0.1096	13.8365	19.7656	21.3495
Solyc01g095550.2	0.1391	0.0801	0.1351	0.0205	0.119	0.0201	0.7022	0.4074	0.9492	0.7907	0.5112	0.7631	0.0234	0.202	0	0.0241	0.0208	0.177	0.0765	0	0.1024	0.1101	0.0817	0.041	0.0637	0.0404	0.022	0	0.0362	0.1218	0	0.1205	0	0.0327	0.0186	0
Solyc01g095580.3	10.2423	11.2888	10.5312	15.3636	15.6932	17.6552	11.4925	12.2269	10.0363	9.0978	8.7913	8.7609	21.1108	21.2362	21.1871	17.6094	18.8638	22.547	25.3196	28.308	29.9217	23.6095	21.1366	26.4064	61.1835	64.1672	65.6909	35.9099	39.0522	38.7044	40.9326	39.3278	42.872	32.1072	26.691	32.0156
Solyc01g095590.3	35.9408	35.7214	34.8665	33.8614	38.2696	39.0453	18.63	17.2576	21.0604	21.6395	20.9766	22.2084	19.0636	16.6583	22.6346	13.0991	19.5367	16.711	14.5187	11.8167	9.7107	9.3554	10.321	9.5978	2.4293	2.0887	2.6065	4.0914	4.1664	4.0922	2.0405	1.8973	1.9255	4.68	3.7609	3.8191
Solyc01g095610.4	3.8161	3.515	3.6185	4.6954	3.8847	3.8635	4.2245	4.3691	3.7723	3.6543	4.0352	2.4279	4.3336	4.1431	4.0569	4.4751	3.479	5.3687	1.6246	1.0986	0.9365	1.4956	2.3206	1.7392	0.1665	0.1849	0.0861	0.0802	0.071	0.0795	0	0	0.1352	0.1707	0.0729	0.0778
Solyc01g095620.3	26.6696	26.0419	26.0004	31.5646	32.0402	30.7629	11.962	13.4952	10.9884	14.5674	12.8968	12.5929	9.9646	9.5564	9.2887	14.7798	15.2747	13.2417	10.9801	6.5762	3.3886	8.1673	8.1549	7.201	1.0432	1.3589	1.0219	0.2911	1.0068	1.3374	2.3742	2.5859	2.0403	4.5174	3.484	6.4116
Solyc01g095630.3	0.9973	0.8612	0.7785	3.2186	11.2204	8.3454	0.4249	1.6139	0.6515	4.0173	3.0386	2.4346	3.6968	5.8346	5.0769	2.0014	1.5663	2.2959	7.2898	3.553	2.2026	5.0061	9.5989	1.6678	20.2637	23.8547	22.4715	2.0129	3.0615	4.4884	11.4096	10.9613	12.6825	31.8652	94.0469	18.1684
Solyc01g095650.4	6.9486	7.1097	7.8798	9.8726	8.0046	7.3383	1.3234	1.758	0.8565	0.8024	0.5027	0.4425	1.189	0.7997	1.6886	0.8867	0.8236	0.7784	0.8115	0.4756	1.3899	1.2451	1.6165	0.695	0.0601	0	0.0621	0	0.1024	0.3442	0	0	0.0732	0	0.0526	0
Solyc01g095670.4	62.5342	59.8864	58.5966	56.5582	55.5122	60.5334	70.497	73.6025	75.5612	39.8166	38.2802	39.3477	48.6169	48.3858	44.9556	43.3046	38.0463	44.5908	42.7195	41.2687	44.2183	43.7788	38.2971	43.6705	32.68	32.5734	30.106	32.0214	28.8221	32.0337	22.1431	23.5921	25.5022	23.0893	22.2881	20.8593
Solyc01g095680.2	19.2143	16.8175	18.8905	14.0062	13.3037	12.546	19.7295	21.4342	21.4885	11.1319	10.6393	12.2787	13.3934	17.3922	16.8989	17.47	16.49	14.5168	31.3291	22.8379	28.4285	31.9768	17.4151	43.0569	27.387	25.0118	28.4513	33.3571	34.1821	30.2826	20.1045	23.6618	18.4799	23.884	24.2692	20.7953
Solyc01g095690.2	2.7941	3.0184	2.8279	3.2893	3.9061	4.6703	0.3614	0.4682	0.4737	0.3771	0.3415	0.3165	0.2079	0.4085	0.3542	1.0537	1.4136	1.3519	1.0059	1.1564	0.7786	1.2466	0.5945	2.104	2.1474	2.1913	1.6343	2.0533	1.6265	1.6738	0.9905	0.8968	1.1303	1.0964	0.5864	0.8185
Solyc01g095700.3	22.6137	23.9788	24.2802	24.1456	22.1912	25.8368	24.6939	25.0213	23.7394	16.4912	19.0731	20.2077	22.8369	26.1574	21.0709	48.346	26.6747	32.8322	31.8647	22.2982	42.9656	63.2072	63.8358	63.6445	3.7092	2.8849	3.7418	7.5427	7.4847	13.0489	5.5526	5.7494	5.8419	5.9477	5.028	5.8738
Solyc01g095720.3	0.5861	0.5061	0.3813	0.5378	0.58	0.5086	4.034	3.5038	3.9565	3.1663	3.2305	2.526	2.7632	2.1158	2.2468	3.2237	2.7991	3.8172	0.691	0.6644	0.6103	1.2723	2.8207	1.2946	1.5917	1.3326	1.5666	0.9427	0.6706	0.806	0.7134	0.5659	0.6542	0.1917	0.4028	0.3583
Solyc01g095750.2	2.4629	2.5943	3.8195	2.5492	3.2529	3.5551	0.4699	0.3608	0.6372	0.2345	0.2571	0.2675	0.1966	0.2337	0.2513	0.4314	0.197	0.2275	0.4025	0.1327	0.0431	0	0.3436	0.1724	1.8542	1.9989	2.079	0.1723	0.0191	0.1921	0.1247	0.1775	0.1361	0.0344	0.2933	0.0209
Solyc01g095780.2	2.3705	2.7293	4.2854	4.9779	5.3153	11.4282	0.7251	1.0555	0.7647	0	0.1683	0	0	0	0	0.0914	0	0.0745	0	0	0	0	0.0773	0	0	0	0	0	0.0686	0	0.1496	0	0	0	0	0.0751
Solyc01g095895.1	11.4614	11.016	8.7129	6.9164	12.2722	11.9641	6.8594	7.0659	7.8128	8.2784	3.3436	6.588	5.0214	2.0263	10.5545	3.4569	7.4534	5.0719	11.9262	9.6406	2.7882	8.676	7.4609	7.7779	2.1305	1.5934	2.675	12.1743	9.9942	7.4134	1.5567	1.5543	2.4103	6.0847	5.7272	6.3974
Solyc01g095900.4	13.5547	12.6658	11.7284	6.7395	7.7462	8.1651	26.0259	25.378	24.6226	7.8475	6.9561	7.0812	9.683	9.3323	10.7364	9.2786	8.9829	9.1831	36.9597	38.359	22.9917	17.9027	8.3454	36.0811	89.8527	106.093	90.2864	76.1836	91.0419	76.5074	46.9595	47.2473	54.5794	60.8169	57.0521	55.9058
Solyc01g095920.4	0	0	0	0	0	0	0.0804	0.081	0.0509	0.0255	0	0.0493	0.2648	0.0254	0	0.1823	0.0786	0.2229	0.3133	0.4502	0.6707	0.2773	0.0772	0.4386	4.8155	4.7366	4.6197	1.2377	0.9355	0.6133	2.0898	2.7324	2.3468	0.2057	0.2341	0.2249
Solyc01g095930.4	7.9256	6.5788	8.5354	0.2498	0.5143	0.435	22.8829	20.568	18.7452	9.1482	8.678	7.0846	19.0978	18.3427	14.7135	33.8354	12.5665	20.1399	44.5442	22.4141	63.0713	44.5946	27.7273	54.8822	479.821	611.082	494.722	193.856	123.884	129.312	344.469	351.229	458.273	56.8461	73.3461	47.5356
Solyc01g095970.3	18.9551	15.3497	17.5984	20.7643	21.0135	20.7361	11.4233	13.6648	12.0556	28.2754	31.3737	28.722	20.4162	23.0773	22.5173	20.4485	22.694	21.3929	14.3141	14.9002	12.3623	17.1537	20.9297	17.0158	9.8491	9.9635	8.9884	9.8199	12.0226	12.7027	13.4605	11.6751	13.7732	16.0969	13.9774	17.0797
Solyc01g095980.3	14.0102	14.908	15.2826	10.3098	10.5116	9.5433	17.3151	18.2845	16.0411	8.825	9.2778	9.5979	7.4004	9.8448	8.311	10.2283	7.7399	10.0941	14.1419	11.7488	16.27	12.1247	9.8512	15.0729	6.7971	8.3093	7.8133	11.9058	15.2734	12.7218	7.444	8.027	8.1975	5.9959	5.7679	5.4796
Solyc01g096040.4	180.05	207.475	202.13	270.364	300.118	305.986	95.6907	98.1619	99.9207	269.199	242.651	269.153	122.912	90.4441	110.127	168.344	247.017	222.683	46.3546	72.6281	56.587	94.2803	123.881	103.954	32.0524	29.9654	32.6638	103.191	127.299	123.51	13.332	12.7745	10.1616	32.547	29.6517	28.263
Solyc01g096050.4	9.3556	9.3682	8.9844	8.7278	10.2789	10.784	15.0028	14.0917	14.5075	15.3273	16.2597	15.5704	11.9509	15.3157	11.908	13.398	13.8873	14.2671	14.0771	25.5811	24.8999	25.1061	19.4754	24.7133	38.2017	35.3541	41.0905	41.3484	49.53	57.7654	36.0487	34.8794	34.1502	40.059	36.1445	41.0869
Solyc01g096070.3	5.1333	4.7158	5.5768	8.7762	8.8345	8.2684	2.4628	1.8822	0.5491	0.8819	0.6561	0.4256	0.8712	1.0672	0.8197	1.4806	0.3879	0.4889	0.9513	0.539	1.448	0.6158	0.3331	0.5092	3.8942	4.3037	3.3272	2.0676	1.9422	1.8757	5.739	7.2471	7.3181	5.9254	5.9358	5.272
Solyc01g096080.3	10.1887	9.3035	10.3256	12.0649	12.0594	12.6497	6.7579	7.323	7.6883	7.8059	11.3134	8.0871	9.0979	8.3943	9.3983	8.8174	6.4277	8.4705	5.3698	8.0961	9.6695	7.5204	7.8183	5.8822	20.6555	20.4974	19.3036	4.4094	3.5866	6.4886	15.9425	17.0433	18.4103	7.0708	9.9492	9.2381
Solyc01g096100.2	30.6665	32.8104	32.9625	40.8809	43.5499	44.1547	17.1425	21.0918	16.1095	34.6557	30.5871	31.9738	54.6579	49.5915	59.162	66.8765	82.3727	74.5745	90.1619	119.086	103.857	61.211	75.2924	55.8467	147.721	159.927	150.191	63.5283	66.4502	64.9728	142.737	143.49	160.194	78.9742	77.0994	81.0258
Solyc01g096140.3	1.8409	2.4839	2.347	3.1089	2.1252	2.7708	0.0264	0.0532	0	0.0755	0.0276	0	0.058	0.0501	0.0247	0.0599	0.0516	0.122	0	0	0	0	0	0.0508	0	0	0	0	0	0.0252	0	0	0	0	0	0
Solyc01g096150.4	34.8775	33.5093	34.5953	34.6063	36.8899	33.8052	13.2456	13.8936	13.8807	14.4968	17.4358	18.6551	14.3824	17.8132	16.5865	19.821	15.8425	16.9298	12.4876	17.0795	15.4061	12.8411	14.4133	10.6663	30.0353	25.689	29.6848	8.8603	10.0626	8.4052	10.7427	9.7069	6.169	2.1923	2.4524	2.7554
Solyc01g096170.4	0.668	0.6634	0.8821	0.2404	0.2142	0.4348	1.6859	0.888	1.7274	0.4928	0.4002	0.7399	0.2945	0.4911	0.4123	0.4345	0.3934	0.4958	1.4127	0.6247	1.7705	2.0222	0.9744	3.5412	1.1858	0.7282	0.8504	1.8803	2.0391	1.3884	0.6403	0.9767	0.9554	1.353	1.2387	0.9827
Solyc01g096190.3	11.6838	10.7509	11.1912	9.8899	12.6564	11.545	6.7392	7.2067	5.9536	11.6115	9.261	8.3626	4.1826	7.6354	10.733	3.6054	4.4042	3.7613	7.6123	4.2896	3.7401	4.0654	3.0828	4.3149	0.2492	0.4744	0.4033	1.368	0.9518	1.2315	3.0225	2.8647	3.0756	5.0316	2.3611	2.5201
Solyc01g096200.4	6.7346	6.8058	6.3468	5.4717	6.5406	5.8745	4.6645	5.4426	4.5489	3.9866	4.0472	3.6513	3.9381	4.6418	5.3233	3.643	4.405	3.3838	6.4218	6.1178	5.0454	5.3904	4.7122	6.8131	2.0246	2.6575	2.1817	5.8031	4.8534	5.9342	3.2701	3.3619	3.3367	7.3579	10.8374	4.7086
Solyc01g096220.3	33.3472	32.5076	35.7663	31.6764	27.6599	25.0398	11.6032	14.3481	11.578	22.2321	21.7981	21.6133	12.9278	14.3265	12.8852	23.8077	27.8899	25.8482	4.2427	5.4602	4.0508	23.7955	33.0403	24.0195	0	0	0	9.0385	12.9562	11.3487	0	0.0482	0	5.3834	5.4592	4.3603
Solyc01g096230.4	2.9818	4.3823	4.1316	4.3768	4.5896	4.5156	9.5503	9.5158	8.7082	12.0132	11.881	12.0877	14.1985	16.3276	14.2576	15.4832	13.9831	13.9594	18.5766	19.6706	21.4614	13.4923	18.254	14.3083	26.4603	27.609	27.1114	11.7454	13.0204	15.2983	22.2904	17.9929	20.9488	11.3263	8.4385	12.4347
Solyc01g096240.4	192.527	203.916	204.601	163.504	153.661	143.896	294.08	303.141	314.721	135.252	142.857	156.418	170.05	178.539	144.025	159.759	128.955	155.667	172.517	151.341	228.251	145.17	132.786	138.357	76.1803	75.1158	77.6336	72.2877	61.428	76.3138	117.908	110.705	123.971	50.3613	45.9734	38.4414
Solyc01g096250.2	7.7386	9.2644	8.2965	12.8546	8.2566	7.8602	9.1997	8.0508	6.4341	9.9187	11.9696	11.2425	9.9247	11.2255	8.7213	10.6604	11.3248	14.2833	4.2093	3.9874	8.3127	8.56	7.5125	12.1978	0	0.0383	0.0833	0.1553	0.2749	0.7696	0	0	0.1963	0	0.0353	0.0753
Solyc01g096260.4	1.7555	2.4601	1.7539	4.9767	6.3305	6.9642	0.9206	0.2319	0.699	1.3595	1.4904	1.1005	0.1011	0.5681	0.3015	0.4697	0.4051	0.3829	0	0	0.1329	0.0953	0.3092	0.2216	0	0	0	0.0886	0.0784	0	0	0	0	0	0	0.0429
Solyc01g096300.4	1.1804	1.1057	1.064	1.3825	1.1086	1.5626	1.5055	1.4616	1.2721	0.8397	0.8246	1.8909	1.4314	1.0634	0.8074	1.7696	0.9516	1.2727	1.2053	1.4877	0.9898	0.988	1.0748	1.2373	0.9348	1.4132	1.0803	0.742	0.8755	0.8054	2.0454	2.3505	2.5012	1.9027	1.7326	1.5411
Solyc01g096320.3	0.2714	0.4999	0.7249	0.1202	0	0.0785	19.3816	13.5923	18.3568	3.1634	3.338	2.557	4.5117	5.2017	7.4949	6.9649	3.4904	4.5647	22.8047	38.5522	9.9087	6.3136	6.4127	8.231	29.0444	32.4191	29.0901	25.8385	17.9876	21.8468	27.0482	27.8831	30.9955	11.4692	16.5724	16.4117
Solyc01g096340.3	4.6926	5.3692	5.2883	4.1573	3.16	3.7541	26.5779	22.8502	25.2266	11.4114	10.9641	15.2209	16.5502	19.5498	15.7397	20.2184	11.581	11.505	20.4527	36.8368	37.3758	14.7619	24.9262	26.6243	74.8981	74.2357	70.9867	19.4886	20.11	26.2435	42.4152	40.5555	42.4765	17.0966	24.7516	16.8807
Solyc01g096350.3	16.1171	15.1732	13.8991	18.0288	18.4082	18.0553	15.94	16.8529	15.1791	24.7811	23.0005	21.5142	22.0369	19.105	21.7448	19.2202	22.2836	19.8528	22.5286	27.9749	21.4668	18.0101	19.8121	19.2037	32.5918	34.5498	32.28	22.9488	26.0776	26.4641	60.5038	57.4149	64.6497	27.1871	27.8253	28.7577
Solyc01g096360.3	17.7245	17.431	16.8786	18.2167	19.326	18.7172	13.732	13.7425	11.7978	15.9034	16.9897	16.002	13.9608	12.4541	13.4027	9.4767	9.1919	9.3876	6.0043	3.065	4.6953	5.3658	4.8171	4.2852	0.0236	0	0.0489	0.3645	0.4838	0.7451	0	0	0	0.1817	0.1655	0.0883
Solyc01g096370.4	11.0465	11.265	11.5444	13.3687	15.2146	14.6358	0.2414	0.0912	0.4295	0.3449	0.4727	0.6381	0.0331	0.1432	0.0565	0.3763	0.7081	0.1673	0.0814	0.0894	0	0.3122	0.2316	0.1162	0	0	0	0	0.0257	0.0575	0	0	0.1468	0	0	0
Solyc01g096400.4	2.1263	2.1021	1.736	0.747	1.0533	0.859	0.3701	0.678	0.2235	0.0962	0.2108	0	1.256	0.7986	0.5037	1.6785	1.7437	1.6169	4.8106	2.9922	4.4372	4.2127	2.5185	6.4455	1.5786	1.7904	1.3544	7.4782	5.6721	2.6949	2.405	1.7533	2.6599	1.6012	1.411	1.9454
Solyc01g096410.4	5.2202	4.7228	4.2327	3.1154	3.474	3.0327	1.7639	1.5149	2.2259	2.4254	3.1823	2.3961	0.7043	0.3806	0.7877	1.3409	2.1954	1.6488	0.4867	0.4556	0.5403	1.3068	1.462	1.235	0.06	0.0381	0.0621	0	0.0512	0.1338	0	0	0.0731	0.0154	0	0
Solyc01g096420.3	1.4373	2.1697	2.2493	3.6313	3.2774	1.9402	0.0489	0.1477	0.0927	0.512	0.7654	0.1797	0.0536	1.0204	0.9142	0.5539	0.8599	1.1288	1.0104	0.2414	0.6114	1.921	1.1721	1.3639	0.2926	0.2321	0.353	0.5641	1.0815	0.3261	5.9411	5.1471	4.3376	3	3.8843	6.6062
Solyc01g096440.4	1.9046	1.4936	2.2501	1.961	2.2713	2.0549	1.8423	1.9041	1.502	1.8678	1.875	1.4986	1.3227	0.9195	1.4144	1.1784	2.6101	1.8119	0.7859	1.5405	0.6367	2.3709	1.3147	2.3876	0.3773	0.4713	0.6827	1.7728	1.3475	1.1487	0.9867	1.1507	1.3503	1.523	1.3002	1.7182
Solyc01g096450.4	715.49	732.817	686.92	627.726	565.55	530.845	29.9056	25.9567	35.0669	52.8274	69.8851	63.9829	4.4344	4.4821	4.5956	26.6702	20.6001	30.4649	1.5214	1.2404	1.4185	7.5394	13.434	13.2924	0.109	0.3112	0.0563	0.4726	0.7667	0.6245	0.4053	0.3091	0.5642	0.5236	0.3338	0.5853
Solyc01g096470.3	45.2047	46.205	43.5058	45.9794	44.4175	45.824	33.6449	34.3394	30.7993	19.1451	20.6419	17.989	28.9939	25.0711	27.3169	20.412	20.56	22.6853	20.5796	17.1984	19.1845	18.4916	19.6989	14.4531	3.0173	2.9984	2.2971	7.1589	6.448	7.7598	2.8368	4.2145	4.0399	5.0481	3.1632	4.6154
Solyc01g096480.2	58.206	53.8691	57.7892	42.4963	40.8183	38.378	70.9146	66.4304	78.1108	30.5864	29.3823	34.6539	42.8546	53.6733	38.6773	48.8793	31.9187	41.0822	50.3048	37.0815	62.6362	51.8319	38.1764	53.078	24.3846	25.507	26.5442	27.481	29.7117	29.3334	30.1519	32.4779	29.2528	20.8517	27.1117	18.4745
Solyc01g096510.2	0	0	0	0	0	0.1858	0	0	0	0.0624	0	0.2409	0.2158	2.1146	2.4516	0.2971	0.1281	0.0605	3.2987	0.2589	1.072	0.6101	0.44	0.1261	0.327	0.3112	0.2028	0	0.1673	0.4997	4.6824	3.8589	4.1429	4.3745	6.8107	6.6587
Solyc01g096530.3	16.6482	16.7812	18.7268	21.1957	17.4592	18.3088	27.7206	28.3217	29.3663	36.0701	40.6476	38.4351	39.3019	42.2411	33.4901	45.6508	37.4451	40.4516	28.8611	36.0818	43.8919	40.1221	46.5225	35.9848	36.5951	30.3146	35.8069	33.4699	36.4491	39.9043	36.0384	42.1291	35.6463	33.0809	34.1703	30.8268
Solyc01g096560.3	0.925	0.8744	1.064	1.6173	1.124	1.4575	0.3797	0.4727	0.2968	0.8726	0.4433	0.3286	0.2943	0.1697	0.2299	0.2786	0.3277	0.6194	0.1406	0.0883	0.086	0.3005	0.1929	0.2581	1.2711	1.9741	1.591	0.6233	0.5326	0.916	1.0991	1.2147	1.5487	2.4692	3.6108	3.6249
Solyc01g096600.4	23.299	23.2988	23.0674	28.1305	27.7274	26.2123	22.8419	22.4789	21.5828	27.9787	25.5572	24.4864	28.7652	24.6585	24.6463	27.8606	27.8921	29.195	27.7594	29.3849	28.567	28.515	30.4338	27.9146	22.7831	23.7011	23.2821	27.0488	25.9855	30.6524	61.9178	63.8812	63.2266	34.8475	37.184	34.3347
Solyc01g096630.3	31.8825	31.2735	31.1	42.0107	40.4945	44.8838	32.1687	33.3117	32.9682	34.0345	40.4556	38.7459	27.6845	29.42	22.1595	31.2734	23.7872	27.3151	16.4171	21.9892	20.5192	18.1258	18.9878	20.1877	27.731	33.5234	26.7901	17.4237	20.8377	23.1957	23.3606	27.1108	30.3064	19.9218	23.4952	20.7528
Solyc01g096650.3	4.459	3.0087	3.6262	6.0632	2.4473	3.5995	0.2855	0.1918	0.271	0.9973	2.6837	1.3126	0.8359	0.3614	0.1781	1.4027	1.8612	1.3193	0	0.1881	0.2748	0.8863	1.1872	0.5497	0	0	0	0.3663	0	0.1815	0	0	0	0.073	0	0
Solyc01g096660.3	125.043	107.484	116.034	60.6938	61.4437	60.2516	239.242	221.718	244.899	82.2419	90.8587	98.1953	161.668	174.48	112.116	153.322	93.5938	118.065	175.459	136.743	257.046	151.625	140.786	128.679	268.424	308.953	271.861	118.466	118.318	112.991	156.843	158.185	190.122	83.0992	81.4864	62.5351
Solyc01g096670.4	23.4034	20.3614	20.8313	17.3988	19.9345	17.3063	3.5377	3.7334	3.3049	4.5384	4.3353	4.2521	4.1905	4.3641	4.0921	8.7808	8.6898	7.9039	4.0081	3.3858	3.5398	8.0426	9.5706	6.3826	1.8632	1.8794	1.4953	2.1175	1.9687	3.3736	0.75	0.8837	0.9148	2.1169	2.1662	1.8185
Solyc01g096680.4	7.0771	6.746	7.2141	6.537	5.9109	7.1888	1.2083	1.9278	1.099	1.535	1.341	1.3657	1.1886	1.4341	1.3897	1.1417	0.7139	0.9306	1.1092	0.4975	1.1874	1.1201	0.7489	1.236	0.0251	0.1674	0.026	0.0727	0.0643	0.024	0.0467	0	0.0306	0.0773	0.022	0.1174
Solyc01g096700.4	175.638	171.66	157.786	149.136	162.888	170.783	196.195	164.887	185.078	206.007	202.794	178.756	163.354	163.052	199.918	192.473	227.001	209.523	213.132	191.374	140.281	151.81	152.209	139.967	72.8028	68.4754	74.476	197.437	166.982	184.04	115.412	114.858	119.523	155.918	172.517	160.55
Solyc01g096720.4	0.0346	0	0	0	0	0	0	0	0	0.1211	0.1328	0	2.2684	0.3621	4.074	0	0	0.0587	0.1143	0.3141	0.3671	0.0987	0.0305	0.0306	0.1269	0.1208	0.3609	0.3976	0.2165	1.7578	1.1212	1.2602	1.0824	4.9525	1.083	13.9902
Solyc01g096730.2	7.9731	8.9296	8.9769	14.7959	13.6667	11.5317	0.582	0.5027	0.3157	1.1619	0.9843	1.1978	1.3086	0.5789	2.0487	0.7542	0.5963	0.5379	0.5483	0.7669	1.174	0.8031	1.0107	1.0139	0.664	0.9481	0.6294	1.4134	1.0384	3.2772	2.5987	3.2342	3.1351	4.2763	4.4316	5.0145
Solyc01g096740.4	5.3464	4.9617	5.4436	4.7936	5.1556	5.4501	0.9753	0.7446	0.6172	0.6758	0.3396	0.6523	0.8114	1.0664	1.4381	1.6087	0.7226	0.6283	3.3225	3.4173	3.4429	4.1597	1.7587	5.0934	3.9243	3.4266	4.424	8.1055	6.04	8.4273	7.4909	9.9117	9.4908	5.1956	7.6959	5.7059
Solyc01g096750.1	17.8175	18.168	20.1967	27.4432	23.1042	22.5221	1.4372	1.185	0.4606	0.1245	0.3704	0.1888	0.3074	0.1241	0.1048	0.0847	0.0548	0.1898	0.6043	0.4611	0.4133	0.5215	0.3941	0.3594	0	0	0	0.1437	0.0477	0.178	0.1213	0.0423	0	0.043	0.1631	0.087
Solyc01g096790.4	2.7813	3.0742	2.8368	3.4496	3.2821	4.2238	0.3829	0.2572	0.6056	1.5807	0.7998	0.9388	1.4013	1.4541	1.9106	2.8941	4.6176	3.7744	2.6396	3.6573	1.9657	3.8299	7.961	4.5459	3.0577	2.4255	2.1078	0.7368	2.1733	3.0425	4.5022	5.4942	2.0179	4.8002	2.3417	3.8087
Solyc01g096810.3	21.7473	21.5998	21.9385	39.079	48.2632	53.5448	21.5564	20.8548	18.8021	31.4878	32.3352	28.8739	31.3175	32.1506	33.8702	40.543	38.1668	41.8486	39.1038	50.0456	35.2506	41.7383	36.8419	44.2549	84.2142	84.1142	84.6408	57.3977	52.7606	63.8288	71.3008	65.5171	70.7284	86.9126	86.6512	90.332
Solyc01g096840.3	5.9768	5.7429	6.9668	7.798	5.7985	5.9646	0.3989	1.0803	0.4259	0.1663	0.3385	0.2522	0.1643	0.213	0.1866	0.1131	0.0975	0.2304	0.0224	0.0739	0.072	0.0516	0.0718	0.144	0	0.0474	0	0.072	0.0849	0.0475	0.0231	0	0	0.0766	0.0218	0.0698
Solyc01g096860.3	0.4849	0.5862	1.6484	0.7517	1.3682	2.244	3.5966	2.2418	0.7742	0.2826	0.5422	0.341	0.1221	0	0.0347	0.9249	0	0	0	0	0	0	0	0	0.037	0.1409	0.0383	0	0	0	0.0344	0	0	0	0	0
Solyc01g096870.4	38.521	39.7827	39.9146	30.4682	32.0485	30.9512	85.0936	82.7514	86.6809	34.7468	30.522	33.395	52.5279	52.0374	49.4242	43.2841	40.5385	43.7194	55.37	46.3676	59.2485	57.0839	45.5436	64.1237	48.8481	51.5729	51.5602	53.8372	59.3123	58.1318	61.0558	57.7984	60.5677	67.9372	75.241	60.4106
Solyc01g096880.4	3.5396	5.0202	3.1452	2.6607	3.7697	3.4905	2.0178	1.5622	1.5649	1.6178	1.4651	1.5161	0.3783	0.3972	0.5066	1.451	1.3717	2.5018	0.0221	0.1945	0.2132	0.5602	0.2125	0.5686	0	0.0702	0	0.0237	0.1676	0.1173	0	0.0279	0	0.0189	0	0.1607
Solyc01g096930.3	2.82	2.9725	2.5753	1.9236	2.7171	2.7344	1.2271	1.2978	0.8188	1.7248	1.066	1.0167	1.0806	1.3382	1.5915	1.6256	1.6753	1.2128	3.7805	3.1216	3.661	2.917	2.3204	2.9359	2.1711	2.6208	2.5209	6.9561	6.7244	5.121	4.6246	4.7076	5.6748	6.8736	6.136	7.9431
Solyc01g096940.4	46.3415	45.3659	44.0028	44.0438	46.8256	44.7875	15.7491	11.7488	14.3859	11.8004	12.0184	11.7405	4.3024	3.9562	5.383	4.9196	5.5139	4.8756	3.8674	3.192	1.7848	4.747	3.2284	6.7163	0.229	0.1271	0.1184	0.5885	0.7324	0.6379	0.2129	0.3248	0.279	0.3081	0.3507	0.107
Solyc01g096960.3	2.3114	2.5024	2.262	3.0258	1.947	2.0957	0.9498	1.4037	0.9916	1.8098	1.5873	1.1354	1.2167	0.8417	0.6813	0.9334	1.1146	2.2823	0.6264	0.8447	0.5181	0.4587	0.395	0.6096	0.2528	0.3911	0.4249	0.2132	0.1078	0.3321	0.823	0.6456	1.3863	0.4131	0.9682	0.4724
Solyc01g096970.3	2.1201	2.3434	3.1129	2.4562	1.9412	2.6607	4.5197	4.2831	5.1422	5.0478	4.127	4.5691	5.5217	4.4052	7.0858	4.3783	5.6494	4.8967	5.4644	6.3299	3.1697	6.1332	4.9984	6.5703	3.7054	3.9253	3.6151	3.9171	3.6191	3.7963	4.4461	3.6286	6.1893	4.8022	4.5507	5.2482
Solyc01g097000.3	23.4849	22.7134	22.9078	23.5729	22.7689	19.9584	13.3555	15.1275	14.8933	22.8604	21.9789	25.5974	13.4995	11.4513	11.8808	15.6495	23.5884	20.7236	2.0241	2.3081	1.8601	9.9319	12.8787	7.7475	0.0424	0.0202	0.0658	0.1839	0.1446	0.0405	0.0197	0.0481	0	0.0326	0.0371	0.0396
Solyc01g097020.4	88.8806	104.028	120.885	118.111	100.717	101.915	74.5219	71.7458	72.3108	89.2665	96.126	101.263	83.4411	82.5521	65.0625	80.3977	72.4949	90.7513	58.3111	60.1128	77.2029	75.6019	97.6128	64.2133	137.761	92.4715	131.848	79.9902	83.9404	76.4746	106.047	104.263	96.9491	76.1996	75.0275	68.9548
Solyc01g097040.4	4.4987	4.8853	4.8375	6.3385	6.0301	7.563	2.9401	3.6536	2.8918	5.2397	5.9352	4.5667	3.6466	3.4426	5.1742	3.852	4.9907	4.6041	4.3566	4.4109	2.6545	4.8713	4.3276	4.1212	0.6083	0.7962	0.8335	2.2868	2.5813	3.4429	2.5881	3.262	2.5385	4.6893	3.6338	6.1945
Solyc01g097070.4	8.924	11.0968	9.7687	7.987	7.044	7.6648	1.6799	1.3543	1.1161	1.5205	1.4037	1.8923	1.4757	1.6349	2.0041	0.5714	0.7393	0.8151	1.4352	0.6225	1.9406	1.5646	1.6928	1.213	0	0.0399	0	0	0.0358	0.04	0	0.0476	0	0.0645	0.0367	0
Solyc01g097080.1	2.3783	2.8166	2.6733	1.5652	2.0221	1.828	0.6859	1.5081	0.4735	0.0594	0.1303	0.2294	0.2054	0	0.175	0	0	0	0	0	0	0.0645	0	0	0	0	0	0	0.0531	0	0	0.1413	0	0	0.0545	0
Solyc01g097110.2	2.7848	2.5513	2.7253	2.3929	2.1462	2.178	1.031	0.851	0.8016	0.7315	0.5499	0.4236	0.6985	0.8019	0.9544	0.199	0.3647	0.1825	1.0061	0.2384	0.9714	1.101	0.2842	0.7391	0	0	0.0113	0.0317	0.0467	0.1046	0	0.0373	0.0133	0.0842	0.0287	0.0307
Solyc01g097120.3	60.7328	60.4589	61.9205	64.6478	63.2144	58.7846	57.7049	57.7467	55.7203	75.3222	74.3657	73.3005	51.752	54.3298	56.8287	59.3392	66.8571	63.0286	41.8189	43.2414	34.311	40.0773	45.3962	37.2569	11.6415	10.0221	11.654	20.8466	18.6904	19.6238	23.4561	23.9296	22.7011	24.8798	21.427	27.6953
Solyc01g097140.4	21.7399	20.9377	22.9573	23.5884	17.948	17.0836	42.3696	42.3689	43.4226	32.7534	34.8214	34.7786	37.8192	39.4897	30.9497	37.8745	33.5545	38.7998	26.5321	28.6411	39.1001	34.0956	38.293	32.0323	16.8027	20.0082	18.9172	24.5747	25.4534	24.4781	27.1486	25.6948	24.1081	21.1011	23.3938	21.2729
Solyc01g097150.4	13.6275	9.9599	12.7336	14.0849	15.0981	17.9958	14.318	14.7936	12.9018	17.3546	17.9846	15.9162	20.6975	19.446	18.3151	31.4429	20.4713	29.147	25.1006	22.4774	35.5938	21.4755	21.9164	24.0794	32.3876	39.1824	33.396	22.759	20.448	21.8635	34.8299	37.9874	47.3968	18.1561	19.8744	17.0722
Solyc01g097160.3	26.5264	22.7268	22.0744	16.9347	16.5281	18.8902	40.4037	38.9956	39.1354	19.7501	20.3151	19.0846	19.8958	20.1826	18.1513	21.8257	26.1615	23.3569	26.1344	24.7003	24.7875	27.1131	20.9055	28.7269	17.7128	19.3169	18.7299	21.9265	23.7405	21.7777	10.9968	11.3728	11.2026	20.2082	22.4539	19.6368
Solyc01g097200.1	0.7352	0.6603	0.7499	1.433	0.5281	1.4037	2.8337	1.0199	2.4335	1.1571	1.6914	1.0547	2.0003	3.6516	2.399	2.7542	1.0557	1.8708	4.4294	5.0672	5.1962	7.052	4.4679	7.9896	15.0879	14.7466	14.2779	21.3596	24.761	23.806	18.2902	20.0274	20.7628	37.9121	35.8434	37.4403
Solyc01g097220.3	1.9267	2.4549	1.9651	1.2138	3.2072	1.5976	1.8466	1.9401	1.1188	1.0107	1.067	1.1562	2.4592	1.9026	1.8014	3.6532	1.6906	2.433	3.3567	1.0483	3.9716	4.3913	4.7135	3.48	1.1375	1.5682	0.8923	2.949	2.5092	1.7985	1.0213	1.2909	1.4815	0.8747	1.1672	0.9161
Solyc01g097240.3	0.1717	0.3084	0.0751	0	0.141	0	9.077	15.785	1.7351	11.3811	8.9874	2.3766	46.9636	146.398	162.287	33.665	7.0891	11.5938	126.272	80.1069	85.2302	98.4359	115.245	113.393	818.584	639.178	803.945	55.2875	60.0879	69.7892	223.198	212.177	188.384	397.146	362.441	318.665
Solyc01g097280.2	0.0735	0.0508	0.0536	0.2605	0.1509	0	0.0675	0.068	0	0.0643	0	0	0.2223	0.0641	0.1894	0.153	0	0	1.3956	0.6667	1.429	1.7456	1.1008	1.6239	1.3471	1.09	1.3233	11.6212	15.1094	10.6805	11.7759	12.6891	14.6079	26.1034	15.033	24.6666
Solyc01g097290.4	136.846	142.497	145.961	148.628	136.104	144.271	189.156	188.262	194.964	223.858	248.229	224.104	178.766	155.049	142.921	162.76	150.207	171.259	87.8609	73.1637	85.4093	121.269	99.106	105.773	0.9413	1.1947	0.7879	3.3699	3.479	12.2881	1.2088	0.9665	0.8738	1.8956	0.3531	0.2094
Solyc01g097310.3	91.3912	95.335	92.1022	94.4678	79.9576	83.6662	81.265	84.7325	89.8942	66.4775	67.8959	70.5408	75.662	86.3242	69.5459	80.5286	59.4315	68.4452	61.3814	53.3591	98.2228	74.7851	75.7544	70.0433	82.4819	83.459	86.8552	56.3397	57.333	61.7795	107.858	103.863	103.462	52.8522	54.1433	49.1453
Solyc01g097340.3	344.733	302.781	298.582	249.477	254.487	231.768	477.26	448.481	497.222	215.445	218.556	248.92	146.831	156.546	124.816	139.77	159.252	152.301	101.795	99.758	107.162	104.316	82.2007	82.686	83.8656	77.0122	85.84	36.9848	41.5284	42.8971	33.9111	33.1668	29.2149	18.2348	19.3191	10.6253
Solyc01g097350.4	24.4518	22.579	23.5427	37.1198	35.0933	37.6044	29.6177	30.6415	27.0058	46.0532	50.6843	48.284	46.6373	53.6748	52.1201	42.7893	43.63	36.7537	46.2402	51.0711	32.457	35.9013	37.6591	30.1065	17.3356	17.7159	16.7614	22.6044	23.7471	21.8281	42.6406	41.178	44.0259	71.0924	66.9308	66.6027
Solyc01g097390.4	12.6632	13.9695	15.1931	13.0415	12.6286	11.8819	6.464	8.0874	7.583	11.6602	8.914	9.7843	5.9415	7.3789	7.2036	5.6825	5.327	6.0079	1.7635	1.5431	2.4822	4.3594	4.6353	3.3563	0.3988	0.2761	0.2999	0.3844	0.1855	0.5195	1.2474	1.2754	0.8393	1.0872	0.9202	0.779
Solyc01g097400.1	1.235	0.5837	1.752	1.4972	1.1338	2.087	0.1789	0	0	0	0	0	0	0	0	0	0	0	0	0	0	0	0	0	0.1191	0.3968	0	0	0	0	0.4984	0.473	0.0726	0.0458	0	0
Solyc01g097460.3	180.799	175.282	180.768	137.051	135.332	115.935	294.629	282.009	285.896	102.002	99.4929	106.88	118.115	128.344	91.1123	92.3081	81.8949	90.8227	92.8399	80.6569	119.866	104.593	93.8597	92.8883	116.204	105.165	110.645	73.1038	80.8887	82.2885	65.6421	61.1986	63.9984	55.5479	60.1479	48.5166
Solyc01g097470.4	0.3568	0.2465	0.3033	0	0.4272	0.3096	4.5841	3.2996	3.8848	3.8997	3.5912	2.1579	3.7752	4.249	6.1275	13.8611	14.1959	12.8114	13.3	5.6625	1.6812	5.9299	19.5355	13.5026	13.8926	15.4541	9.8585	1.5229	2.3699	3.5908	4.2051	3.957	3.85	3.1	5.722	3.0538
Solyc01g097500.4	69.083	69.8045	72.721	84.703	86.0053	92.2628	38.0544	35.0755	34.7093	60.1596	54.1811	53.4367	32.1147	32.9085	38.7845	29.0234	35.1598	32.9552	30.4434	32.2992	28.8911	36.4599	31.2256	36.2893	49.9408	62.7048	45.3739	34.4531	37.5355	47.421	47.7425	47.5384	71.1218	48.0133	39.4817	45.9225
Solyc01g097510.4	21.1325	17.9075	19.7417	21.1782	22.202	22.5678	12.9542	15.3852	13.1738	27.2197	28.8341	23.8244	15.7487	15.3751	20.274	19.3228	25.2236	25.0149	11.9272	7.5437	11.4317	12.2488	11.5814	11.024	1.963	1.2457	1.8308	3.5244	3.8081	5.8458	4.0446	4.3243	4.5488	3.4331	2.3581	3.3081
Solyc01g097520.4	75.7061	71.4452	68.9936	66.4816	75.2534	69.7262	52.4312	55.5955	55.0884	84.129	91.0497	93.5891	71.5128	62.6217	75.9891	89.6709	103.399	83.1769	35.7744	31.3197	26.3678	46.2507	58.372	38.8839	4.427	4.214	4.7123	7.9903	9.847	10.4891	4.803	4.3837	5.0766	8.4768	6.8757	7.785
Solyc01g097540.4	4.5813	5.4079	6.2862	4.8467	5.1574	6.0213	4	3.2082	3.293	4.4723	4.4339	4.4289	5.8713	5.542	6.6835	8.9324	7.2248	7.4318	7.4514	8.2283	10.2557	10.5176	12.1826	9.5489	36.0213	38.0505	36.7412	16.9671	21.8608	20.0455	27.6242	29.272	31.2775	23.2173	24.6796	22.4215
Solyc01g097630.3	0.6984	0.4541	0.6585	0.3276	0.6323	0.6774	0.6409	0.5319	0.7872	0.3233	0.4332	0.5547	0.828	0.4654	0.635	0.513	0.6268	0.5924	1.5257	1.0059	1.234	0.3902	0.398	0.4356	0.6398	0.2866	0.3503	1.2697	0.7704	0.6471	1.05	0.6407	0.7337	0.984	0.9883	0.4571
Solyc01g097690.2	0.1592	0.22	0.1933	0.3762	0.4902	0.2303	1.7047	2.1105	1.5256	0.9745	1.1701	0.627	2.2463	0.9712	0.957	1.6016	0.905	6.6174	0.2628	0.7701	1.3598	2.7218	4.8614	0.7034	0	0	0	0	0	0	0	0	0	0.0374	0	0
Solyc01g097710.1	1.8235	2.3833	2.7647	1.7465	1.2137	1.9246	0.6784	1.185	0.5151	1.5513	0.2834	0.8734	0.8443	0.9877	1.1426	0.359	0.1327	0.627	0.3254	0.3575	0.1742	1.0297	0.4341	0.2613	0.0903	0.043	0	0.2176	0.3466	0.2588	0.168	0.1025	0.3851	0.0694	0.079	0.2109
Solyc01g097720.1	1.0378	1.3656	1.4762	0.8756	0.71	1.501	0.2721	0.5941	0.7318	0.5617	0.5685	0.5839	0.8964	1.5933	1.0609	0.5142	0.2661	1.8024	0.0816	0.2689	0.4366	0.6101	0.6964	0.6549	0.0906	0.1293	0.0936	0.3928	0.2317	0.0432	0.6316	0.2055	0.9929	0.1044	0.1981	0.2538
Solyc01g097770.4	71.4717	66.6308	61.7199	72.6461	78.4047	85.8691	129.068	125.238	127.935	56.2622	52.935	49.212	73.8617	64.9847	79.2375	61.9183	76.5058	67.7349	72.5466	51.0721	43.3363	67.993	53.4661	59.956	0.3721	0.6267	0.4292	5.6145	5.5786	10.185	0.2529	0.3411	0.4011	4.0058	1.0647	2.0189
Solyc01g097810.3	51.905	48.0848	50.2734	36.2782	38.0928	33.751	88.8104	90.5791	86.274	41.7229	35.2857	40.5105	57.7986	58.1278	55.9471	47.1654	49.7148	43.0703	74.321	65.4426	61.0909	74.6656	51.5485	75.5696	126.506	113.744	123.967	89.6823	92.6111	82.0119	62.6833	59.7344	55.6941	68.7304	63.7714	50.5648
Solyc01g097820.4	2.1655	1.9351	2.6775	2.3936	3.1394	2.586	3.8832	3.7111	3.5127	2.6403	2.3994	2.0285	1.7416	2.4408	2.6441	3.0388	2.6565	2.9656	2.5249	2.4322	2.7555	2.7545	2.6945	2.9487	0.8008	0.8143	0.7904	2.5437	2.6545	2.3818	2.0649	1.735	1.8627	2.2672	2.039	2.1764
Solyc01g097860.4	32.8719	29.3687	29.5047	17.1506	20.6596	20.2269	44.4491	48.0143	49.5072	21.3275	18.705	20.78	37.6498	42.2384	33.4454	41.8196	37.5961	41.2135	57.0045	43.5386	57.5679	51.0729	46.6824	46.5902	3.5117	5.0647	3.7779	9.4363	8.5317	12.2995	8.8403	7.9302	10.8477	5.9459	6.0229	4.2416
Solyc01g097870.3	244.831	260.173	261.909	295.351	273.974	309.707	297.769	283.601	298.288	362.966	395.688	375.99	303.813	330.388	305.348	337.036	299.97	318.886	217.369	197.754	240.864	254.444	281.214	198.262	54.9552	52.9199	53.1873	157.881	149.619	161.251	159.858	154.857	141.317	206.898	261.488	230.006
Solyc01g097880.4	35.7915	38.4498	41.5819	39.8099	39.3153	42.3705	54.5003	54.9206	56.1696	52.1108	59.2951	58.144	46.7639	58.297	49.2805	53.1027	42.2608	49.7479	52.0054	91.9391	110.46	51.7087	47.4448	71.4149	328.476	403.97	322.575	110.687	113.06	120.963	167.195	166.333	217.47	88.2641	76.6988	80.202
Solyc01g097910.2	30.0649	32.0639	28.347	23.7733	21.2128	27.815	54.313	50.8257	54.1484	16.9888	16.2431	17.6545	20.9314	26.3265	18.8602	30.1982	19.7563	26.3007	22.187	22.6677	39.6433	33.0349	20.9201	36.7476	60.6412	62.4904	57.2907	23.2572	26.2883	24.9185	32.7264	29.9663	32.7266	14.8778	16.6159	12.0788
Solyc01g097920.3	6.4655	7.4232	8.5581	9.0759	8.4099	5.6898	2.9666	2.8632	1.4674	0.9555	1.5712	1.729	0.7341	0.8331	0.391	1.0897	0.7355	1.2358	0.8643	0.6606	1.2872	0.6054	0.4411	1.0861	0.4588	0.6353	0.2588	0.0804	0.2846	0.1195	0.194	0.142	0.1525	0.0962	0.1095	0.1559
Solyc01g097930.3	2.4937	2.4431	2.2461	2.3297	2.838	3.069	0.4993	0.2096	0.158	0.2379	0.2608	0.0765	0	0	0	0.2359	0	0	0	0.0411	0	0	0	0	0	0.0791	0	0	0	0	0	0	0	0	0	0
Solyc01g097940.1	0.5464	1.1324	0.9288	3.3077	2.6164	2.6078	0.0836	0	0.1586	0	0	0	0.2753	0	0	0.0948	0	0	0	0	0	0	0	0	0	0	0	0	0	0	0	0	0	0	0	0
Solyc01g097950.3	29.5356	30.7545	34.3776	66.7121	50.1441	53.8397	10.0751	11.7056	5.9252	10.7664	13.6603	10.827	14.3605	13.3554	12.2739	8.0642	8.5391	10.1153	3.2689	1.4056	4.5263	5.0292	5.157	3.8799	0	0	0.0816	0.1901	0.2691	0.3768	0.0367	0.0448	0.1442	0.1516	0.1381	0.1474
Solyc01g097970.4	28.0663	31.9193	28.6039	31.6095	27.3443	25.716	13.9053	15.6692	16.8392	9.2676	9.3015	9.6374	31.4406	31.0242	22.7534	14.5246	8.7084	12.9786	20.3286	13.5383	31.9169	38.35	28.1367	20.6415	3.2141	3.2547	4.0305	4.4162	5.2494	5.1604	2.8617	1.7073	3.1661	6.9935	9.0377	5.8135
Solyc01g097990.3	6.4228	4.743	5.4859	6.6711	4.5452	5.3815	7.8248	8.1924	6.5589	13.4584	16.1343	16.0729	8.8154	13.2191	9.7939	11.1772	12.2236	12.304	6.9455	5.9249	9.4896	8.7286	11.4108	7.3377	0	0	0	0.3911	0.2596	0.3876	0	0.1151	0.2472	0.4681	0.444	0.7582
Solyc01g098000.3	76.9258	74.1886	92.6052	93.8798	80.1942	87.9999	127.049	128.301	126.358	129.2	149.213	143.698	136.74	153.891	138.172	117.414	95.4074	111.849	77.2505	90.3145	113.078	131.012	132.776	113.43	50.1591	45.0076	54.4682	50.5128	51.5222	61.5655	129.737	125.834	120.145	71.7116	82.0194	80.2394
Solyc01g098020.2	4.7026	4.0221	4.7311	2.3806	3.0638	3.757	10.5489	9.0426	10.7277	4.3075	5.0085	5.5431	3.9865	6.6341	5.0634	10.4857	6.3638	7.8505	9.6715	7.1753	11.0786	6.8052	8.086	7.5839	0.7522	0.9764	0.8485	1.9774	1.8665	2.8088	1.2083	1.785	1.4164	4.3118	4.9678	3.2581
Solyc01g098040.3	37.5147	41.5967	42.829	51.2126	57.1414	49.0385	32.1312	32.5839	30.8559	60.0378	61.844	61.6313	32.3474	32.219	34.9579	43.0221	54.6621	53.0577	33.2851	30.4029	27.3248	38.2421	40.4003	34.0947	4.4665	4.6933	4.7684	18.7299	20.1362	21.9972	8.7386	8.4919	8.8342	16.2799	17.3884	19.1831
Solyc01g098080.3	8.3471	8.1689	9.7006	8.9442	9.0138	9.1406	8.3347	8.8033	9.5381	9.0185	7.9057	8.3015	7.9304	6.4765	7.4232	7.5895	9.0068	8.2933	6.9214	6.344	5.794	7.5117	7.4738	7.4623	1.93	2.3744	1.8827	2.7728	2.8574	2.9392	1.4053	1.777	2.3736	3.276	3.1712	2.7555
Solyc01g098110.4	5.3677	4.7716	4.8918	3.9029	4.0218	3.744	25.5211	23.2267	22.9796	10.3162	9.3001	10.2385	11.9403	11.3926	10.0702	7.3347	7.8346	7.8426	15.9723	12.8397	14.244	15.6003	10.9443	17.7701	171.065	169.961	170.275	27.7951	35.6196	25.5959	70.0533	70.2957	69.3312	29.3508	33.5224	19.9534
Solyc01g098140.4	0.0495	0.0513	0.0902	0	0	0.043	0.0454	0	0	0.0216	0	0.0836	0.0249	0.0216	0.0425	0.103	0.1111	0.063	0.1226	0.0898	0.4155	0.4702	0.1744	7.9611	0.3856	0.2591	0.5159	0.5028	0.677	0.5849	0.6538	0.7207	0.6079	1.2033	0.4565	0.4237
Solyc01g098320.4	16.03	18.1904	18.2363	15.0969	14.967	14.6209	8.0841	9.0812	9.2663	8.4179	9.5515	9.0587	10.0896	12.122	10.8709	10.8195	8.7265	11.3913	6.0385	8.4689	10.6319	9.6459	13.0579	8.5484	12.1719	14.147	12.0388	11.0945	8.9523	8.1304	19.8906	22.5719	26.5975	12.3774	17.4467	13.843
Solyc01g098340.3	12.2458	11.5185	13.0783	11.5053	12.7939	12.6847	13.0568	12.061	14.2647	12.0515	10.2287	10.5213	10.9956	9.3304	12.9648	12.9159	15.8278	13.2777	12.6441	16.7669	9.8037	12.1045	12.1066	12.9959	5.7197	5.493	5.3352	14.9196	14.2012	13.1969	7.1183	6.5104	6.0176	9.3051	8.705	8.9427
Solyc01g098390.3	0.3451	0.4598	0.3053	0.5897	0.3542	0.5562	3.009	3.5109	2.6198	2.4789	3.1902	2.7253	5.1424	7.1748	7.1974	5.9259	5.0002	5.6876	11.2716	9.5912	8.9733	6.7897	5.6018	8.2114	3.6815	3.0099	2.9193	3.2437	4.4307	4.6817	5.902	5.921	4.2929	5.2275	5.1002	5.0851
Solyc01g098400.3	52.1553	52.4856	57.557	61.7298	54.859	68.8694	109.242	120.357	109.379	125.586	132.555	114.491	92.0017	113.146	77.8868	61.9969	62.3717	70.8383	39.3656	38.0316	42.6127	26.5703	22.2344	23.8265	6.9658	8.9618	8.3283	8.3927	20.052	14.2955	1.7207	1.7293	1.0609	2.5107	2.9531	1.8811
Solyc01g098410.4	3.6156	3.5828	3.1954	2.7042	3.1626	4.2434	5.3032	5.7826	4.0527	2.358	2.9259	1.8756	4.7781	5.0871	4.0461	2.8371	2.5	3.2174	1.7854	1.1556	1.3353	1.4072	1.6965	0.9426	0.1086	0.3877	0.393	0.5234	0.5558	0.3371	0.1262	0.0616	0.0992	0.7307	0.7129	0.558
Solyc01g098480.3	2.2686	1.6909	2.2398	1.4544	2.0522	1.8909	1.6709	1.9322	1.118	1.7747	0.9728	1.1335	1.143	0.8583	2.1017	1.4598	1.259	1.5443	1.6505	1.7053	1.2921	2.4945	1.7613	3.0064	0.3828	0.4946	0.82	1.5024	1.6327	2.0114	3.7128	4.0344	3.5984	1.9135	1.4361	1.3795
Solyc01g098490.3	0.5485	0.5683	0.1748	0.1215	0.1407	0.2975	1.1954	1.4582	0.4479	0.2697	0.23	0.1157	11.3299	13.2618	10.9201	4.4587	1.7535	1.9189	14.9653	30.3402	25.923	10.1568	17.5405	10.3879	7.3487	7.0848	6.3972	10.9274	10.3393	10.5594	2.2195	2.0671	3.4819	3.1634	3.3259	3.3446
Solyc01g098500.3	71.8929	68.3191	71.141	52.4466	52.8625	51.2657	101.117	106.183	98.1159	54.5631	56.5671	56.4935	95.7983	79.3946	70.2793	120.807	98.1316	122.085	88.9583	71.6565	88.7427	108.926	127.456	89.4892	21.8025	19.2614	22.6328	32.1128	33.6428	34.792	27.4575	24.2253	23.7166	19.4163	21.4521	19.729
Solyc01g098520.3	9.1062	8.7646	8.4975	10.696	10.394	10.566	5.1641	5.7717	5.8819	7.783	12.5536	8.2024	17.6303	13.9969	13.354	16.1829	11.3859	11.1948	8.1062	10.1137	4.8811	10.9798	10.3628	6.8701	5.5304	7.9411	6.0094	11.4743	11.4328	5.9095	16.0391	19.3606	21.9277	18.0911	19.0335	15.2369
Solyc01g098530.3	8.4146	7.024	6.5134	4.9698	7.3753	8.2149	3.5392	3.2423	3.8173	6.1311	5.8813	6.2132	8.6558	7.6375	12.7948	9.1207	7.7088	4.0145	4.3402	7.4718	5.5754	5.4939	6.6389	8.3635	4.1757	3.0575	2.3249	4.3344	9.8627	5.3694	10.3053	6.3792	7.24	16.054	11.8075	10.0524
Solyc01g098560.3	35.5961	32.9479	30.8804	37.8744	36.775	38.0205	24.4574	23.3282	25.4058	19.0345	19.6468	18.9849	16.0403	13.8437	11.8198	24.0095	21.7681	21.9362	18.0913	29.9706	16.5539	19.4361	20.9889	17.0905	3.3055	3.596	4.2509	9.0228	9.003	10.5339	2.1698	2.4273	2.4029	7.7533	5.3486	5.9944
Solyc01g098570.2	3.7591	3.1035	3.1727	1.7869	1.8816	1.8299	4.0385	5.511	3.913	2.7256	3.6471	3.559	4.2498	1.9173	2.283	6.7259	5.7596	5.7545	4.8425	11.1413	8.4643	4.4405	6.702	3.6451	53.7149	55.8076	52.6763	5.5053	8.8119	5.4559	32.494	33.1723	37.9676	8.2993	4.6315	7.9646
Solyc01g098580.3	10.9	9.0594	10.9497	13.2399	12.8887	11.3433	5.2748	4.4493	4.8583	4.4301	4.7751	5.3176	4.3763	4.8601	3.8754	4.652	4.8145	4.2974	3.1976	4.4404	5.5671	4.7713	5.0248	4.1755	4.2908	4.6413	3.5494	3.5718	3.2272	3.3162	6.0941	5.9761	4.7526	4.1391	5.9404	4.1178
Solyc01g098590.3	11.3847	11.5372	12.7837	12.1698	19.2128	14.6969	26.2481	27.9732	21.7174	38.9528	37.3827	34.8555	43.4704	78.6213	58.815	66.0364	35.4214	34.6341	42.2796	49.3173	27.8458	37.3941	37.952	27.3484	18.5325	17.5998	18.762	17.7798	17.5713	23.2192	26.8132	25.2871	22.3172	51.5326	74.3872	45.1753
Solyc01g098600.3	17.5986	18.6925	20.2404	20.1965	19.6325	19.5245	18.9262	18.8357	18.4463	21.0504	20.3	24.2359	17.5189	19.27	15.2942	15.0312	15.7552	17.3841	7.8069	6.4919	7.6043	8.8623	10.8833	6.5882	0.5075	0.8918	0.9284	1.0536	1.2986	1.5289	0.3267	0.3101	0.4756	0.8405	1.6059	1.0576
Solyc01g098620.2	1.1897	1.3054	1.5806	1.55	1.6517	0.9717	0.3853	0.5825	0.2438	0.8567	0.6708	1.1221	0.7052	0.7318	0.2404	0.1456	0.5025	0.2968	0.1155	0.5712	0.5565	0.5982	0.1849	0.4946	0.0641	0.1831	0.0663	0.1854	0.2187	0.1225	0.1789	0.1455	0	0.1479	0.0561	0.0599
Solyc01g098640.3	103.286	100.619	106.2	74.2276	67.188	70.3935	208.627	203.668	222.87	42.4257	43.3632	50.0227	62.3392	70.2517	47.5513	63.562	48.4454	58.1814	57.9664	45.8272	78.4449	52.942	41.9031	47.548	18.165	17.9354	17.4609	27.1512	27.5866	31.8292	20.3898	19.1636	17.779	16.4835	19.5854	15.2483
Solyc01g098650.2	45.1573	47.9636	52.9473	63.551	54.1855	59.7052	90.8917	84.6488	92.4149	97.8372	98.4879	102.56	95.0896	85.9978	91.7039	81.1127	94.5276	92.4489	69.4038	80.9201	87.8715	79.633	82.1554	72.8185	37.4348	40.8111	37.2858	25.5967	29.7185	33.1606	21.2443	23.1661	24.2864	20.4691	16.2981	16.619
Solyc01g098670.3	0.6516	0.5101	0.7278	0.5003	0.5794	0.3392	0.3189	0.2812	0.3405	0.2279	0.0833	0.3665	0.3064	0.492	0.5968	0.5424	0.1949	0.2947	5.3413	0.8272	11.0518	3.1351	1.1859	7.5217	0.9153	0.9091	0.8641	3.2219	2.8511	5.0556	3.6636	3.8838	4.3636	7.4661	4.0054	2.7882
Solyc01g098690.2	1.2149	1.7504	1.3402	2.2602	2.3507	1.5964	0.9397	0.7383	0.6651	1.7754	1.78	1.4792	0.8744	0.741	1.1177	1.7156	1.4173	1.2954	0.6588	0.7082	0.5826	1.0548	1.0241	1.3186	0.6678	0.787	0.4275	0.7509	0.8815	0.9568	0.9463	0.9202	1.4723	1.9683	3.8687	1.2626
Solyc01g098700.4	48.2512	53.7611	51.038	58.2572	57.3295	56.4085	26.0608	26.9167	25.5865	43.768	40.4459	37.1318	29.7977	26.2343	27.4671	28.458	29.6494	32.3919	25.1094	29.2744	25.4986	27.9898	30.2155	22.7816	39.5291	41.2472	41.1285	17.0343	19.5766	16.8387	22.7798	21.4018	21.6414	23.48	18.3266	21.1914
Solyc01g098710.3	4.0844	4.4965	4.1213	4.1022	3.9222	5.1177	4.5299	4.9486	3.2152	8.2883	5.925	5.6032	4.622	6.4327	5.5139	5.4319	3.2734	4.7981	3.7493	4.6547	4.3995	4.6463	3.6164	3.5507	5.0826	5.8476	4.6348	4.6482	4.1985	6.1547	8.839	8.9245	12.4339	15.2941	18.652	10.9171
Solyc01g098720.3	5.5086	4.9532	4.7776	4.3767	3.7684	1.859	0.5216	0.6469	0.6854	1.7966	2.9335	3.1359	0.1762	0.0762	0.1126	0.7734	0.3139	0.927	0.2165	0.4758	1.1587	0.2491	0.0385	0.7339	0.0401	0.0381	0	0.7721	0.9224	1.7599	0.1117	0.0455	0.0976	1.7555	0.5258	1.0477
Solyc01g098730.2	8.441	9.3535	10.0703	11.6437	11.8588	15.7808	8.5779	9.849	5.2305	11.7887	11.0777	11.1865	27.4011	30.5058	27.3866	31.2428	27.9112	33.3462	69.8951	76.1364	90.3368	60.0405	57.2774	77.1779	271.334	267.122	270.476	150.675	178.218	212.978	226.889	223.759	234.537	203.688	187.741	206.596
Solyc01g098740.4	4.7752	5.1453	5.4699	6.9443	3.6056	5.5252	1.1851	0.9998	1.2556	1.1816	1.497	1.3939	0.9382	1.6225	1.7278	1.4375	1.5902	2.1652	3.693	6.7543	7.1902	3.9359	4.4701	8.0927	17.3613	19.4855	18.0374	36.7035	45.4328	44.1799	7.9318	8.6492	9.7551	13.6035	13.7022	11.8751
Solyc01g098750.3	5.0568	6.654	6.637	7.7509	8.4423	8.1844	4.9719	6.4206	5.3483	6.0706	7.2322	6.5363	14.1543	14.862	14.1289	14.5745	13.182	12.5605	21.661	17.979	19.1105	19.0947	21.9497	22.6216	29.561	35.6283	27.8675	26.4729	30.419	23.2501	37.303	35.0914	46.0513	39.4105	35.5913	35.6192
Solyc01g098760.4	93.9001	102.91	100.511	118.196	131.288	129.118	63.5221	65.6892	61.5354	116.73	119.221	106.939	49.7071	60.3405	55.2754	104.02	103.854	104.811	33.5443	24.8072	28.9214	79.7424	73.6641	67.4341	2.9692	2.5411	4.0279	9.8723	12.6857	18.4746	5.9024	7.4812	5.1112	13.0493	11.9924	15.9814
Solyc01g098770.1	1.2994	1.274	1.6795	1.7824	2.3655	2.1097	0.9616	0.969	0.4016	0.0366	0.1205	0.4952	0.0422	0.1461	0.144	0.1308	0.0376	0.1067	0	0	0.0741	0.2388	0.1846	0.037	0.0384	0.0366	0	0.111	0.0655	0.1834	0	0	0	0.8563	0.4705	0.8968
Solyc01g098790.2	2.3895	2.311	2.3568	1.5632	1.6975	1.5313	0.7422	0.5439	0.5443	0.45	0.5286	0.4343	0.815	0.6086	0.4419	0.9563	0.5608	0.4365	0.3641	0.3667	0.2923	0.0349	0.3561	0.6496	0.4041	0.7373	0.5572	0.3571	0.4022	0.4826	0.6264	0.8026	0.6976	0.3884	0.5306	0.4719
Solyc01g098810.4	14.7948	14.2495	16.2768	17.7418	17.5575	14.439	6.6113	6.9002	6.6486	6.4116	8.0567	7.0566	6.525	9.7898	7.7326	10.3524	7.466	6.6561	9.1661	6.5333	9.5849	9.2445	9.5552	9.4338	4.1644	4.0014	3.7374	4.2033	4.6577	5.9294	5.5533	5.7961	5.2175	5.4074	5.983	5.0282
Solyc01g098820.3	0.6798	0.3675	0.4952	0.1833	0.3336	0.1795	0.8679	0.8472	0.9782	1.3179	1.3315	1.247	4.2885	4.0173	4.2126	3.3521	4.2437	4.3366	2.0976	3.1626	3.4465	4.3504	5.5702	3.1594	0.0271	0.1289	0.112	0.3915	0.7621	1.0345	0.1763	0.1844	0.099	0.3123	0.3318	0.43
Solyc01g098860.3	0.943	0.7445	0.5398	0.179	0.2074	0.2923	2.6579	2.8653	1.8774	1.4134	1.6141	2.1031	3.3258	2.3476	1.1567	2.1027	1.6925	2.4566	0.6671	1.5882	1.6067	1.919	4.3305	1.7258	0.1851	0.3524	0.5743	1.0706	0.6316	0.3537	0.4591	0.3502	0.1504	0.4745	0.6481	0.3459
Solyc01g098910.3	9.5653	9.0766	9.5456	15.0615	18.6675	14.7221	7.3867	7.8775	8.0171	17.5158	17.1266	18.0321	18.6227	19.3741	16.5817	18.8549	19.0471	17.6036	16.7413	17.9051	22.9278	18.7848	21.8714	18.2092	42.0962	46.4921	43.1523	25.2758	30.5741	31.3034	41.9147	45.8218	50.0808	41.8279	43.7325	38.5232
Solyc01g098930.3	1.5345	2.9153	1.8766	2.719	2.4744	2.4255	0.3521	0.5068	0.2387	0.9584	2.6266	0.8325	0.497	0.573	0.6588	2.2241	1.7214	2.8355	0.588	0.497	1.6462	1.7696	0.9653	2.2273	0.2008	0.3346	0.2077	1.3551	1.0706	1.247	4.7158	6.1538	7.5244	0.9652	0.6592	0.2814
Solyc01g098950.3	0.9002	1.1105	0.9369	0.2279	0.3299	0.5022	1.4161	1.1892	1.5122	0.1687	0.1233	0.3256	0.9071	0.8964	0.773	0.8698	0.6347	0.6544	2.8124	3.0904	3.5787	0.8549	1.2458	1.1362	4.6536	4.3737	3.8983	1.6466	2.3614	2.7009	5.4232	8.4232	7.3925	1.2683	1.6498	1.3758
Solyc01g098980.4	10.53	8.3957	11.0615	11.7064	11.0161	9.6543	1.45	2.1116	0.9992	1.0692	1.1307	0.758	0.6543	0.5281	0.5204	0.3266	0.8547	0.8077	0.5001	0.4024	0.3824	0.925	0.2859	1.0231	0.1487	0.0849	0.1025	0.1051	0.1522	0.1042	0.1567	0.0675	0.157	0.2058	0.1649	0.3427
Solyc01g099000.1	1.1279	1.3914	1.8587	1.142	1.2401	1.5148	1.6265	1.1424	0.8889	1.5497	1.3901	1.677	1.8943	1.8252	2.9517	1.9841	2.2655	2.1639	1.6622	1.5343	1.7082	3.188	3.0748	3.1794	0.9841	0.8665	0.865	2.0394	2.4552	2.4912	1.4643	1.3681	1.5887	2.1188	1.5074	1.8388
Solyc01g099010.3	0.5594	0.2577	0.3532	0.2974	0.1914	0.2589	0.5134	0.2759	0.3249	0.3913	0.3218	0.1888	0.6013	0.6824	0.3523	0.4657	0.4686	0.1898	1.816	2.469	2.7348	1.2042	0.9526	2.9985	4.2711	4.651	5.017	4.1167	4.9252	7.3763	4.1625	4.1491	3.9133	4.0986	3.7681	3.2559
Solyc01g099020.3	1.7798	1.5235	1.6912	0.5827	0.7543	0.7722	8.2727	6.798	8.5935	2.7063	1.4835	1.9263	1.7934	2.4273	1.6611	1.248	0.9375	1.8049	0.894	0.0702	0.5469	0.5879	0.9541	0.4102	0	0.3374	0.1466	0.1367	0.0907	0.474	0	0	0.1727	0	0	0.0331
Solyc01g099030.4	4.5563	3.9522	3.6438	3.4295	1.8279	2.6458	0.1257	0.1584	0.2685	0.2097	0.2627	0.1445	0.2071	0.0298	0.2353	0.1426	0.3074	0.2615	0.1414	0.2175	0.2724	0.1627	0.3621	0.2119	0.0314	0	0	0.1513	0.4551	0.1499	0.1167	0.0712	0.0765	0.2655	0.2472	0.1759
Solyc01g099035.1	0.3252	0.1123	0.5923	0.7202	1.0011	0.7055	0	0.1504	0.4249	0.4265	0.1559	0.1372	0.3277	0.1417	0.1396	1.0151	0.8755	0.1379	1.3418	0.7372	1.7237	0.3088	1.2888	2.5857	14.7468	14.0373	13.4003	8.9017	6.7336	7.399	12.19	11.6642	10.5263	4.8106	7.3009	5.9838
Solyc01g099040.4	0	0	0	0	0	0	0	0	0	0	0	0	0	0	0	0	0	0	0.8531	21.4998	15.0826	0.0633	0.0881	13.5809	281.076	292.036	287.986	105.912	113.94	102.686	147.666	156.041	151.522	43.4321	38.3944	45.8042
Solyc01g099045.1	0.0635	0	0.0463	0	0	0	0	0	0	0	0	0	0	0	0	0	0	0	0	0.2881	0.4491	0	0	2.1893	52.565	64.1101	52.5476	18.5718	20.2075	22.4643	38.7594	40.4959	40.214	17.6356	19.4624	23.1665
Solyc01g099100.4	31.6941	29.537	29.3464	30.8861	30.7807	29.5268	28.1466	28.5906	28.8171	31.162	26.5776	29.4544	31.4632	29.2553	35.6947	31.8943	38.5357	32.7089	67.8374	91.4916	68.3198	54.4497	45.5617	59.8324	178.881	190.834	175.011	137.551	134.277	134.724	107.433	112.695	121.287	93.2678	83.2248	97.9847
Solyc01g099130.3	20.641	21.8408	22.2332	19.0341	21.5268	24.7986	28.5094	27.0117	29.7437	28.9717	30.3455	30.9893	24.4147	29.2766	26.4585	37.422	31.8578	32.7941	28.3907	28.4028	28.4528	32.1891	33.1604	32.2581	52.3601	51.0555	49.4232	31.5333	29.4869	31.1026	41.2478	42.3059	43.0168	32.649	32.3906	28.0701
Solyc01g099140.4	3.663	4.7582	4.9038	5.3254	4.8832	4.1568	1.8388	1.6503	1.1453	1.095	0.8403	1.2681	1.2304	1.3367	1.3441	0.7167	1.4329	1.3012	3.0488	5.3376	3.8446	2.6462	2.7573	3.6235	3.9295	3.8496	3.0845	7.5474	9.3941	7.6714	2.614	2.2785	2.6559	2.3157	2.4602	2.9475
Solyc01g099150.5.1	0.4218	0.4768	0.4749	0.2548	0.3148	0.2995	0.1056	0.1241	0.0835	0	0	0.0324	0.0966	0.0835	0.0329	0.0998	0	0.0976	0.2057	0.2086	0.4743	0.437	0.1857	0.5251	19.8309	19.6793	19.3614	1.9301	2.8615	1.4094	5.5047	5.0034	5.7355	1.6748	1.6296	1.0994
Solyc01g099160.4	5.14	4.7623	4.9487	2.9286	3.3921	2.9211	6.3076	6.7663	6.7418	4.2121	3.9608	4.3204	16.9803	13.4008	13.0674	11.1373	9.8948	9.1807	14.3059	20.0705	24.0399	20.7693	18.4446	19.4288	51.0594	51.2921	48.3476	50.3358	42.6047	44.7159	58.4041	55.6191	58.7678	98.5431	92.4004	94.5373
Solyc01g099190.4	2.9169	3.545	4.0926	1.3718	3.8245	3.9688	27.2137	34.8997	22.0033	11.3192	7.3696	9.3292	209.759	169.236	257.728	60.479	58.0417	65.6526	515.995	813.984	537.971	159.57	184.266	297.346	4726.91	5024.13	4900.25	2440.68	2552.74	2126.51	1885.56	1889.87	2121.46	1503.97	1288.07	1603.01
Solyc01g099200.3	7.1396	9.0882	10.3234	11.1411	11.3053	12.0768	4.7559	2.4465	1.4363	0.2693	0.3648	0.3976	0.7121	1.2316	1.2603	1.7913	0.7155	0.415	2.8115	2.4814	2.5294	1.0497	1.1491	1.2968	34.5468	39.2371	35.4647	13.201	13.0267	15.033	12.6746	13.7154	14.7047	2.4381	3.1384	2.4349
Solyc01g099210.3	4.5885	5.0515	7.1251	6.5591	5.5712	6.9167	0.4194	0.5917	0.3344	0.4156	0.5607	0.4474	0.0553	0.0478	0.1727	0.1522	0.1641	0.1861	0	0.0663	0	0.0521	0.0161	0.0162	0.1005	0.0797	0.0173	0.0807	0.0429	0	0.0156	0.038	0	0	0.1906	0.0313
Solyc01g099230.3	6.9388	7.4463	7.8388	7.8651	8.2125	7.4567	7.5887	6.9616	7.1367	8.9923	8.3822	9.3205	8.0456	7.6362	8.1617	9.5149	9.0761	8.1426	11.5626	10.6713	11.4707	12.1501	10.1293	12.4622	7.0535	6.25	6.177	7.4701	7.665	8.002	27.6304	26.9198	28.1797	9.6421	13.536	12.04
Solyc01g099260.3	16.9132	16.2499	15.731	15.4929	16.3863	14.7484	39.1411	39.7467	40.6908	30.4374	32.9749	32.3207	39.8772	36.0558	39.2324	45.7493	38.4616	42.3043	45.7024	47.9119	48.0534	42.8448	46.4585	40.7295	20.2711	22.0165	17.1887	33.0961	39.5835	39.2297	16.8575	15.4931	22.2237	25.9688	23.8316	25.1913
Solyc01g099270.2	6.6238	5.4577	7.1379	7.4574	6.8677	4.9398	0.5382	1.1485	0.2704	0.181	0.3307	0.2329	0.2781	0.3307	0.0889	0.1436	0.2167	0.2048	0	0.0313	0	0.0328	0.0304	0	0.0316	0	0	0	0.0539	0	0	0	0	0	0	0.0295
Solyc01g099290.3	5.185	6.8765	5.2924	5.748	6.0602	5.871	6.7937	8.8973	8.0422	13.2368	15.3353	13.8282	13.2156	12.0799	12.5469	10.0115	11.6453	10.4651	7.6656	8.3228	7.1037	6.9516	10.1097	7.594	0.4064	0.266	0.3677	1.5915	1.5816	1.5287	1.6063	1.499	1.3308	0.8985	1.1116	1.0679
Solyc01g099340.3	4.9774	6.2108	6.7084	6.2837	6.6717	6.992	12.7609	11.8237	13.8191	13.7904	12.4644	11.2619	11.9121	13.4448	12.7683	21.656	16.8345	19.1558	18.7416	21.7508	16.4349	15.4806	16.4388	19.6513	5.5005	6.3753	5.835	33.3764	37.3133	34.8737	9.0112	8.7975	9.3061	41.4184	24.6948	46.1409
Solyc01g099370.3	6.9829	8.795	8.1508	15.9613	16.9831	11.182	6.9745	7.4921	7.4263	12.2784	12.5732	13.0223	16.7942	23.0604	17.1265	19.3094	12.9141	14.2012	16.4606	7.8718	13.9399	13.3362	19.9448	19.5646	26.7555	32.8698	26.9349	26.6745	23.2726	20.4257	70.8963	76.852	86.1258	60.4691	181.214	32.8536
Solyc01g099410.3	657.416	786.487	765.367	881.751	736.198	647.451	146.332	148.099	123.845	102.033	121.94	118.171	185.207	194.533	145.689	89.2344	63.9381	76.1866	78.8825	59.0399	205.172	174.108	138.139	147.799	7.8072	5.8248	8.4365	13.3554	18.3571	18.4089	7.4565	6.5453	6.5129	13.8993	14.2819	12.4187
Solyc01g099420.3	3.1768	3.7437	2.0421	2.1522	3.8351	3.5676	1.3719	2.5921	2.116	2.941	1.2539	2.2077	4.5193	1.4654	5.2951	2.7223	2.0124	3.1699	4.6266	5.9312	2.8065	6.0338	4.279	3.9623	1.8832	2.7703	3.3634	4.1253	5.2567	1.7989	7.801	6.6057	10.0121	13.8221	8.8405	6.7172
Solyc01g099440.4	3.5231	3.7766	4.4253	2.7983	3.3658	3.2682	2.8986	1.5728	2.6454	4.3551	4.1922	3.2806	6.8554	6.9865	8.0323	4.0452	2.7256	2.576	4.4114	4.1865	3.5418	5.884	5.1357	3.5419	5.3423	8.5814	4.8336	3.862	5.1262	3.4021	13.7656	10.6099	16.6793	11.7245	12.1765	9.4617
Solyc01g099450.4	0.707	0.7326	0.7726	0.8612	1.0882	0.3068	0	0.3269	0.2309	0.6181	1.1012	0.3729	2.9386	0.77	1.29	1.3793	0.7931	0.5996	0.6564	1.0418	0.3904	1.3428	0.467	0.2342	0.6477	1.3101	0.6697	1.4827	0.5524	1.392	3.388	5.0534	3.2552	1.8053	1.9841	2.7228
Solyc01g099460.3	8.1852	7.9544	7.5388	6.1994	6.2884	7.195	3.094	2.6277	2.7151	2.5586	2.3985	2.2904	2.3718	2.3281	2.7312	2.0962	2.4358	2.41	2.835	1.6345	2.529	3.8866	2.764	2.9038	0.4468	0.6287	0.6227	1.4605	1.1764	1.2062	0.9575	1.0582	0.6864	1.21	1.1222	1.1252
Solyc01g099470.3	8.4135	7.6375	7.6998	8.1313	8.8474	6.5168	2.8076	2.572	1.5747	1.7631	2.7327	2.1123	3.3632	4.8469	3.4032	5.2818	1.56	4.3052	2.2953	1.7025	4.4229	5.0185	3.9193	3.2559	0.5733	0.9702	0.8563	1.3508	1.7386	1.2778	2.0734	1.0844	2.4836	1.3225	1.9514	1.3687
Solyc01g099500.1	0.5003	1.0862	0.6248	1.3297	1.7602	0.8063	1.115	0.8592	0.8715	1.0624	0.9591	0.8444	3.2409	1.806	1.2888	1.1899	1.5394	1.273	1.8285	2.3333	1.9574	1.3575	1.3848	1.5155	1.3096	1.9322	2.6405	1.136	0.9494	1.1884	4.0188	2.7494	3.7496	2.2153	2.1777	2.9362
Solyc01g099520.3	40.6108	41.7837	41.0515	44.1247	41.2919	46.5963	42.4781	45.7165	42.6836	53.2077	70.5776	68.9042	62.5029	65.8238	47.8016	58.3774	46.3595	47.1126	38.3537	37.9473	59.4321	32.4711	55.1171	26.8821	21.1469	24.0584	21.8664	10.8999	17.2651	14.1508	23.1884	23.1646	28.7963	25.2602	41.7679	24.8793
Solyc01g099580.3	0.0311	0	0.068	0.1928	0.1276	0	0.7418	0.7475	0.4604	0.734	0.7152	0.2886	0.4073	0.6231	0.5873	0.9382	0.8371	0.6593	0.6928	0.8177	1.2086	0.4429	0.4381	0.6043	4.1016	6.4529	3.9172	1.4276	0.9475	1.4964	3.0196	3.4911	5.6568	0.5914	0.7479	0.6386
Solyc01g099590.4	1.7718	1.836	1.7748	1.9621	0.8333	0.6406	47.8974	45.6043	41.8611	17.6218	18.611	17.0697	62.2656	48.3092	63.7076	83.7329	74.2691	70.1922	113.627	118.365	128.68	72.9838	100.974	90.7912	287.782	284.751	287.293	179.664	179.52	182.316	198.121	204.859	203.951	80.8688	93.7659	88.5838
Solyc01g099600.4	25.9477	27.925	26.7942	32.6428	37.2551	40.8472	19.9409	20.7812	18.4274	19.5304	20.6026	17.2834	21.3185	15.6118	14.8052	34.0923	38.2751	41.0106	23.196	19.7058	24.056	25.4107	31.3217	23.6995	54.8693	52.0527	52.5808	26.2497	28.3696	26.0142	18.1966	16.9091	18.6433	14.4993	15.5028	15.7965
Solyc01g099620.3	1.8794	1.9172	2.4825	2.801	2.8658	3.3991	1.08	0.5198	0.5049	0.2764	0.2862	0.0445	0.1416	0.1837	0.4072	0.2559	0.5044	0.3575	1.2031	0.4779	0.2483	0.1168	0.0773	0.1707	0.3701	0.3063	0.2163	0.1706	0.3157	0.4611	1.5713	1.5888	1.6665	0.9775	1.4647	1.4432
Solyc01g099630.4	637.83	586.936	600.512	609.402	529.703	459.635	1052.34	1007.92	1110.65	1413.86	1522.87	1508.91	546.857	567.943	363.289	716.926	699.09	777.735	58.8253	37.3196	53.8465	299.185	266.053	171.542	0.0376	0.0357	0.0777	9.9535	17.3274	21.3067	0.3143	0.554	0.0458	3.5804	1.7748	3.473
Solyc01g099640.4	7.5571	8.748	9.9694	9.771	9.8503	10.9004	9.3715	7.9328	9.6956	13.3042	16.4453	18.011	18.7289	15.661	13.4163	16.5772	12.0058	18.7958	11.8833	16.5772	24.0886	19.6874	20.9561	21.2928	82.7989	99.3871	79.4246	51.8521	57.6938	55.8553	85.6985	90.6737	97.6894	49.926	56.7466	62.4053
Solyc01g099650.3	12.3278	12.8965	11.5664	12.9031	11.9769	13.3542	1.8675	1.8819	2.4171	8.5142	8.5441	8.1038	0.6101	0.2491	1.0109	2.7301	3.5016	3.8942	0	0.0153	0.0446	0.2396	0.548	0.4458	0	0.0147	0	0.0297	0.0263	0.0736	0.043	0.0874	0.0751	0.6753	0.3102	1.3099
Solyc01g099660.4	0.2873	1.3893	2.1976	0.2121	0.3194	0.2078	0.5932	0.3542	0.2711	0.0209	0.0459	0.0606	0.386	0.5006	0.3084	3.936	0.1719	2.1321	38.2506	5.0369	80.0324	15.2329	0.4639	94.2711	40.6855	44.177	44.7459	117.646	92.3006	103.601	86.5619	88.6857	95.801	128.611	92.5269	105.174
Solyc01g099680.3	112.221	127.605	122.613	124.486	128.451	122.234	193.501	210.693	190.366	219.99	226.203	232.855	272.411	337.183	278.971	284.599	234.786	255.929	278.96	240.537	305.122	269.146	324.264	274.638	402.425	397.72	413.544	207.135	227.823	227.166	555.562	553.307	532.316	419.904	418.694	434.504
Solyc01g099690.3	78.9559	77.1597	76.4463	54.6056	55.6746	56.7543	132.975	134.507	128.823	70.6318	70.8844	67.6143	115.605	112.826	116.518	122.229	120.565	112.645	177.66	180.245	191.248	148.923	117.193	173.213	314.542	335.157	310.603	205.387	218.29	206.07	267.137	281.633	279.034	210.408	224.44	192.343
Solyc01g099720.2	36.9803	37.5962	36.8012	37.5136	39.2952	38.565	31.5887	29.1714	31.0036	36.4645	35.6174	37.1117	25.8449	24.0506	23.2432	36.1513	34.239	34.1071	26.2972	25.1275	26.5189	24.5934	28.2827	27.8697	37.2636	40.6441	38.3968	27.479	24.8712	28.3516	26.1184	25.004	28.4701	26.3007	25.5788	26.7245
Solyc01g099750.2	12.5725	13.6078	14.4503	18.9987	20.8806	26.8448	6.5389	8.11	5.4307	3.4745	4.9256	4.3074	9.2169	10.7758	12.2663	15.5064	10.1761	14.5861	23.0132	29.3267	23.6972	25.5711	20.4559	25.363	16.0689	17.6857	17.9462	26.923	29.4187	25.3324	21.5099	22.7237	21.4901	35.0403	36.9456	37.7343
Solyc01g099770.3	1922.54	1870.5	2115.52	2159.13	2155.24	2206.07	3472.81	2960.95	3133.83	2805.68	3522.91	3210	4475.62	4060.16	3874.15	2938.18	2211.56	2799.02	2576.73	2339.22	2283.36	2144.32	2600.39	1976.26	1099.92	940.71	1206.23	3650.95	3388.02	3528.52	2197.86	2201.51	2234.04	2739.18	3579.35	2821.18
Solyc01g099780.3	6.8691	7.7928	9.5036	9.6586	8.2126	8.4766	9.8891	11.3641	9.8803	6.9427	10.6316	10.8486	15.4312	15.1005	13.041	15.279	10.4627	12.1333	11.2338	10.0011	14.9207	12.7475	17.9271	14.9771	11.0273	7.1443	9.1936	12.1313	12.6554	14.1733	27.328	34.2671	27.082	23.2178	28.4996	22.1136
Solyc01g099800.4	22.4998	26.3221	21.2514	15.6258	17.2867	16.6798	27.5991	26.6618	23.0444	28.1742	32.4046	33.3936	40.9014	39.8008	28.1542	62.3543	35.2089	48.0443	60.9306	71.6701	88.399	58.948	62.5342	61.4328	206.854	178.956	192.363	191.592	160.616	179.088	234.649	236.395	208.109	153.241	196.639	162.375
Solyc01g099810.3	29.0353	31.1364	28.0563	19.4267	23.6232	26.1455	33.8357	34.9392	32.274	37.2836	33.5376	33.4208	43.1525	33.3975	35.6238	53.4097	38.1587	43.0708	78.9544	96.7845	70.9965	65.012	68.2625	79.9085	176.074	182.964	175.505	276.238	230.724	228.522	170.983	164.579	193.033	220.198	231.305	238.831
Solyc01g099820.3	1.7335	1.6875	1.4351	0.5585	1.132	1.436	0.4339	0.0729	0.8922	0.4823	0.3777	0.3325	0.6352	0	0.5413	0.328	0.2121	0.3342	0	0	0.1392	0.1497	0	0	0	0.2061	0.0746	0.1392	0	0.069	0.0671	0.0819	0.088	0.111	0.3159	0
Solyc01g099840.3	136.584	157.496	141.459	201.921	209.979	244.019	442.649	454.273	424.856	782.298	837.929	770.059	314.726	339.651	265.418	712.386	423.604	516.299	350.452	342.41	230.207	695.265	593.794	520.986	65.2387	62.418	71.4333	155.673	160.611	168.805	142.993	139.412	122.453	117.206	120.294	121.528
Solyc01g099870.3	1.6417	2.4655	2.184	1.7073	1.6846	0.8052	0	0.066	0	0.1248	0.2053	0	0	0	0	0	0	0	0	0	0	0	0	0.0631	0	0	0	0	0	0	0	0	0	0	0	0
Solyc01g099880.4	0.0915	0.1897	0.2334	0.0811	0.0939	0	0.084	0.2962	0.3189	0.04	0.0439	0.0772	0.6456	0.4386	0.0393	0.9524	0.575	0.621	0.3399	0.747	1.4555	0.9561	0.5643	1.0917	0.587	0.8381	0.6069	4.2028	2.825	2.5231	0.156	0	0.3576	0.9994	0.6605	0.6658
Solyc01g099910.4	0.0921	0.318	0.1677	0.3671	0.3779	0.9588	1.2674	1.1921	0.1203	0	0.5737	0	0.0464	0.0802	0	0.6228	0.1239	0	0	0	0	0	0.0811	0.122	0	0	0	0.0813	0	0.0403	0	0	0	0.0973	0	0.0788
Solyc01g099920.4	0.486	0.3663	0.3219	1.0569	0.6801	0.7285	20.112	24.3123	15.8565	32.8001	32.8668	32.9615	74.8909	76.5012	74.3638	86.2547	86.2069	76.3029	145.169	246.672	163.873	55.5577	93.2016	89.0451	40.278	41.5768	37.7556	103.904	119.221	112.561	14.1167	12.3577	16.6704	7.0657	8.5386	6.6558
Solyc01g099940.3	0.2743	0.3032	0.3797	0.3888	0.3096	0.4285	0.7552	0.7356	0.7407	0.2878	0.9466	0.787	0.8569	1.2907	1.1306	1.7982	1.5755	1.5588	2.0147	2.0647	2.3506	1.4067	2.6091	1.3814	0.6283	0.2631	0.3638	1.2838	1.3289	0.9842	0.9348	1.3689	1.4391	0.8889	0.8798	1.1504
Solyc01g099960.4	2.0344	1.4267	1.7066	1.775	1.7712	1.3909	1.4709	1.5677	1.1008	2.1291	2.7182	2.4971	1.6151	0.7252	0.7146	0.9301	0.9129	1.5163	0.636	0.5311	0.6263	0.3805	0.7058	1.1438	2.3156	2.3655	2.1316	0.8438	0.6021	0.8902	1.3655	1.2498	2.0644	0.8034	0.519	0.6595
Solyc01g099970.4	4.7475	4.3823	4.9793	4.4597	5.6275	5.9134	23.417	21.5349	21.6203	12.4528	12.2397	11.2761	8.4337	9.3253	9.2951	8.7515	7.309	6.578	12.0241	10.392	10.9192	12.5734	8.6687	14.391	9.6361	10.5643	10.3516	12.2513	12.9039	14.2724	8.5077	8.7868	8.9995	12.8872	12.9297	12.6274
Solyc01g099980.4	5.6484	5.3447	5.4914	3.7706	5	5.1778	7.848	7.3936	8.2459	12.1031	9.2079	10.3888	6.814	5.7188	7.702	14.6522	15.8495	15.4686	8.2724	10.4789	4.9549	7.1962	9.8616	6.9758	1.5488	1.7171	1.1493	3.7408	4.7089	5.3781	6.6252	5.8105	5.9052	2.4098	2.8546	2.2299
Solyc01g099990.3	6.5527	6.2575	5.4758	3.7136	3.5103	1.7143	0.4421	1.1139	0.7554	2.0642	3.4638	3.09	1.8449	0.4618	0.7033	3.4092	0.8648	4.4543	3.8967	6.4229	6.0869	2.8826	2.5036	4.7676	20.0399	22.9412	21.7258	4.9353	7.4544	7.0414	16.6245	18.785	19.5761	6.5167	7.9585	8.0823
Solyc01g100000.3	2.4272	1.9025	2.3464	2.4811	4.1191	3.281	2.1845	1.9856	3.2118	4.775	4.8321	4.1358	4.5624	6.0194	5.01	4.1284	4.3565	4.9091	7.2805	5.5874	4.536	2.571	6.9474	6.5157	2.2664	1.9538	2.432	3.792	4.4862	6.168	7.3171	7.7647	8.232	9.0424	8.3463	10.147
Solyc01g100010.3	3.4882	3.0294	3.3399	4.7237	7.9769	5.3622	0.5488	0.7373	0.3038	3.1371	1.433	1.9764	0.5524	1.1724	1.7115	0.8815	0.6708	1.3948	1.8917	0.9038	1.7169	1.1358	1.9749	0.9245	0.1826	0.2607	0.1888	0.352	0.4283	0.785	1.0189	0.7253	0.8343	3.5455	6.8726	4.7767
Solyc01g100020.4	4.6419	5.3763	4.7768	4.8045	5.1876	5.1582	2.2916	2.2242	2.2418	2.9201	2.2321	2.327	1.3122	1.1747	1.9863	1.4985	1.9523	1.8061	1.1379	1.0281	0.8391	1.7022	1.4437	1.6648	0.1684	0.147	0.2757	1.1363	0.8858	0.724	0.2741	0.223	0.3762	0.8526	0.7616	0.4196
Solyc01g100030.5.1	76.8567	86.0661	81.4426	96.2358	81.4323	71.1612	23.5242	19.7765	22.616	20.0607	19.6394	20.9548	39.3415	38.2145	37.1721	30.7024	24.7845	27.8286	43.363	28.1273	61.2255	57.1173	51.8473	39.0394	0.692	0.5764	0.7603	2.5429	2.324	3.429	0.8446	0.1963	0.527	3.3589	2.9905	1.0101
Solyc01g100040.3	22.538	24.1303	23.4313	24.5499	26.0075	27.0754	6.5507	6.3045	7.0909	5.6453	7.8419	7.3098	2.3842	1.852	1.2397	7.3861	4.3547	5.2041	1.39	2.6185	1.8069	2.8183	2.543	2.8699	1.4329	1.5038	2.1274	2.9392	3.2903	3.8253	1.9816	2.0847	2.3277	3.2206	7.3638	3.0204
Solyc01g100120.4	0.3263	0.2791	0.3169	0.2478	0.2073	0.2966	0.1426	0.0287	0.0541	0.0136	0.0149	0	0	0.0271	0	0.1293	0	0	0.0256	0	0.0137	0	0	0	0	0	0	0	0	0	0	0	0	0	0.0125	0
Solyc01g100200.3	1.7685	1.5988	1.686	3.2882	6.2506	4.6419	2.0236	2.0998	1.8256	5.3451	4.0391	4.9192	3.8061	7.5715	7.4239	2.908	4.095	3.8147	5.7298	4.9894	4.417	5.8263	7.1915	5.5167	16.4417	17.269	17.8491	10.0638	9.6561	9.5723	18.638	18.7725	18.7164	20.5787	24.9293	23.4323
Solyc01g100220.3	5.5729	6.5998	7.772	8.8163	6.5355	6.8397	3.2146	2.6504	3.8139	4.803	5.1129	4.434	4.4123	4.5784	3.7598	4.2249	2.072	4.5917	2.6281	3.1045	4.009	2.9486	3.2253	2.0398	0.0729	0.1389	0.0754	0.3515	0.8709	1.2541	0.3391	0.745	0.7109	0.7852	0.4469	1.2946
Solyc01g100230.3	22.8105	19.1699	19.4	11.6378	9.3522	11.8857	1.0747	1.5538	1.1531	3.0272	4.2461	2.9217	16.6747	14.7736	16.3512	19.9739	14.0736	17.4037	33.3637	25.2107	44.262	17.6974	22.1074	27.3952	47.0661	47.0216	44.4711	59.1235	53.7902	35.6014	57.6498	55.7956	56.4354	28.8017	32.2938	30.5476
Solyc01g100240.3	3.1381	2.8337	2.972	3.0978	4.2781	3.5791	2.1804	2.9642	1.7181	5.1152	3.0939	2.8751	3.9979	6.6992	7.6218	4.7115	4.164	3.4791	7.5289	6.6673	5.4853	6.7692	5.1524	7.1094	24.0262	27.5615	25.9903	7.7194	10.2463	7.8266	35.2332	35.6327	34.6275	28.517	23.1315	26.5124
Solyc01g100250.3	6.326	6.0226	6.2366	4.9909	4.5859	5.1073	5.0543	4.6858	3.7282	4.568	3.5297	3.8776	4.5986	5.0185	4.4861	3.7007	3.2199	4.1376	5.8441	3.8245	6.1726	5.0213	3.6866	6.3119	9.1979	9.167	9.004	5.4749	7.6483	6.7478	8.2049	8.8676	8.361	8.1589	6.3342	7.0842
Solyc01g100270.4	8.3723	7.1916	8.0491	6.6994	7.936	8.0325	6.7818	5.8124	6.3515	2.8766	1.8357	2.652	3.0184	2.9737	2.6985	2.1205	1.4542	1.5826	4.6198	2.0707	4.7285	4.0804	1.8812	6.6593	1.5295	1.9912	1.2327	1.8428	1.8993	2.0197	1.6943	1.3784	1.3977	1.5393	0.9647	1.1557
Solyc01g100280.4	11.1277	10.4884	10.272	10.3685	9.2199	9.1168	3.4462	4.6445	4.2342	4.4316	2.9371	3.1106	6.1057	4.838	5.5786	2.9247	2.8739	3.5955	5.5138	3.51	5.4954	6.8044	5.2552	5.3532	0.7809	0.5224	0.4365	1.4648	1.9443	1.7137	1.1188	1.1258	0.7972	2.6129	2.4385	3.0957
Solyc01g100290.4	10.3447	10.3886	11.7719	12.8477	14.4644	13.7404	12.0564	13.3207	12.0091	20.3048	20.3609	20.5013	11.6678	11.391	13.791	9.97	15.2006	11.0467	8.2692	8.5417	6.3126	10.225	8.2382	11.2485	1.7853	1.9968	1.7999	7.1128	7.8041	8.3422	3.0161	3.2249	2.9728	10.2159	7.227	8.256
Solyc01g100310.2	13.0363	12.4468	13.2678	14.6518	15.8527	15.6016	6.4993	7.737	6.1689	14.8007	16.0021	16.7147	11.2541	10.1722	9.2557	10.3256	10.1625	10.6938	7.5149	10.0928	12.7545	6.5042	9.1507	10.4172	11.3726	8.416	12.3494	11.6833	13.8962	17.3677	6.9953	5.9879	5.8205	4.5505	3.8068	6.3946
Solyc01g100320.3	194.365	208.009	230.903	256.504	228.936	226.658	159.043	159.473	158.749	240.368	241.2	262.639	241.869	245.646	255.399	200.677	208.152	214.857	148.188	202.487	183.644	209.147	257.971	181.178	262.061	259.54	266.11	213.19	216.668	213.635	148.357	148.402	151.425	181.993	192.117	200.94
Solyc01g100370.3	19.0324	18.3496	18.6628	22.104	20.8696	19.289	22.8199	24.3833	23.3778	19.6289	18.19	22.1801	50.6197	54.5685	47.9295	52.0403	45.5054	48.4983	86.2159	99.9541	183.064	18.4438	21.5826	18.5086	267.169	244.283	260.388	89.3061	97.8931	113.451	295.51	302.824	275.956	240.841	230.338	221.768
Solyc01g100400.3	7.3912	6.7512	7.7778	6.8875	8.9045	6.6278	6.3054	7.1894	6.7716	7.731	7.8457	8.9167	7.972	7.7044	7.4277	10.1121	8.8686	10.216	8.1555	7.4722	10.3991	11.3606	9.5713	9.9885	2.4327	2.1246	3.2675	6.6475	7.2513	6.0848	4.6644	4.6961	4.0639	6.2287	5.3338	5.8338
Solyc01g100410.3	8.4453	9.1916	9.3449	8.2582	10.1375	9.8523	11.296	10.7937	11.936	11.2154	12.7918	11.5975	9.7143	13.919	11.5273	13.1816	11.6902	13.3798	14.1694	12.9329	17.2797	10.9332	10.1393	13.374	25.9116	26.0892	26.1895	17.2014	18.6143	16.559	26.0648	27.8322	26.4124	15.8552	15.2044	14.5241
Solyc01g100440.3	0	0	0.0251	0	0	0.0896	1.4851	0.8279	0.6298	0	0.033	0.0581	0	0	0.0296	0	0.2163	0	0	0	0	0	0	0	0	0	0	0	0	0	0	0	0	0	0	0
Solyc01g100460.3	1.0146	0.4089	0.6776	0.5618	0.6073	0.7704	0.5044	0.2346	0.6997	0.4805	0.4458	0.3568	0.9372	0.9209	1.3069	1.0998	0.5691	0.8606	6.0011	5.5975	7.4325	1.5658	1.5638	6.8726	42.6433	36.0199	42.7325	27.0657	28.0797	32.9643	61.0145	65.053	57.6189	35.0828	30.7465	41.3572
Solyc01g100490.4	1.0459	1.3848	1.3016	0.7335	0.4472	1.0967	0.2799	0.1209	0.1518	0.4953	0	0.2206	0.1317	0.1899	0.5239	0.3174	0.8604	1.5154	0.3956	0.3952	0.385	1.4071	0.9211	1.155	0.4392	0.266	0.3303	0.7311	1.0215	1.8686	0.1485	0.0906	0.0973	0.3684	0.0349	0.2984
Solyc01g100510.4	1.6675	1.3247	1.1844	1.5142	1.1977	1.2662	1.0712	1.1951	0.472	0.6196	1.2787	0.7036	1.6383	1.8888	1.1812	0.5639	0.636	0.5304	2.6835	4.0829	1.6573	0.871	1.4319	1.6574	0.5729	1.0543	0.8293	0.6258	1.0424	0.7661	3.5871	3.6407	2.8384	0.9397	0.8357	1.3915
Solyc01g100520.3	154.723	142.959	153.423	130.671	124.94	124.008	204.069	203.289	197.662	140.45	129.932	149.202	187.224	195.481	172.298	148.995	121.39	141.432	189.416	188	232.433	175.824	144.473	188.85	299.027	298.279	303.563	201.948	226.306	221.691	302.98	309.776	318.83	222.036	234.925	182.909
Solyc01g100530.3	36.2625	40.5228	42.3269	54.4435	60.2735	59.6927	5.7758	4.225	3.2281	3.0868	3.874	3.3566	1.0463	1.0161	1.3717	1.3464	0.6881	1.3007	1.081	1.4921	0.5645	1.1681	0.8301	0.9033	0.1171	0.0279	0.2421	0.4796	0.2621	0.2936	0.3675	0.6976	0.5706	0.8327	0.6405	0.6426
Solyc01g100600.4	20.2017	19.1674	19.4315	21.4205	18.8509	17.9966	52.3135	44.2519	52.128	42.0881	35.3698	36.9982	11.3552	14.302	12.7929	14.0906	15.8633	12.8507	0.9638	1.1736	0.3067	4.4065	5.0874	2.1752	0	0.0551	0	0.1115	0.074	0.0829	0	0.0656	0.1409	0	0	0.054
Solyc01g100620.3	0.8273	1.504	1.7764	2.0059	1.5638	1.5492	1.2387	0.4429	0.3034	0.3807	0.6678	0.4409	0.1316	0	0.1496	0.5437	0.0391	0.0369	0.1078	0	0	0.0827	0.1917	0.0385	0	0	0	0.0384	0	0	0	0	0	0.0613	0	0
Solyc01g100630.3	7.1081	9.1194	5.425	4.498	5.2099	9.9869	12.114	12.2074	11.2032	6.2149	6.8134	6.2839	17.736	14.4516	13.9507	12.6795	14.2768	9.1868	30.1687	29.1605	30.8	18.6438	14.9052	24.5216	71.942	83.5345	63.1672	53.8003	50.517	47.0972	53.9253	62.9927	73.6741	73.2014	61.8806	72.423
Solyc01g100640.4	3.6709	2.9657	3.3542	3.2796	4.2456	3.4285	7.137	5.1495	5.2025	2.8016	3.5485	2.8877	7.8996	8.9451	6.6513	12.5274	6.6724	9.5515	10.7571	13.2311	15.473	11.4628	10.7674	12.4229	38.9026	36.5967	40.0494	26.3989	25.2807	21.3435	40.5767	40.8823	42.6065	35.896	34.9968	34.1065
Solyc01g100650.3	24.18	23.7668	22.4737	19.657	20.9818	21.5721	66.2025	66.8358	63.6973	36.4916	34.5895	31.1981	39.1274	34.1807	31.9986	28.1388	29.5508	30.1935	31.8015	32.1623	30.472	25.3867	21.7113	26.1853	26.2609	27.3389	25.0022	25.2339	28.1279	26.2856	30.4793	28.4834	30.9915	31.4895	32.2469	30.5306
Solyc01g100660.4	41.9897	40.0455	37.9447	58.652	65.1385	75.4563	28.0187	25.6575	25.6231	17.1654	20.9555	20.9569	14.0415	13.221	9.7848	28.0973	18.9524	24.1629	11.0399	13.9845	13.8971	12.5863	12.0542	18.0015	18.6667	25.1676	14.9604	15.6954	16.4052	20.8116	35.14	35.9293	45.9014	29.0994	25.624	33.1279
Solyc01g100690.3	16.9652	20.3514	18.6228	28.8916	29.5238	26.4603	25.2988	24.1688	22.7145	32.9742	34.2267	29.5998	25.874	32.3614	26.6247	27.7322	32.8674	34.8063	39.4484	37.4227	47.1406	25.8542	22.5635	35.699	49.2526	50.5815	51.5256	62.5044	63.9983	58.0314	62.8436	64.2373	64.4231	78.7716	79.8273	74.6591
Solyc01g100750.2	6.9979	9.3197	9.1976	6.9026	7.1067	7.3248	2.4495	3.5358	2.1365	1.5769	2.0054	1.7655	2.1809	1.3201	1.4867	0.9759	1.0359	2.3864	0.4763	1.701	1.5934	0.4111	0.7624	1.0835	0.5287	1.2583	1.0935	1.1467	0.8456	1.3889	0.1229	0.375	0.0805	0.0508	0.1735	0.4322
Solyc01g100760.2	22.1564	26.5635	29.2107	19.5021	19.435	17.3665	15.7412	14.6729	14.505	7.7489	11.6465	11.8816	10.9471	12.2684	10.0033	14.9485	8.4666	9.0324	28.1354	73.2405	90.7346	17.1723	12.4634	33.2141	159.309	135.064	156.739	74.5988	68.4137	99.8235	59.6123	53.6508	41.4845	12.8891	12.2641	14.8032
Solyc01g100770.2	39.9775	40.528	49.2915	37.0351	34.7498	41.0941	11.2831	14.5538	13.2185	6.5731	8.8897	7.8261	12.6729	14.6314	14.8409	16.3763	12.106	10.8456	18.6125	37.5916	23.5246	9.9417	8.2917	5.0279	20.1469	15.8077	19.4346	14.2074	10.431	19.2447	3.2323	2.3375	1.6469	1.6333	1.8028	1.804
Solyc01g100780.3	8.0984	7.8371	7.1446	8.9909	8.4503	6.9091	6.9613	7.3942	6.5181	8.1564	7.6316	9.4291	11.5694	12.0287	9.3597	12.6936	11.3462	12.6942	12.7182	11.5274	14.6712	15.2518	13.0007	12.6795	1.9722	2.6521	2.8486	7.4831	6.5683	8.1635	4.8034	5.6487	4.8821	5.8734	5.5346	5.3811
Solyc01g100850.3	28.5775	25.2537	25.7071	19.8554	20.8023	18.9457	40.5353	38.8692	39.8957	38.9068	40.1852	42.1714	26.4944	22.2146	17.2827	32.4535	31.5369	33.2508	15.4734	15.2599	20.6971	29.5155	30.7899	31.4957	9.8012	10.2784	9.7911	12.2332	14.4523	16.4713	10.6903	10.5197	11.7798	15.1751	12.126	12.943
Solyc01g100870.3	241.185	290.944	295.273	308.791	302.232	302.647	479.698	467.444	390.62	566.942	663.356	630.194	515.399	628.02	506.5	532.496	582.984	496.635	274.57	377.215	359.476	344.927	461.139	378.383	156.58	135.571	162.097	216.268	249.666	264.688	264.494	221.601	192.709	237.091	272.754	260.632
Solyc01g100880.4	0	0.3538	0.5286	0.1891	0.4817	0.7778	0.3133	0.5525	0.1115	0.0373	0.0409	0.072	0.086	0	0.0733	0.3553	0.0766	0.2172	1.268	0.387	0.9426	0.2432	0.5638	1.4328	0	0	0	0.1507	0.0667	0.112	0	0.0887	0.1429	0.0301	0	0
Solyc01g100890.4	1.8612	1.6875	1.8926	2.4045	1.4323	1.6824	0.9963	0.7171	0.8443	0.8475	0.7062	1.1125	0.3516	0.1351	0.1332	0.2017	0.3132	0.4933	0.032	0	0	0.0368	0.0341	0.0343	0	0	0	0	0	0	0	0	0	0	0	0
Solyc01g100900.4	2.7897	3.5064	4.8551	1.6476	2.7036	2.4209	3.2001	2.1498	1.8899	0.2033	0.1114	0.4577	2.6159	2.0594	2.9943	1.6127	0.6607	1.0188	1.375	0.9838	1.4034	1.6558	1.4673	1.472	0.1775	0.2365	0.3303	0.1026	0.333	0.1017	0.033	0.0806	0.1297	0	0.1864	0.1326
Solyc01g100920.3	11.7915	13.1063	10.411	19.4894	10.1492	14.1424	10.2716	8.7885	7.266	6.8014	8.671	5.8217	8.5124	6.9314	7.0723	9.6693	10.3293	12.1207	5.4901	8.363	10.1373	10.1283	6.0759	8.5207	0.9996	0.9209	1.067	2.3	2.6954	2.9262	1.0496	0.2562	0.7465	0.7935	0.9314	0.6627
Solyc01g100930.3	59.5849	59.5799	59.2009	59.693	61.3973	57.4526	40.438	39.9598	41.2341	46.1845	47.3566	48.8395	32.8186	30.3323	29.7687	39.3342	40.4081	47.7299	29.0225	33.1825	27.9865	45.1266	48.6525	33.0823	0.6848	0.3414	0.6744	3.206	3.6157	5.2642	0.6368	0.6291	0.3178	0.5767	0.7706	0.9139
Solyc01g100940.2	2.9942	2.2806	2.5169	2.8566	3.6239	3.0647	0.9863	0.852	0.7356	0.7384	1.4718	0.3239	0.1547	0.2676	0.5933	1.438	0.5512	1.693	0.4435	0.3481	0.7461	0.2916	0.879	0.2713	0.2813	0	0.3636	0.2034	0.12	0.1344	1.3082	1.1973	1.7139	0.9194	1.2928	1.117
Solyc01g101015.1	5.7994	10.8973	10.985	10.4811	13.0921	17.5138	12.1341	8.1518	16.7705	16.8347	12.4521	10.1793	9.8177	6.4681	16.5327	3.3794	12.0745	9.6409	16.6556	13.6739	3.6889	10.3541	4.4947	14.5513	5.5256	5.462	8.1309	14.9535	11.9635	10.9623	6.3243	5.306	6.7323	21.0804	13.7645	20.0524
Solyc01g101030.4	14.3014	15.1879	14.0861	16.5042	15.5762	14.6016	5.5835	5.6265	5.2449	6.2796	4.7048	5.0947	6.5735	6.3673	7.0691	4.6015	4.6159	4.4689	8.5543	4.8493	6.4419	9.8288	7.3888	7.7723	1.6378	1.2171	1.3667	1.6894	1.6174	1.4958	1.0688	0.7663	0.8927	1.5797	1.3957	1.2482
Solyc01g101060.4	315.57	304.621	268.317	279.964	356.308	347.616	357.491	316.737	374.708	503.493	572.356	541.051	937.276	729.222	793.412	1230.66	1233.26	1349.42	927.261	1087.3	684.139	848.494	1446.72	897.405	153.852	129.691	151.678	268.426	231.444	257.303	287.18	266.032	257.572	289.94	510.574	423.046
Solyc01g101100.4	46.5821	43.9206	44.028	61.8743	62.1835	63.9996	55.3835	55.0458	56.7455	80.156	73.3479	72.5633	38.1057	34.5535	36.2699	35.4552	45.1809	40.0352	16.1075	22.5371	14.4117	21.2254	20.5218	19.1251	5.8719	5.986	5.6996	8.4166	10.1458	10.8018	4.5446	3.5684	3.3233	10.2973	11.5552	10.3518
Solyc01g101110.3	3.5416	3.6204	3.8354	4.0916	4.3463	3.198	1.4274	1.4163	1.3131	1.088	1.2386	1.1308	1.3745	1.1885	1.3356	1.3197	1.2885	1.2381	1.1257	0.7812	1.649	2.0453	1.4542	2.1776	0.285	0.313	0.1814	0.5071	0.5236	0.6911	0.5505	0.423	0.8013	0.4889	0.5181	0.9421
Solyc01g101120.4	8.7588	10.4706	9.3471	16.6406	12.9197	17.1315	6.562	5.2205	4.2615	8.6753	9.0188	8.113	6.2057	6.3499	5.0237	13.671	17.8086	18.8333	4.2071	6.4846	8.9167	7.8305	6.81	5.9548	1.3478	1.4023	1.1344	1.2085	1.1763	1.9761	0.583	0.4624	0.3819	1.0846	0.7407	1.142
Solyc01g101130.3	3.1166	2.3893	3.1012	3.9059	3.159	3.2653	0.3139	0.6678	0.3311	0.0332	0.1822	0	0.8043	0.4636	0.7506	0.5932	0.2388	0.3868	1.7252	2.9297	2.0818	1.4799	0.9707	0.5708	3.3775	4.5077	3.5645	1.8459	2.3462	2.2617	6.638	5.8483	6.5758	7.0416	7.8018	5.1396
Solyc01g101150.3	2.7525	2.7291	2.8545	2.3811	2.1598	2.501	2.4367	1.8267	2.7359	1.1325	0.6518	0.9837	1.8599	2.5394	1.6405	2.1565	1.5111	1.3458	3.4741	2.8191	2.9466	2.4602	1.4259	1.974	2.9369	2.8804	4.0185	0.9436	1.2145	0.9918	0.8	1.2457	1.2289	1.0949	0.753	1.2194
Solyc01g101170.4	0	0	0	0	0	0	0	0	0	0.0245	0	0	0	0.0244	0.024	0	0.0251	0	0.2079	0	0.0989	0.3189	0.0739	0.0247	0.359	0.3661	0.4772	0.3707	0.0656	2.3022	2.3605	2.0077	3.7174	18.5125	10.2779	33.1984
Solyc01g101180.4	0	0	0.021	0.0764	0	0.025	0	0	0	0	0	0	0	0	0	0	0	0	0.2136	0	0.0508	0.1093	0	0.0762	1.0014	0.6271	0.8175	0.127	0.0225	3.3982	3.5779	3.8878	4.7519	15.8457	9.7793	29.8375
Solyc01g101190.3	0	0	0	0	0	0	0	0	0	0	0	0	0	0	0.0567	0	0	0	0.1272	0	0.0973	0	0	0.0778	0.5447	0.4417	0.5424	0.0194	0.0344	1.5031	1.332	1.4653	1.8435	4.1418	3.5844	8.481
Solyc01g101210.4	0	0	0	0	0	0	0	0	0	0	0	0	0	0.0976	0	0	0	0	0.0693	0.0762	0.099	0.0532	0.0493	0.099	0.2309	0.464	0.3714	0.272	0.3063	1.0292	0.7395	0.9316	1.0002	4.6157	3.6822	9.9935
Solyc01g101240.4	111.059	102.573	97.5613	89.1248	105.141	106.639	137.814	139.408	141.083	95.6437	93.4134	89.4908	140.819	155.972	148.202	197.628	190.146	188.578	322.472	304.227	248.708	196.354	188.678	213.386	97.0804	106.231	98.0495	162.586	162.973	181.801	205.536	209.274	217.893	268.721	291.473	256.053
Solyc01g102260.3	1.4614	1.1413	1.0184	1.8013	1.6952	1.0477	0.2332	0.2938	0.0553	0.3333	0.2436	0.0536	1.2165	1.1627	0.6002	0.4628	0.2851	0.5389	1.2061	0.8643	1.0104	0.9655	1.3431	0.7859	0.0582	0	0	0.3928	0.2979	0.1668	0.0541	0	0.2128	0.0448	0	0.0544
Solyc01g102270.2	4.2188	3.8991	5.0048	4.8739	4.9433	4.799	3.3745	3.4269	3.4512	2.4924	3.9073	3.4879	7.1811	7.054	5.0177	5.3984	3.2744	4.2794	5.0343	7.6258	9.3177	7.9047	8.5609	6.7242	24.9398	15.114	21.7378	9.8924	14.7454	13.2461	9.0099	8.5354	6.0136	15.1006	11.2227	15.0772
Solyc01g102290.3	32.5625	39.8659	38.3513	73.1608	53.1828	53.4538	32.1229	41.5715	35.5317	31.2388	46.9054	37.0955	80.4811	85.2762	60.2695	134.309	99.6807	83.7754	94.5031	118.527	106.758	66.6574	123.395	90.8606	78.7224	70.4386	69.8334	75.4786	102.059	94.5902	139.942	153.099	141.751	169.617	142.081	227.441
Solyc01g102310.3	100.859	102.952	95.4728	125.918	121.143	136.341	116.114	135.202	119.847	168.655	164.116	130.444	141.575	135.013	137.916	105.172	110.965	117.314	70.0062	56.7718	60.9507	78.4311	75.2064	64.7052	6.8881	5.6224	6.4951	5.4696	6.012	8.5569	20.0463	17.4161	19.9808	12.0885	12.2604	11.9695
Solyc01g102330.3	185.961	190.921	193.901	198.668	181.434	178.174	140.082	132.743	142.112	169.252	182.452	185.862	161.922	131.303	128.955	135.598	148.827	148.632	81.7376	103.321	128.355	102.098	136.463	85.624	1.4811	1.818	2.8212	34.1118	44.4138	45.0867	1.4861	2.8751	1.4721	24.6653	21.0139	25.5976
Solyc01g102340.3	13.3061	14.7936	15.9472	17.5506	20.4502	21.7021	8.7492	9.6132	7.2954	19.9183	17.7936	18.7476	9.0685	6.3664	6.9624	13.1967	13.194	12.5453	4.8288	4.525	1.6268	6.0079	12.0851	5.8779	0.0816	0.1813	0.3095	0.1836	0.3249	0.2339	0.3796	0.5558	0.2984	1.1298	1.0955	1.1185
Solyc01g102350.3	8.0514	9.2109	7.8624	6.4499	6.3867	5.7233	13.4408	15.3135	15.4929	4.3686	4.2419	3.9031	12.0258	10.9958	10.983	6.4765	5.4319	7.2647	11.9461	11.3146	8.3236	6.0735	7.5938	6.634	2.2495	2.4151	1.2441	1.5883	1.2716	1.749	3.3567	3.2949	2.7089	1.0056	1.2591	0.7331
Solyc01g102400.3	3.9601	4.7792	3.7887	4.9031	4.2594	3.8091	2.0578	2.7796	2.2025	3.3373	4.1617	2.2144	8.4136	9.0629	7.8249	4.915	4.1961	5.544	5.4337	4.7594	7.9664	7.748	8.1519	3.9202	2.7537	3.0789	3.4802	2.1487	2.125	2.6304	1.7072	1.8354	3.0356	5.8818	7.0392	7.146
Solyc01g102440.3	8.7579	8.3921	7.7181	11.3878	8.117	9.3162	7.648	7.9682	7.9973	11.6096	9.8842	10.728	5.2666	6.7695	2.7897	5.1445	3.1692	6.1102	4.5464	3.5867	8.8602	3.8902	2.7369	3.8687	1.4235	1.1086	1.2043	1.1226	0.3311	1.7306	2.6476	2.6435	1.2614	0.8956	0.3398	0.4836
Solyc01g102450.3	7.328	7.0541	5.6887	5.2149	7.766	7.6101	3.197	4.5547	5.1271	6.5122	5.9878	3.6494	1.6947	2.5122	2.4756	1.875	2.3718	3.8718	3.3708	1.4162	4.8819	1.0268	0.9522	0.7429	0.4402	1.4666	0	0.7426	0.2816	0.5256	0.4094	1.6237	0.5364	0.8463	0.578	0.6169
Solyc01g102520.4	2.4351	3.1089	2.8519	4.9153	3.2894	3.2901	1.0749	0.5131	0.8323	1.2936	1.6546	1.3526	0.9939	0.7789	0.4235	1.0584	0.9958	1.8301	0.3816	0.2795	0.2723	0.2635	0.4072	0.4357	0	0	0	0	0	0	0	0	0	0	0	0
Solyc01g102550.4	14.7653	14.1423	12.1339	12.3541	15.3341	12.8442	13.517	13.2255	13.4821	11.1325	7.0082	9.8716	5.7142	4.5993	13.0765	2.8205	11.5544	4.6282	13.2156	13.9721	3.4659	10.3642	4.3347	11.4065	2.5812	3.3279	3.1759	14.424	9.1687	9.0511	4.5577	2.781	4.4587	14.597	11.7536	11.5382
Solyc01g102570.4	41.7069	42.8504	37.362	38.1161	47.9446	46.9672	37.9012	33.1323	37.4749	41.7832	28.9996	32.8	20.5282	18.5898	36.5952	14.3431	39.2024	18.5252	41.822	43.4745	9.8046	34.41	20.709	34.4745	11.3745	11.3576	11.5215	36.2468	31.0847	29.8016	16.8811	14.8053	15.7253	44.1594	35.7582	46.8417
Solyc01g102610.3	87.4505	70.2764	70.1384	30.9862	36.6286	30.8453	300.342	276.285	293.647	105.487	80.6119	106.827	122.526	124.726	129.855	76.4745	82.2189	64.4067	97.2691	91.6003	60.0594	80.1714	57.5053	68.4109	53.5902	50.6154	55.1266	44.915	31.0592	37.3198	15.7623	15.6326	13.9507	14.1137	13.6962	7.6822
Solyc01g102640.2	8.4598	10.0719	11.015	10.046	12.7442	11.4025	7.2678	6.9909	5.1737	2.6754	2.2429	2.734	5.0785	3.9209	3.8639	3.3713	2.746	5.4959	4.0107	3.2646	5.2475	6.1537	3.0119	7.1561	1.3192	0.9418	0.682	0.9537	0.9845	2.6778	0.6134	0.9357	1.4064	0.3804	0.433	0.6162
Solyc01g102650.2	4.1859	5.267	4.7921	6.7545	4.9089	5.319	5.7619	3.8709	3.7762	2.0914	3.869	1.8923	4.5193	4.2986	1.9255	2.9556	2.8174	2.4091	2.2207	2.4403	3.698	3.1234	3.5549	4.2265	0.137	1.4341	0.1416	1.5841	2.2195	0.2617	1.0189	1.088	1.0012	0.6319	0.2397	0
Solyc01g102660.4	106.23	108.65	106.812	112.056	108.393	118.128	262.202	252.117	271.008	215.145	244.61	254.355	355.211	375.19	389.834	332.901	364.685	310.738	496.765	625.227	459.37	406.772	467.788	389.841	939.219	915.599	933.564	516.395	517.871	524.152	430.897	449.231	450.593	398.798	395.324	397.651
Solyc01g102690.4	1.6005	1.4889	1.1038	1.0776	1.8175	1.4074	1.3904	1.0262	1.5241	1.9405	2.1478	1.6927	0.9246	1.2644	1.5392	1.4655	2.03	1.6652	0.951	0.8708	0.8861	1.5199	1.2592	1.8665	0.4888	0.5025	0.3032	1.9786	1.5007	1.4006	1.0545	0.599	0.4764	1.864	1.9677	1.5889
Solyc01g102700.4	4.1651	4.384	4.3963	4.6052	5.8388	6.4747	1.0684	1.3648	1.1284	2.1936	1.9648	1.7712	1.8341	2.0289	3.0836	2.969	2.2368	2.4757	3.2344	4.2679	2.231	2.9432	2.5273	2.2311	0.8413	0.9867	0.7612	2.7512	3.1649	3.1427	3.1573	2.6767	3.496	9.4145	8.8753	8.4066
Solyc01g102710.2	1.4269	1.7027	1.5475	2.2985	2.3627	2.8002	0.1488	0.2549	0.1271	0.3403	0.5906	0.301	0.049	0.0565	0.181	0.6243	0.1455	0.7289	0.174	0.25	0.1289	0.308	0.3856	0.2579	0.0149	0	0.0154	0.0143	0.0127	0.1987	0	0.0337	0.0181	0.1142	0.182	0.1249
Solyc01g102720.3	1.4751	1.2163	1.3173	1.2225	0.5859	0.8672	0.3493	0.308	0.4559	0.4161	0.4105	0.4417	0.3356	0.0415	0.2452	0.6932	0.7687	0.8072	0.3142	0.2158	0.2943	0.4971	0.3353	0.6306	0	0	0	0.042	0.1115	0.0416	0	0	0	0.2011	0.2289	0.1222
Solyc01g102750.3	35.0719	35.708	39.1167	41.1687	36.9736	34.4206	27.9315	28.9964	28.7661	26.7587	29.9358	33.1542	41.273	38.6721	35.4207	44.7488	36.9074	45.399	44.9663	44.8677	59.3122	49.8012	49.7887	51.3843	113.566	116.149	107.424	52.6852	64.793	59.3008	83.1648	85.9935	84.2137	43.4122	50.4184	46.3112
Solyc01g102770.1	14.5225	12.1963	9.9576	10.343	11.98	13.3438	9.9298	12.3764	8.9289	11.7017	8.7344	3.8447	17.2163	8.9322	5.6237	8.2965	9.4552	9.1777	3.055	9.5545	7.2954	9.4648	7.2728	9.0568	10.4349	8.1946	11.5992	8.8007	9.3452	8.4725	11.8873	11.8422	11.1246	13.6403	11.8729	11.698
Solyc01g102810.3	10.0669	10.574	10.0176	11.3807	11.9128	11.5749	4.3323	5.3495	4.6448	8.767	8.5788	7.3728	6.0436	6.431	7.171	4.608	7.7096	6.4066	6.2995	5.8369	3.7712	7.5269	5.6218	5.8392	0.2558	0.3595	0.4031	2.56	2.4731	3.1421	0.8497	0.553	0.7125	3.3163	2.9963	2.686
Solyc01g102840.3	2.6711	2.135	2.155	3.0508	4.1679	4.0612	1.3167	1.3881	1.5382	3.0882	2.9412	2.7756	2.002	3.3276	3.8668	2.5267	1.9216	2.0783	4.0626	3.6234	2.7693	2.9769	4.316	2.3793	9.5658	9.0285	8.7829	5.1656	4.6918	2.975	7.3723	5.8295	6.5296	8.1951	19.1518	5.8379
Solyc01g102860.2	11.7819	11.8236	13.1753	6.3142	7.015	7.1528	21.3124	21.7906	22.2136	4.6208	5.6235	6.0145	8.2568	9.0408	6.5363	12.966	9.8772	10.0341	11.3638	8.7498	13.407	13.399	10.0775	18.2053	8.1287	10.1053	7.3948	6.8074	9.5852	9.8437	5.1221	4.5873	4.9249	4.6451	5.2095	4.5231
Solyc01g102870.3	0.1121	0.0465	0.147	0.0993	0.1381	0.0973	0.0617	0.1037	0.0977	0.0588	0.0645	0.0189	0.0452	0.2345	0.3851	0.1633	0.1006	0.0761	0.148	0.122	0.1783	0.1065	0.1975	0.1981	0.1027	0.0587	0.2124	0.2376	0.1927	0.4317	0.3248	0.3497	0.1502	0.8214	0.8631	0.6717
Solyc01g102880.3	1.7543	1.5818	1.5067	0.9243	1.2601	1.3541	1.7369	2.1431	1.7049	1.4531	1.2744	1.3946	1.3025	1.5285	1.8472	1.0664	1.2263	1.527	1.9506	3.2822	1.9821	2.2096	1.9353	2.129	1.531	1.6586	1.2332	2.2176	2.1571	2.2866	1.5024	1.6223	1.3604	3.5707	3.8497	3.2319
Solyc01g102890.4	0	0	0	0	0	0	0.1422	0.1911	0.135	0	0	0	0	0.135	0.0443	0	0	0	3.2821	0.0468	0.2281	0.5395	0.1365	0.6845	1.0883	0.9008	0.9296	0.0456	0.4439	1.6272	0.22	0.3759	0.6342	2.3286	4.1828	1.6356
Solyc01g102895.1	0	0	0	0	0	0	0	0	0	0	0	0	0	0	0	0	0	0	1.3835	0.1048	0	0.0549	0.3055	0.2554	1.3769	1.3107	1.7524	0.051	0.0903	0.1518	0.2955	0.2404	0.5807	1.0588	0.6953	0.4947
Solyc01g102910.4	0	0	0	0	0	0	0	0	0	0	0	0	0	0.1443	0.5688	0.1149	0	0.0936	7.8353	0.3504	0.0975	0.8911	0.632	0.9266	4.9052	5.0062	4.9675	0.195	0.7764	5.5551	1.3167	1.4347	1.4171	2.5664	4.8686	0.8976
Solyc01g102940.3	19.3846	18.6752	17.7271	16.3843	18.9774	17.8479	8.3452	9.3544	7.6284	7.7852	7.8633	7.5754	4.9127	4.9222	6.3922	7.2906	6.5105	6.7721	10.5044	11.9002	10.7162	9.7035	6.5949	6.4996	5.3892	5.5118	4.6738	3.4802	2.5663	3.1935	4.3028	5.084	4.7576	1.9948	1.6386	1.5991
Solyc01g102950.3	21.6945	18.2397	20.2126	5.7188	7.2213	6.1949	42.9298	40.8497	43.6796	14.0769	10.7494	14.3338	8.4944	9.5509	4.7168	18.5705	10.7228	13.9989	9.5056	5.5784	14.4471	19.0399	12.5296	15.6331	4.7311	5.8721	5.3477	8.5167	4.3517	8.1744	2.8252	2.5003	2.7126	3.3882	2.4155	0.91
Solyc01g102960.3	279.306	347.075	306.357	31.8039	10.9822	42.5638	11.5051	18.4371	14.2228	0.5347	1.8173	2.0127	20.2751	48.2796	41.1705	103.029	3.787	45.2319	653.203	88.2934	1227.06	355.503	32.0479	1049.78	170.159	182.345	176.701	1835.81	1156.85	666.265	278.18	286.194	281.932	119.854	91.0639	83.4333
Solyc01g102980.3	0.8507	0.9454	0.7006	1.278	1.0248	0.7383	0.1697	0.1026	0.1289	0.0647	0.1064	0.1873	0.0745	0.0645	0	0	0	0	0	0.0671	0	0.0703	0	0.0327	0	0	0	0	0	0	0	0	0	0	0	0
Solyc01g103000.3	11.4508	8.8333	12.7913	7.9465	9.9875	8.612	3.3276	1.7648	2.3272	1.6686	2.0123	0.9663	0	0.1663	0.4916	0	0	0.8093	0.1575	0.1731	0.1686	0	0	0.1686	0	0	0	0	0.1491	0	0	0	0.213	0	0	0
Solyc01g103030.3	0.3448	0.3914	0.3768	0.6764	0.4549	0.7267	0.113	0.1367	0.236	0.1292	0.0236	0.2494	0.0496	0	0.0211	0	0	0.0418	0.0407	0.134	0.0653	0	0.0868	0.0653	0.2031	0.1933	0.14	0.2392	0.2695	0.4095	0.042	0.0512	0	0.694	0.2567	0.6324
Solyc01g103040.4	16.59	16.7351	17.2797	16.4712	17.746	17.7763	8.5005	10.0514	8.4516	7.8298	6.4326	7.8353	13.3029	11.7906	14.4341	11.1957	12.6965	9.7415	16.3061	14.6855	13.5289	18.4087	15.4442	16.9314	5.5635	6.0633	6.1071	8.3545	7.8915	10.1473	8.3791	9.0588	8.3503	11.6092	11.8734	12.9747
Solyc01g103050.3	60.5554	61.4611	60.24	69.7142	79.986	76.149	47.5891	45.3691	45.5506	58.8033	56.2754	57.4276	47.8264	44.158	54.4966	38.7731	49.2374	41.3533	49.0952	47.3212	32.4649	42.0553	41.2139	37.5273	10.5654	9.9906	11.7361	12.5699	12.5655	15.5381	14.6081	15.0372	14.2747	12.052	12.2533	11.955
Solyc01g103070.2	9.5448	8.1428	12.2316	11.3594	10.5021	9.7798	1.0553	2.8713	1.0517	0.1005	0.2756	0.1941	0.6373	0.9519	0.1975	0.1795	0.1032	0.1463	0.0949	0.0521	0.0508	0.2184	0.3038	0.0508	0.6848	0.6017	0.5992	0	0.0449	0	0.098	0.1793	0	0	0	0
Solyc01g103110.3	20.4488	18.3106	18.9947	12.0858	12.4596	11.3129	27.473	25.5245	26.5534	12.8105	9.4273	11.4877	15.6068	13.7968	14.6362	17.7067	13.8734	16.5855	15.5667	14.6469	15.9505	21.2272	14.7835	19.8499	23.5428	22.7119	23.0324	20.9858	18.9083	14.5128	21.3037	25.1585	20.4106	15.685	18.8017	12.9099
Solyc01g103120.3	1.9336	2.7352	2.113	1.4275	2.4565	1.2385	1.2252	1.5327	2.3659	1.7309	1.5004	1.0878	2.5051	1.8052	2.7276	1.9162	2.231	3.28	0.8359	1.2107	0.7321	2.6233	3.4464	1.749	0.2109	0.0803	0.1308	0.8131	1.0073	0.5237	0.1961	0.3351	0.7194	0.6162	1.1444	0.9457
Solyc01g103130.2	2.0482	2.1374	1.6985	1.1582	2.057	1.6072	1.6796	1.7127	1.746	1.0288	0.919	1.0297	1.1637	1.1961	2.058	0.7028	2.0532	1.4045	0.5574	0.4742	0.2887	1.3657	1.5736	1.463	0.0998	0.019	0.1238	0.3656	0.3746	0.286	0.0928	0.1133	0.1459	0.2609	0.4542	0.2797
Solyc01g103140.3	46.271	46.7723	43.4606	44.3355	47.2892	45.5257	45.7883	45.4365	44.9498	29.4201	28.4933	31.4378	55.936	43.1522	62.1425	33.0397	45.4619	36.5017	99.5386	104.624	62.9344	49.8209	52.0975	65.5653	19.9605	19.4054	19.7591	36.1475	37.9861	46.4302	9.8987	11.2102	10.562	19.7614	21.0029	20.3655
Solyc01g103170.4	6.1138	5.4441	6.2112	6.1617	6.475	5.1595	5.662	5.1351	6.0336	4.8552	4.7851	4.3309	6.8672	7.6487	7.0799	8.7839	5.4112	5.8278	11.665	11.8262	10.5299	8.0966	8.2497	9.019	14.8763	14.9676	13.815	14.8341	16.2385	14.6519	13.2129	14.3458	14.9008	15.6271	16.8432	14.7616
Solyc01g103200.4	88.3688	85.0527	86.1124	93.9448	98.0409	106.438	102.251	100.275	101.508	109.565	107.76	117.127	110.337	99.3459	113.247	94.2341	86.6384	90.392	74.6829	75.1362	78.8906	82.1541	85.4344	73.6113	21.6699	21.7861	22.9107	45.6461	54.981	47.5042	25.9822	27.9081	27.3665	62.6252	50.3991	62.0402
Solyc01g103230.3	33.91	32.551	32.0188	35.6256	35.7149	35.2853	27.515	26.3734	26.716	27.8119	26.7594	26.5952	21.0157	18.5775	23.0689	19.802	24.5741	21.8228	11.9103	13.6655	9.8439	19.1028	18.0039	15.6718	3.6604	3.6345	3.4913	7.7711	7.3745	7.0985	4.9446	4.351	4.6328	9.0989	9.7769	8.2984
Solyc01g103250.4	42.2551	41.3063	42.9463	45.95	49.7616	53.435	40.1028	40.813	39.8683	52.8695	43.3435	43.4027	53.1632	50.3156	70.1451	30.9836	47.9738	38.4136	48.3714	40.9625	24.7944	32.098	35.1988	29.925	0.64	0.2521	0.4564	4.4248	4.499	5.65	2.6271	1.7783	1.8016	4.2596	3.0134	4.0618
Solyc01g103270.4	7.1817	8.5751	7.7512	6.8337	8.4611	6.3092	3.4986	5.1655	4.0158	3.1784	2.7196	1.5712	4.0204	1.2361	2.9691	1.6607	3.8989	2.0304	2.4878	1.0453	0.3916	2.947	0.937	2.585	0.8935	0.4639	1.0919	1.2527	1.6627	1.707	1.3597	2.3967	1.7814	1.6239	2.1328	1.3659
Solyc01g103310.4	3.0354	2.6117	3.0455	2.5442	3.469	2.8391	2.3852	1.8321	2.7388	1.9865	2.0732	1.9632	2.4909	2.3914	1.6855	1.6454	1.4517	2.7749	1.02	1.1208	2.5852	0.8458	1.1525	1.3328	2.0648	1.7911	1.5496	0.979	1.193	1.3361	2.1369	2.57	3.4895	0.8707	0.7578	0.7
Solyc01g103390.3	6.1663	5.5453	5.2898	4.2668	5.2791	4.6862	2.5112	2.7668	2.2882	3.7964	3.7772	2.7403	2.6472	2.3527	3.133	4.0245	4.1258	3.7136	2.0476	1.2243	1.7084	3.1186	2.9885	3.7394	0.2006	0.1273	0.1728	0.2255	0.4277	0.3512	0.2798	0.1897	0.2036	0.694	0.2633	0.7495
Solyc01g103430.4	41.3438	38.5405	41.5902	42.3018	43.8029	53.2337	49.4495	49.8102	49.8223	49.7778	53.1974	49.8378	52.0197	49.5481	58.2311	52.3657	65.5632	56.2845	53.8968	51.791	36.4655	53.7684	54.1247	51.4064	13.0085	14.4724	12.1145	28.1621	29.1382	29.1834	20.3591	23.0756	26.799	37.7859	38.6102	37.4737
Solyc01g103460.2	7.5346	8.6397	7.7296	11.3975	10.8872	12.0984	6.1617	7.6786	6.6074	10.9797	15.1323	10.7267	5.6814	5.4933	6.7777	10.0269	8.8776	11.8247	3.5109	4.4622	5.7508	4.7702	4.1079	4.5284	1.3148	1.5644	1.5052	3.6661	3.7648	2.5119	3.5807	3.304	4.6914	2.3469	2.5481	2.6321
Solyc01g103470.2	1.656	2.7527	2.3374	2.3839	3.6639	3.2333	1.852	2.297	1.1268	2.941	3.9683	2.2271	1.7208	3.6072	2.8438	3.3924	3.158	2.7213	0.2562	0.5631	0.5486	1.376	1.9597	1.463	0.1896	0.2256	0	0.1828	0.4044	0.7699	0.0882	0.2152	0.1733	3.9735	3.278	1.2844
Solyc01g103490.3	11.7387	11.8465	12.5241	13.0136	13.7349	12.8031	12.9503	12.8129	11.8449	19.4617	17.1753	17.863	15.9441	15.7431	18.5985	13.7945	14.7945	13.3658	12.0875	17.0053	9.8794	15.3106	14.0294	14.1492	5.2106	4.8294	5.2461	9.6671	8.9387	10.8715	4.372	4.7573	3.4846	12.788	11.9671	11.0898
Solyc01g103500.4	0.8606	2.1493	0.8198	3.2255	1.902	1.6659	0.7897	0.9795	0.4613	0.7524	0.2538	0.2793	0.6003	0.5191	0.341	0.2755	0.297	0.393	0.1093	0.5403	0.8187	0.2515	0.6996	0.8188	0	0.1155	0.439	0.0585	0.3104	0.4634	0.1128	0.1376	0.1478	0.2798	0.637	0.2266
Solyc01g103510.4	52.3514	51.1614	59.8808	66.2303	53.0691	60.3035	23.0722	23.4351	19.7788	25.6854	28.926	24.7055	13.709	16.4739	15.1749	12.1093	9.9648	13.2076	6.9072	5.5337	11.3709	11.0833	9.2213	13.1685	8.5841	9.1597	8.0549	5.83	6.0449	8.0538	11.4769	9.2564	8.3372	10.5468	11.9515	10.4165
Solyc01g103530.3	8.9549	8.708	8.4886	10.7713	10.3661	13.0464	2.0236	1.9704	1.4146	2.5664	3.1564	2.0369	1.5014	1.3762	1.4969	1.9535	2.5941	3.1594	0.7255	1.081	0.8424	1.6555	1.3385	1.5928	0.0683	0.1429	0.0847	0.1316	0.1863	0.2347	0.1396	0.1394	0.0166	0.042	0.0836	0.1785
Solyc01g103540.3	202.07	197.174	187.323	211.218	252.18	270.706	146.217	125.832	134.194	205.854	191.864	181.259	178.161	196.943	219.598	285.71	254.966	244.609	438.032	445.625	268.534	254.598	217.261	231.149	248.971	243.622	252.655	486.517	420.59	497.003	392.9	405.211	386.455	555.837	671.805	623.089
Solyc01g103580.3	3.9317	4.8978	3.7565	3.8257	4.8942	5.4254	3.2531	2.3245	2.3579	4.1139	3.6451	2.7195	2.0134	2.2464	3.3206	4.6947	3.2392	3.9907	2.5532	1.2859	3.4165	3.9786	4.3141	2.9041	0.7676	1.4052	0.7327	2.0489	2.7196	2.369	0.9884	1.3402	1.1511	1.8616	7.0286	2.1514
Solyc01g103590.4	192.536	170.257	170.544	142.45	124.856	154.28	38.0445	46.1937	48.7376	45.9885	64.606	51.8971	29.5248	27.3918	28.9151	60.4474	54.7348	67.0033	17.6736	10.6099	16.1332	19.7096	20.8769	20.9876	1.2117	2.3067	1.542	11.2745	16.3762	15.1352	12.5678	14.7026	18.7372	13.6527	9.5852	13.1479
Solyc01g103595.1	6.2137	5.1234	4.8919	5.0609	5.6562	5.914	3.3109	3.2438	3.8409	5.0824	6.6285	6.2583	3.2317	4.541	5.7657	7.1957	6.2059	7.9053	3.0602	3.2719	5.8436	3.3312	6.002	4.7814	2.0199	2.8841	2.0887	3.1859	3.759	2.7188	5.6353	4.6889	10.5155	3.7418	3.5359	4.2887
Solyc01g103650.3	8.8998	8.446	8.6013	9.9552	10.3623	9.4915	5.7748	5.3759	4.2022	9.1439	10.3404	6.5746	11.1422	24.2564	22.7971	12.1918	10.8106	10.3697	9.2985	4.4023	8.5773	13.375	9.6856	9.5573	2.8002	4.0504	3.6051	5.5038	5.526	8.8635	13.0456	14.9544	15.5868	32.7615	29.8663	45.7533
Solyc01g103660.4	8.2865	9.2442	8.5114	12.659	10.2457	10.3672	2.3377	2.1391	2.4229	3.149	3.368	4.25	0.7967	0.5868	0.88	0.5789	0.8409	0.7451	0.0967	0.5311	0.2328	0.4449	0.3095	0.6209	0.456	0.1787	0.1664	0.0517	0.183	0.205	0.1247	0.2131	0.2615	0.0825	0.0704	0.1002
Solyc01g103710.4	25.4621	26.6309	27.7176	20.9222	17.0022	21.9866	54.0457	50.7385	52.0649	28.6077	30.8398	31.3624	46.4538	51.1704	48.4089	42.9939	31.4333	38.887	65.0473	52.7235	75.7099	51.9861	42.9284	54.8118	100.07	114.241	94.0576	66.5997	65.2927	58.4769	74.5122	76.5829	95.798	50.2343	55.2958	43.4044
Solyc01g103790.3	7.431	8.7892	9.925	11.6703	13.4018	10.9431	7.5425	7.0801	6.0802	5.9066	6.9071	6.9358	4.4247	2.6488	4.6405	1.8745	3.7386	5.0613	1.115	3.0631	2.7851	2.5662	1.0908	2.2879	2.5787	2.7492	2.4531	0.1988	0.6158	0.6897	0.4796	0.8194	0.8797	0.0793	0.1806	0.4818
Solyc01g103920.3	53.0345	85.3886	69.9512	16.356	13.1662	10.949	345.323	308.303	345.335	23.4345	27.6726	28.2718	193.509	265.837	159.691	123.351	42.4767	73.1559	385.734	247.195	668.914	282.017	112.124	338.126	41.7951	45.6274	41.5964	815.265	665.503	471.596	131.237	146.371	151.336	241.734	312.535	223.167
Solyc01g103930.3	62.6961	66.39	65.3359	74.7248	74.5795	67.6056	40.4692	42.501	41.1304	75.394	72.1713	73.4566	49.3905	51.0028	54.9751	47.616	66.0796	55.2419	35.5722	38.3457	26.2469	49.5119	48.8998	40.3503	9.1065	7.9927	8.913	21.5821	23.4399	24.2364	9.3362	8.4472	9.835	26.7303	24.3016	25.4653
Solyc01g103940.3	97.3601	106.395	101.44	101.267	94.9395	86.8733	100.825	109.968	112.828	175.984	189.144	180.816	115.559	114.192	118.504	123.739	128.632	128.467	72.5759	61.3183	70.838	77.1539	102.134	71.8784	32.9925	32.129	35.3353	35.0613	40.3982	37.4022	34.754	33.0667	30.5796	41.1387	36.0838	41.2344
Solyc01g103960.3	12.4645	12.393	12.0792	11.3636	10.6917	10.1651	3.8009	4.0217	3.3483	3.2593	2.2828	2.6323	3.3911	2.9661	4.3789	2.2492	2.9272	2.5908	4.7214	3.0988	3.6706	5.3839	2.9524	4.9286	1.5297	1.806	1.5572	2.3202	2.134	1.9822	2.4921	2.0993	2.9039	3.3827	3.2692	3.711
Solyc01g103970.4	10.6276	10.4509	10.7181	12.8327	14.5532	15.5569	13.6051	13.2903	12.7157	13.591	14.646	16.3406	16.3875	17.7294	16.0101	17.1191	15.0698	15.9427	15.6685	18.9322	12.7635	19.6465	20.5183	18.244	28.8624	29.2217	28.4471	33.2298	28.2819	25.3524	30.2558	29.9629	30.6485	25.5234	33.8436	29.9413
Solyc01g103980.4	21.9119	21.4866	23.2447	24.5515	22.5919	25.7172	26.7144	23.2039	24.8994	23.0085	26.2291	25.5977	22.0447	20.4933	22.6858	24.2187	25.4035	25.5207	28.5525	25.5119	24.7299	25.5549	24.1302	29.2389	41.3331	43.8243	38.4687	30.6126	28.3178	30.5826	33.1972	32.3373	41.8169	30.8467	30.3476	32.4521
Solyc01g103990.3	50.3591	48.875	43.1698	37.7065	40.3529	36.6281	81.3872	74.2472	80.1481	59.8654	49.8916	52.9901	44.8957	44.2336	58.7802	39.7067	49.1918	44.0686	72.8245	89.1854	58.3931	50.4626	37.2656	65.0413	139.608	135.987	139.368	141.83	115.9	97.153	103.591	100.451	99.6239	97.8865	87.9043	93.7932
Solyc01g104030.3	13.0294	14.4894	13.2101	13.1659	13.6383	14.389	10.9274	10.5277	10.6323	14.9226	14.6752	13.2034	15.5593	15.7997	18.7319	20.2102	21.6914	22.2923	30.2682	37.4305	27.4969	42.1979	33.2399	47.4819	8.2032	9.6343	8.2698	44.5523	49.2255	57.8777	14.9226	15.3734	19.3426	47.2617	45.9416	47.421
Solyc01g104060.3	29.4208	27.6095	29.1617	17.9659	17.9921	17.3547	59.2368	57.3278	60.8446	26.2968	20.0667	26.0908	38.3235	41.6474	33.4332	25.2573	25.423	25.4828	34.2961	38.535	45.1477	31.9695	27.5049	30.9544	39.4155	36.4035	39.7221	28.9549	28.6451	26.6201	27.8029	27.4095	26.6061	19.033	20.6387	19.359
Solyc01g104070.3	19.6397	18.7954	19.0133	18.6147	18.4319	20.7597	34.0742	35.9776	33.3074	39.0456	33.4394	35.0995	44.4828	42.1237	56.4943	32.7671	45.1885	35.6193	47.4347	55.2156	35.6807	56.322	42.6379	43.1887	14.4119	12.957	13.8518	26.4972	25.2126	29.4009	22.0812	21.8313	23.3608	37.4337	34.1739	40.8772
Solyc01g104110.4	0.0395	0	0	0	0	0	0.0724	0	0	0	0	0	0	0.0344	0.0339	0	0.0354	0	0.1302	0.1789	0.1743	0.0375	0.0695	0.0697	6.3981	5.23	5.1581	1.4982	1.2332	2.0027	2.2522	3.692	3.6114	3.9747	2.879	4.39
Solyc01g104130.4	0.9977	1.0043	0.7061	0.6566	0.7313	1.2368	6.252	7.5391	6.53	2.9908	2.8963	3.0309	25.6507	23.6706	30.5957	13.9706	13.1234	12.3063	112.99	140.083	121.106	41.4454	34.1681	46.4903	91.5069	88.4962	91.731	90.0884	84.3742	93.8202	73.7306	73.3808	69.5864	69.78	74.1703	69.3355
Solyc01g104140.3	6.5747	6.2524	6.5936	7.2029	8.0683	6.2281	13.3564	13.382	14.3093	15.8413	14.3681	15.642	15.7451	14.8539	18.3727	11.1062	15.7791	11.9899	19.9363	25.5633	15.2968	14.7117	12.288	16.9529	22.5145	23.1381	23.3122	18.3919	16.6018	18.5929	21.4645	20.872	21.3625	17.1353	15.869	17.8546
Solyc01g104230.4	13.1809	11.7673	13.7981	14.0485	12.5265	12.9868	2.2331	2.7753	1.7309	1.383	1.866	1.4374	1.3895	1.0955	0.4179	0.3798	0.364	0.1376	0.3347	0.1103	0.3225	0.3852	0.2143	0.5016	0	0	0.0384	0	0	0.071	0	0	0	0	0.0325	0.0347
Solyc01g104270.4	42.5256	39.6376	39.3908	35.9561	39.5867	35.7749	76.5418	73.9463	78.7306	42.1888	39.9752	40.9874	49.1278	52.3607	48.4058	49.2592	48.6257	46.3241	71.0376	71.4392	71.772	60.0577	48.8452	64.0154	89.8319	82.8237	86.556	68.9787	77.101	70.6158	70.7103	65.5608	63.2814	66.8565	75.5325	64.4737
Solyc01g104310.3	19.8724	20.371	19.4448	18.3022	18.1491	17.852	22.9158	21.368	22.3851	18.5727	17.9871	18.3678	25.721	25.8209	25.6454	28.3796	27.9538	30.6207	36.3111	32.211	36.6825	30.8263	30.7436	32.2564	28.2163	29.5522	29.7836	26.6822	29.1437	26.1368	42.2513	40.8676	49.8926	20.4442	23.1772	22.1702
Solyc01g104320.4	31.1193	27.5544	26.9713	18.0718	25.7418	22.3348	26.8447	26.7306	24.8749	18.5188	19.0124	17.8365	40.0612	34.9436	33.2054	56.0464	36.8468	50.3956	63.5062	59.5898	68.2127	63.4337	56.3813	63.3845	15.6265	14.9125	17.515	31.082	30.794	33.1579	36.3479	34.1141	38.6597	38.5236	36.3674	28.4167
Solyc01g104340.2	5.8083	4.4188	5.5705	4.1686	4.1494	5.4232	3.5084	3.3995	3.33	3.5356	4.6513	3.9087	4.1488	3.3313	2.8409	3.9782	3.7609	4.3028	2.4877	1.4668	2.5332	2.4438	3.4319	2.3384	0.6736	0.7694	1.393	1.2985	0.9767	1.0938	1.378	1.6052	1.231	0.9841	1.1791	1.0697
Solyc01g104380.3	13.8887	13.4324	21.4168	14.9701	27.7905	43.7907	45.3519	38.2095	30.1422	0.4048	1.4422	1.2697	0	0	0	0.2409	0	0	0	0.8397	0	0.1099	0.1019	0.2045	0.106	0	0	0	0.0904	0	0	0.1203	0	0	0	0
Solyc01g104390.2	2.917	3.728	4.1439	3.2303	5.3878	7.2143	0.1338	0	0.2541	0	0	0	0	0	0	0	0	0	0.2407	0	0	0	0	0	0	0	0	0	0	0	0	0	0	0	0	0
Solyc01g104400.3	107.268	107.554	113.154	111.141	96.4916	96.037	22.7944	22.9702	13.5221	7.6272	10.5584	6.8622	5.736	12.7542	6.1573	3.077	3.1845	4.3891	1.8303	3.0839	1.1103	0.9829	1.4975	1.4369	0.8127	0.1934	0	0	0.0578	0.1941	0	0.3074	0	0.2083	0.2371	0.5062
Solyc01g104430.3	2.4797	2.9819	3.7468	1.2204	1.6963	1.8331	1.9384	1.6986	2.1598	2.6499	1.8487	1.4725	3.1465	1.7605	3.2332	2.867	1.9781	2.7263	1.7432	2.332	1.5416	2.791	3.3972	2.8399	1.3462	1.5217	1.914	1.9464	0.8612	0.9644	1.8779	2.0052	3.6905	2.6526	1.4728	2.0437
Solyc01g104470.3	191.647	188.447	190.727	241.366	264.101	272.415	347.634	322.755	332.16	381.973	398.904	371.117	481.077	429.883	474.14	500.318	475.564	496.631	566.401	631.208	460.038	406.708	462.767	373.812	154.908	156.443	155.205	563.886	514.215	590.778	277.383	261.07	273.122	372.135	451.768	395.701
Solyc01g104490.3	5.6172	5.7329	5.8486	5.0781	5.7471	5.1308	2.5736	2.8285	2.2285	2.2513	1.5406	1.3425	1.6113	1.6505	1.9856	0.913	1.3614	1.1128	1.6648	0.8626	1.4779	2.3518	0.8161	2.072	0.1803	0.0858	0.202	0.2752	0.2307	0.3301	0.2305	0.1023	0.1098	0.3928	0.3616	0.3158
Solyc01g104500.2	34.5446	39.6681	39.5413	51.8335	48.6518	45.7604	45.1366	43.422	40.6995	63.9581	63.3191	65.4444	62.2998	59.5021	63.6947	71.0578	68.0074	68.3975	107.946	156.322	181.29	60.7776	66.7408	74.7327	257.529	204.489	256.43	130.854	147.656	146.347	1432.29	1419.79	1232.61	148.063	179.126	175.482
Solyc01g104520.3	2.6382	2.4057	2.2295	1.7763	3.8982	2.5641	0.6779	0.4879	0.2757	0.2768	0.6069	0.1781	0.957	1.2873	0.5437	0.549	0.7576	0.537	1.4805	0.6699	1.3984	1.8039	0.9294	0.8391	0.0967	0	0	0	0.0825	0	0	0	0	0.0743	0.2538	0
Solyc01g104570.4	12.1334	13.3529	13.4128	12.5517	13.0105	10.2924	7.4458	7.9391	7.2184	6.4433	7.0163	7.0562	7.7009	6.205	7.9044	5.2929	6.5244	6.2294	7.3513	5.1528	5.8089	8.4594	7.2551	6.6861	0.8411	1.3199	1.1282	1.8186	1.7643	1.8457	1.3318	1.2641	1.1909	2.0451	1.6115	1.9537
Solyc01g104620.4	1.2926	1.0553	0.9417	1.041	0.3617	0.3059	0.9705	1.0867	0.5118	1.2329	1.0137	1.1899	7.5782	6.0409	4.7423	14.0614	7.5927	8.7706	18.9103	23.6568	27.1986	11.2709	21.733	18.7908	41.1235	44.7809	43.5245	37.6661	39.3907	31.9808	44.8498	39.95	38.9555	24.2538	23.8381	25.2431
Solyc01g104650.3	8.5309	8.5837	7.1607	8.412	12.4075	10.6539	10.7217	10.2899	9.2073	9.8911	8.6394	7.95	16.4451	19.6173	17.2617	21.3816	16.7429	17.7428	53.6592	69.2559	66.7474	25.819	31.3595	64.5224	291.923	258.535	296.725	388.541	345.47	247.009	220.881	216.182	178.479	119.929	118.576	144.849
Solyc01g104660.3	9.9532	9.8815	10.6161	9.7945	10.5802	10.6802	18.4863	16.9478	16.4302	17.8479	17.9099	19.5391	20.119	22.5382	22.3383	19.7834	17.3295	17.6673	29.4132	35.8609	32.9608	24.055	22.0458	25.7486	54.8472	49.5575	50.1922	42.0765	43.1013	41.5686	38.7422	39.3478	38.6847	28.8644	28.8646	30.9369
Solyc01g104710.3	63.551	66.0793	65.8229	55.5287	63.6463	57.6071	85.9789	69.3135	79.2033	44.0713	51.7265	44.3734	41.4969	42.7805	35.9217	85.7022	53.5776	72.69	64.9741	51.1107	80.8469	49.4543	67.6117	55.0556	46.1778	66.694	48.9874	71.6381	82.5178	57.5844	53.8949	57.1626	75.9624	19.8003	21.4312	19.9536
Solyc01g104720.3	252.674	210.471	205.925	240.01	280.57	263.3	981.793	1054.32	995.931	1163.44	1292.31	1101.32	2309.08	2214.95	1737.15	2482.21	1897.34	2095.02	2438.4	2982.09	4096.68	2202.59	3199.3	2063.7	2558.02	2335.3	2717.09	2494.99	2801.63	2808.77	1408.85	1410.83	1187.58	1761.47	1545.58	1863.23
Solyc01g104740.3	112.731	88.0621	69.5964	32.4938	20.1712	34.4294	8.2496	13.9109	9.9182	16.5063	26.8277	15.5262	89.8018	157.549	131.791	107.824	50.0192	72.7401	134.481	61.5774	137.237	75.2986	118.444	130.307	225.332	246.528	235.553	975.398	822.29	302.565	222.413	225.562	215.138	150.593	137.678	139.414
Solyc01g104750.4	0.3091	0.1186	0.05	0.213	0.0705	0.2682	0.1576	0.1906	0	0.0901	0.2963	0.0869	0.5883	0.5686	0.8257	0.7148	0.1849	0.2622	0.4252	0.218	0.7282	0.3588	0.363	1.153	0.2517	0.4792	0.3254	0.5762	0.161	0.5711	1.2289	1.0355	1.5334	0.2903	0.1377	0.4115
Solyc01g104760.2	2.2669	2.1751	2.6913	1.4504	1.3785	1.02	1.0016	1.2811	0.8776	0.5873	0.3622	0.3897	0.0423	0.0732	0.036	0.3931	0.0753	0.1424	0.0693	0.0381	0.1113	0	0.1109	0.3709	0	0.0366	0.0398	0.0371	0.0984	0.2572	0	0.1746	0.2343	0	0.1346	0.1078
Solyc01g104770.4	73.456	82.4374	86.5701	102.75	87.4449	84.9152	118.027	111.499	125.219	167.04	176.926	178.438	142.332	136.448	134.837	153.881	146.127	164.084	111.286	110.101	107.259	101.233	120.267	88.7898	62.1993	54.1802	60.2522	59.9519	62.0328	79.9714	67.8342	69.2287	61.5689	84.0157	84.4532	99.8945
Solyc01g104780.3	4.3361	4.5372	5.0636	10.6204	4.384	4.7589	0.5266	0.5897	0.9442	0.7805	1.7725	1.2376	1.2208	0.889	0.5475	0.3981	0.9728	0.9735	0.421	0.1735	0.2817	0.0606	0	0.4507	0	0.2224	0.302	0.0563	0.1495	0	0	0	0	0	0	0.0546
Solyc01g104850.3	1.0138	1.4624	2.1287	0.9509	1.3156	1.3972	7.2235	8.2994	8.1807	3.1284	2.858	3.2709	21.0616	16.3934	17.9983	15.761	18.9714	15.2493	13.3122	3.7314	12.1696	29.7314	26.3909	23.7608	0.2458	0.156	0.113	2.001	3.3783	5.8969	0.0254	0.031	0.1331	4.4528	4.2078	3.4195
Solyc01g104860.3	2.7722	2.4434	3.5517	2.7523	1.9618	2.3227	1.1404	0.9282	1.2906	2.0059	1.6951	2.5813	0.8669	0.4581	0.3283	9.6485	4.5467	3.8917	0	0.13	0	0.5901	0.9682	0.3378	0	0	0	0	0	0	0	0	0	0	0	0
Solyc01g104890.4	20.2773	20.3273	20.2149	21.0705	23.1537	19.9779	21.8258	21.4302	16.865	23.0614	32.5891	28.3042	24.4271	23.1149	15.4476	30.6182	23.807	27.2847	16.8601	13.8259	22.3586	25.9168	29.2716	22.4944	20.1131	24.7295	26.7189	17.367	19.7758	16.6775	33.9011	28.3735	36.2479	16.7544	19.5597	16.702
Solyc01g104900.3	0.8073	1.0782	1.2154	1.5734	1.2149	2.4753	0.0988	0.3484	0.4219	0.5176	0.877	0.1362	2.5489	3.0012	2.8651	2.184	1.787	3.2409	1.2436	1.6106	0.8558	2.7599	3.2705	2.0446	0	0.0469	0.2039	1.2356	2.2288	2.92	0.0917	0.3357	0.4806	2.3126	0.8199	3.0861
Solyc01g104910.3	55.6799	54.697	52.8265	35.8522	42.0809	40.3292	83.2376	81.9361	82.3349	75.9475	57.0549	64.5171	81.0344	66.0772	79.2079	121.228	134.674	122.97	136.4	116.541	66.518	143.712	156.191	126.748	52.4955	44.5067	54.8883	89.5861	76.7722	106.122	37.9221	38.8497	31.656	46.5971	40.6822	45.7185
Solyc01g104920.3	56.4693	52.8319	53.9843	65.0212	65.6209	63.7081	45.2257	50.6584	41.0791	68.3779	59.7554	61.0398	64.9549	64.9434	90.8051	49.7493	70.0067	59.6024	58.7554	48.9835	37.7798	74.716	72.4553	69.1449	31.2272	30.9404	31.5642	31.1738	33.7686	35.7396	56.9916	56.628	58.8673	80.9419	74.4049	83.1317
Solyc01g104930.3	3.0825	4.0862	3.5809	3.0261	3.7614	4.9884	0.3823	0.3852	0.2903	0.4371	0.9583	0.9139	1.2592	1.7422	1.1446	4.1611	1.3458	3.1797	1.7188	1.2088	2.7232	2.5318	2.4213	3.6802	0.4579	0.5812	0.3157	2.4277	2.9945	1.6768	3.6198	1.9056	0.8369	4.4602	5.2105	5.7755
Solyc01g104950.4	127.052	125.222	132.875	166.053	176.704	193.634	45.5491	49.1442	48.1185	44.9073	49.4476	41.6479	23.6282	17.2604	21.3744	34.0028	54.6615	50.5472	6.6413	8.4036	4.9551	10.5818	10.4577	13.6562	5.2931	7.0506	6.6638	2.8325	3.3127	3.7264	1.9178	2.3989	2.8267	2.9072	1.3236	3.0183
Solyc01g104970.3	11.3839	13.1981	11.8716	13.5145	14.8846	13.3825	8.2504	8.0254	8.8642	13.429	13.2659	12.7676	7.7803	9.3571	10.8113	8.6189	9.7679	9.1258	6.767	6.6055	4.8538	6.3838	5.4254	5.6447	3.3366	3.4301	3.1347	4.4289	3.8541	6.0283	5.5496	4.6737	5.0177	12.6814	8.2269	12.8066
Solyc01g104990.4	5.1758	5.3302	5.5513	7.5997	7.5239	4.5747	1.5832	1.7284	1.7949	2.0113	1.7915	1.9816	0.7244	1.4198	1.5226	2.5931	2.7525	2.5201	2.9663	2.3903	2.9637	4.0961	4.3051	4.8268	1.0976	0.9612	1.362	1.8197	1.9098	1.8034	0.9391	1.9432	1.1768	1.7893	2.5746	3.0352
Solyc01g105000.3	1.0121	1.1516	1.7349	0.8966	0.4887	0.8783	0.1093	0.1652	0.2593	0.2082	0.2283	0.201	0	0	0	0.0619	0.3206	0.202	0.1965	0	0	0.0565	0	0	0	0	0	0	0	0	0.0507	0	0	0	0	0
Solyc01g105010.3	96.1864	96.9652	107.921	117.675	114.098	103.762	33.4599	34.108	36.7455	48.5314	61.0613	52.4336	33.3404	33.7658	28.9276	36.7488	27.5834	42.0176	17.1095	15.9588	25.237	17.7997	23.7789	16.0268	15.0731	17.1859	13.1881	8.0891	9.8423	7.4891	25.1076	27.8205	26.9756	9.4674	8.1668	10.5223
Solyc01g105020.3	16.1111	14.9089	13.2331	10.6086	10.9342	10.8857	10.0949	10.6855	11.1611	5.1498	4.2379	3.9332	5.5575	4.1527	6.2542	5.6453	7.7067	6.2413	7.1118	4.9471	4.4487	7.7284	5.2269	6.8058	1.016	1.3331	1.0222	2.9644	2.4124	2.269	0.8044	1.0751	1.0372	2.4599	1.6824	1.9753
Solyc01g105030.3	393.252	411.815	380.67	324.889	300.926	294.518	219.151	239.844	229.928	168.238	187.779	180.095	218.339	238.887	169.961	327.247	222.033	277.375	246.206	188.244	270.238	314.697	305.44	223.823	11.1548	8.4076	6.9463	109.836	61.2941	73.2799	10.2191	12.0474	12.6309	21.9693	15.7879	12.4353
Solyc01g105035.1	3.8733	4.5065	4.4555	4.1538	3.7653	4.5996	2.9932	1.1311	2.1308	4.0996	2.7357	3.6126	2.8759	4.2631	2.8007	4.6668	3.6589	4.6684	3.1965	2.4033	6.8437	3.4848	3.9499	5.9435	7.4705	7.2888	6.7591	5.0404	4.9381	4.6384	6.5998	7.2062	7.054	7.4675	7.6826	4.7108
Solyc01g105040.3	5.0712	5.5263	4.7091	4.6825	4.4707	4.7726	2.1957	2.0476	2.3952	4.5276	2.807	3.1342	2.0152	1.8048	3.0665	4.3478	4.7753	5.1493	5.6587	4.0806	4.1015	5.6299	5.567	5.5215	3.9915	3.4258	3.5522	6.4963	5.1346	4.8129	2.7991	3.2303	2.5512	5.0566	3.7226	4.7987
Solyc01g105050.3	418.288	458.541	430.592	296.579	268.286	278.345	112.933	120.216	120.365	50.483	54.2847	55.5924	44.813	52.1483	30.0312	109.649	65.9758	98.5818	87.6273	57.2358	95.4465	138.249	131.22	92.6098	1.1049	1.4023	1.3805	25.1595	9.1096	15.4352	4.1527	3.2392	4.5433	4.3895	4.271	2.6235
Solyc01g105070.3	0.9299	0.7762	1.2985	1.0984	1.2325	0.7733	1.28	1.4691	1.2824	3.5571	5.1253	2.2561	2.0693	0.8778	1.0646	1.2498	1.4604	1.7089	0.3837	0.773	0.4792	0.6623	0.6142	1.1981	0.142	0.0338	0.1835	0.6159	1.0597	1.6615	0.2311	0.2417	0.3027	7.1239	3.635	5.8032
Solyc01g105120.4	114.419	106.852	107.584	103.73	117.915	111.251	41.5678	51.8348	51.8192	57.7913	61.2528	56.1435	108.562	88.2063	100.742	113.299	104.794	109.22	110.156	125.259	93.7464	92.005	95.9812	100.179	159.707	170.024	162.95	177.803	160.381	141.465	158.693	163.937	174.215	175.159	165.829	165.241
Solyc01g105140.3	94.7345	97.0653	94.8926	72.5395	75.1097	68.2457	40.8339	37.4286	39.1423	54.1336	51.8694	46.7815	66.6398	58.6924	60.4502	85.8651	68.5067	71.1958	90.9758	79.5924	99.2521	80.2287	88.748	88.6378	98.9248	96.5609	96.1095	159.423	141.533	102.094	171.951	172.505	149.662	107.55	89.4936	95.901
Solyc01g105180.3	2.8866	2.4151	2.173	1.648	2.205	2.1153	2.0308	3.2626	1.3689	6.6462	6.0872	4.9529	4.7509	8.1603	7.7662	6.9084	4.116	5.7671	4.7379	5.2354	4.8736	6.3354	8.6718	5.4689	1.7924	2.2935	2.4003	2.8038	3.5838	4.575	1.093	0.9337	1.253	10.2349	6.6093	7.933
Solyc01g105190.4	1.2663	0.729	1.5376	0.374	1.2994	1.8315	0.9684	0.7807	0.1838	0.1845	0	1.0686	0.638	0.7356	1.0873	3.953	0.947	0.895	0.1742	1.3398	0.5594	0.6013	1.487	2.6105	1.7402	3.3129	1.7994	1.8637	2.1439	2.5857	2.6971	4.3886	6.8318	9.9612	12.3538	7.5865
Solyc01g105200.2	2.1363	1.7596	2.7535	2.6933	2.698	4.1356	0.9048	0.9118	0.7872	1.7242	1.0239	0.624	1.1591	1.2887	0.9877	1.6245	0.9586	1.5332	1.2206	1.5648	1.597	1.6386	1.6644	2.2504	2.4088	3.511	2.1016	4.2082	3.467	4.0266	3.2901	4.6985	7.3371	13.4284	12.6496	6.8213
Solyc01g105220.3	3.1711	2.5917	2.6681	4.1941	4.1247	4.1859	0.6558	0.7434	0.8169	0.6639	0.685	0.7538	1.5752	1.2842	1.5724	2.1843	2.6454	2.235	2.5801	3.6047	1.5388	2.5449	1.5734	2.2492	3.6416	4.0896	4.5271	6.3891	4.5369	3.7521	9.7409	10.4943	10.8181	6.1352	4.19	5.2368
Solyc01g105280.3	15.427	16.7009	15.9905	20.8638	19.9979	19.488	19.9272	21.0921	22.1797	27.6257	29.4624	25.542	25.5808	29.8788	27.8679	27.2691	25.516	26.1028	21.9819	25.9257	25.4635	30.97	28.7212	31.3306	41.6481	39.4399	39.9574	33.1768	41.5347	35.9552	33.1737	34.6771	29.8184	41.1035	42.0575	43.4872
Solyc01g105300.4	1.4262	1.5648	1.5585	2.8243	2.4104	1.3469	0.9239	0.6207	0.6577	0.9536	1.4073	0.3186	1.099	0.5483	0.6123	0.6547	1.6564	0.8895	0.3462	0.4945	0.7412	0.478	0.1478	0.2224	0.3074	0.0732	0.1987	0.1852	0.0983	0.1468	0.0357	0	0	0.0295	0.0336	0
Solyc01g105310.3	1.5841	1.6962	1.2117	1.1928	1.0565	0.378	3.0163	2.5635	1.9316	3.1163	4.2515	2.7403	5.6666	5.0724	5.4067	5.0273	5.2598	6.2811	2.1897	2.8012	5.2129	6.1678	3.3482	5.8429	0.5079	0.3799	0.2626	0.9442	0.8355	1.8368	0.8772	0.1647	0.6631	0.1674	0.0318	0.0678
Solyc01g105340.4	132.907	134.572	124.771	91.9641	95.802	95.1285	248.786	220.583	268.059	143.842	152.068	145.129	262.854	225.346	233.969	239.46	248.44	224.261	298.579	285.51	290.946	249.713	213.063	268.903	303.43	303.922	294.775	375.882	369.782	343.137	326.098	330.483	352.839	276.256	294.386	246.909
Solyc01g105350.3	5.9798	4.7392	6.0135	2.7951	2.3716	2.6742	1.8516	1.0856	1.9492	0.834	0.3868	0.7739	2.0332	1.2147	2.2051	0.878	0.428	0.9024	3.8451	2.4286	4.3105	1.5678	1.0662	3.0143	4.134	5.1828	4.4136	0.9395	0.9747	0.6421	4.2819	6.0646	6.3881	0.4393	0.4118	0.2512
Solyc01g105360.3	4.8196	5.0155	4.2539	3.5581	3.2019	2.681	3.2604	3.1713	4.5208	4.322	3.8202	4.1192	2.1792	2.3689	2.2018	2.4111	3.1053	2.5156	1.5298	1.3728	1.4466	2.4352	1.5781	3.1116	0.9623	1.2393	1.0829	1.3368	1.0139	1.5951	2.132	2.8266	2.5519	1.0011	1.1148	0.5288
Solyc01g105370.4	7.9283	7.7704	8.5074	10.7606	9.6583	10.4049	3.584	3.5033	3.2997	6.8979	7.0006	4.7459	4.211	5.1726	9.3899	9.7941	10.3746	7.2545	27.7191	27.8736	24.4629	13.1298	4.4372	19.0813	16.8525	13.8278	16.2789	52.3518	59.9674	58.4101	45.1189	43.8539	37.1422	72.3301	40.9928	55.7212
Solyc01g105380.1	0	0.4131	0.2178	0	0.6136	0.2595	0	0	0	0.2614	1.1464	0.7569	0.3013	0.2605	0.5135	4.6668	1.6099	2.0287	10.1167	6.7785	5.547	2.8394	0.5267	1.8491	0	0	0	1.0561	0.9345	1.5699	6.1135	6.8389	12.682	1.4744	0.2397	0.2559
Solyc01g105383.1	0.4523	0.243	2.0867	0.3116	0.1547	0.4797	0.2767	0.0929	0.1751	0.0879	0.0482	0.1272	0	0.3503	0.302	2.719	0.4059	1.1508	6.8841	2.8253	2.5748	0.5727	1.0179	2.8413	0.3223	0.0876	0.2856	0.9318	0.5105	0.7036	3.8958	2.56	4.2629	1.2744	0	0.3011
Solyc01g105387.1	0.7391	0.9077	0.5783	1.2853	1.5449	1.6154	0.628	0.6076	0.5246	0.5266	0.6298	0.7161	0.7172	0.3816	0.094	0.1994	0.3685	0.4411	0.2033	0.2234	0.6288	0.312	0.1205	0.2177	0	0	0	0.0483	0.0428	0.0479	0	0.1423	0	0	0	0.0469
Solyc01g105410.4	18.7365	14.8656	16.912	54.0719	57.009	79.7504	13.6036	15.799	11.8896	27.1769	30.8357	24.9454	28.386	42.9547	50.2059	92.8679	55.7105	51.8781	60.4876	43.0891	41.2856	66.7564	58.8462	47.6632	1.0753	1.4406	1.2354	8.5604	11.7532	9.1303	34.4437	36.1127	32.5596	15.6793	18.9625	10.7525
Solyc01g105420.4	34.8367	39.055	31.6941	36.719	31.1589	36.6819	55.3034	53.2693	54.1877	28.6125	27.529	28.0316	45.3863	52.6303	40.8652	41.5014	36.3589	42.0407	65.7169	59.8998	60.8982	49.0518	45.0552	55.0849	114.643	117.308	111.606	56.6553	57.9146	55.5228	78.3578	75.4329	86.9248	53.332	60.5954	51.0616
Solyc01g105430.4	7.4233	7.9669	6.4703	4.3451	6.6651	4.7164	2.4329	2.6968	2.5401	2.4339	2.1601	3.1321	0.8014	1.155	1.1382	3.7242	2.974	4.8345	1.6409	1.9234	2.6935	0.7553	1.4009	1.8738	0.7286	1.5028	1.1302	2.6922	1.6573	2.0881	3.2751	4.6858	3.5511	4.3888	3.5076	3.9708
Solyc01g105450.4	17.6362	13.7807	16.8444	1.983	2.0697	2.2626	6.2073	3.9806	6.9844	9.0757	12.8497	8.697	0.2974	0.5787	0.1901	1.5101	1.5231	2.7956	1.6239	0.9815	1.3038	0.9577	1.0615	0.9344	4.935	5.4483	5.5922	2.4109	2.1142	1.3561	0.7544	1.0997	0.7413	0.2253	1.6764	0.3158
Solyc01g105460.4	30.0545	25.1919	27.408	20.2722	21.3914	22.0727	38.8745	38.6122	41.9799	23.0098	21.3224	19.874	27.5903	25.9493	24.1888	27.0045	22.9627	25.8519	39.0481	34.4201	38.9547	31.0814	25.2382	33.1306	20.4904	21.8366	19.5755	31.3693	33.3388	33.96	14.3689	14.9443	14.4839	20.2726	18.4213	17.6598
Solyc01g105500.4	5.3734	5.539	4.8369	4.3118	5.8602	5.9081	1.2134	0.5984	0.1225	0.1968	0.0539	0.1424	0.1134	0.049	0.0966	0.0585	0.0505	0.0716	0	0	0.0249	0.0802	0.0496	0.0746	0	0	0	0	0	0	0	0	0.0942	0	0	0
Solyc01g105520.3	10.9913	10.009	9.8475	7.9915	9.6266	9.7309	5.3743	6.5195	5.1494	3.7373	2.3412	2.8575	7.188	4.3774	6.7923	3.6391	3.6865	4.261	7.0322	3.7504	5.5662	7.8286	6.0134	6.3021	2.3902	2.5415	2.7345	3.0882	2.8628	2.2589	3.2396	2.9146	4.0585	3.6759	4.3844	3.1832
Solyc01g105530.3	23.1221	19.6452	18.9747	17.0702	15.5447	16.6056	13.5359	20.2762	14.5839	8.0169	10.0627	12.335	18.0771	16.3261	17.2296	21.156	10.9714	18.5969	23.688	17.2325	42.9672	27.3847	24.46	31.1116	9.7393	11.5883	7.1753	42.1258	36.7578	29.1886	13.359	14.0922	14.8328	19.5645	20.2449	15.4674
Solyc01g105540.4	58.2647	53.2506	48.6993	46.3505	46.6042	43.8545	103.283	98.3423	100.891	63.0577	60.0613	67.3377	64.7807	62.8407	57.0434	43.682	49.5276	47.1816	45.0763	40.4836	45.0108	49.6368	38.6564	47.9819	16.8376	16.6136	19.0022	25.8389	25.7532	31.0136	15.5919	16.9046	17.4274	23.9272	19.7114	18.5395
Solyc01g105560.3	32.9497	34.7677	32.8236	31.625	32.1086	32.3529	42.3227	39.9707	43.9011	26.7098	26.4106	29.309	29.2859	31.7732	27.2084	25.4504	26.6817	23.6843	27.4989	27.4109	29.6559	30.5389	24.1789	33.966	74.0257	61.3321	69.8842	43.1953	51.59	54.6145	58.6951	54.5388	47.804	98.1634	118.682	84.3252
Solyc01g105600.3	1.432	2.1021	2.1734	2.8015	2.3878	1.8122	0.3833	0.5518	0.3638	0.0522	0.0572	0.0503	0	0.052	0	0.0621	0.1071	0.0506	0.3447	0.5411	0.369	0.6233	0.3678	0.2636	0.328	0.2081	0.2261	0.4742	0.1399	0.1044	1.1691	0.4342	0.7992	0.042	0.1435	0.0511
Solyc01g105620.4	0	0	0.0548	0	0.0772	0.0653	0.8289	0.5917	0.6556	0.7568	0.8297	0.6034	0.6447	1.115	0.6786	0.3916	0.5742	0.6065	1.1181	0.3072	0.399	0.4289	0.3977	1.3965	1.1033	1.4769	1.1765	0.3323	0.7058	0.7904	2.0841	1.213	2.3945	4.1359	2.716	4.0585
Solyc01g105660.4	119.684	124.888	144.894	147.388	144.151	169.669	106.508	95.1939	95.2837	54.0156	54.1993	58.1231	155.757	130.685	155.045	187.106	149.238	169.754	328.57	307.789	344.065	166.166	189.436	169.158	281.64	328.592	276.006	142.666	136.19	145.245	142.746	141.433	171.613	95.0707	87.5722	82.425
Solyc01g105680.4	1.9965	2.1438	2.3715	2.6723	1.6478	1.6196	0.1195	0.0803	0.0189	0.1518	0.208	0.2747	0	0.0378	0.0373	0.0903	0.0584	0.092	0.0358	0	0.0192	0.0618	0.2102	0.0959	0	0	0	0.0575	0.0848	0.095	0.1664	0.1128	0.0727	0.107	0.0522	0.0557
Solyc01g105690.2	20.0184	18.5292	16.2043	15.4164	18.0353	15.1767	20.3315	21.7385	21.463	28.1802	24.7067	26.6088	15.7332	14.7066	17.9005	20.7849	28.063	26.1156	13.2093	13.3285	10.2104	15.4075	19.1668	15.4897	4.0355	4.4879	4.5446	9.936	8.8265	7.0226	5.6106	5.3959	5.8904	5.8988	6.3996	6.9428
Solyc01g105700.3	17.2457	16.6895	16.2464	14.6856	14.035	13.095	20.3282	20.0725	21.6254	26.4527	22.6585	24.2131	10.262	9.3918	13.5316	10.829	23.4819	15.1315	11.6559	11.2576	5.5163	14.0481	10.5403	13.1348	2.7921	2.6578	2.0421	6.564	8.2481	7.546	2.5332	2.4731	3.153	5.027	6.7353	5.2169
Solyc01g105720.2	92.1757	90.1552	84.5937	100.165	104.243	85.582	146.478	172.596	157.716	407.587	408.445	469.562	132.018	84.3059	99.7291	285.065	426.794	316.435	68.232	58.4178	30.2155	96.2602	138.362	93.4977	4.2728	3.9932	4.8198	12.6047	14.1356	17.2657	4.9126	5.0841	4.7011	6.4116	4.7143	6.4108
Solyc01g105767.1	0.097	0.0335	0.1413	0	0	0.0421	0	0	0	0	0	0	0	0	0.0416	0	0	0	0.8003	0.3518	0	0	0	0.0857	1.5547	2.4101	2.0669	0	0	0.297	0.2065	0	0	0	0.0389	0
Solyc01g105770.2	0.2867	0.2228	0.1566	0.0952	0.1838	0.0933	0	0.0331	0	0	0	0	0	0	0.0308	0	0	0	0.6506	0.2599	0.1266	0	0	0.1583	1.1489	1.4998	1.799	0.0949	0.028	0.7212	0.1526	0.0373	0	0.0505	0.1437	0
Solyc01g105880.4	1.2579	1.2565	0.9536	0.9186	1.0291	0.7523	0.6084	0.786	1.1105	1.2039	1.6783	1.0759	0.4111	0.1481	0.1898	1.4504	1.7086	1.4706	0.0281	0	0.015	0.3067	0.3443	0.3755	0	0	0	0	0.0133	0	0.0145	0.0177	0	0	0	0
Solyc01g105890.3	156.661	122.886	119.686	65.2507	78.589	67.0082	0.2645	0.5815	0.5934	0.6415	1.3311	1.194	0.0528	0	0.1125	0.6816	2.7747	0.7556	0.0649	0	0.0694	0.0498	0.0462	1.3426	0	0	0	0	0	0.0459	0	0.0272	0	0	0	0.0897
Solyc01g105920.3	4.8287	2.9719	2.196	0.1556	0.3003	0.1524	0.1611	0.1083	0	0	0	0	0.0295	0.0255	0	0	0.0788	0	0	0	0	0.0278	0	0	0.0804	0.3062	0	0	0	0	0	0	0	0.0412	0	0
Solyc01g105940.3	0.9261	0.7109	1.6493	1.094	0.8447	1.5181	0.0944	0.1903	0.717	0.3599	0.3945	0.2605	0.1037	0.8966	0	0.6425	0	0.2618	0.1698	0.1866	0.4545	0.0977	0.1813	0.1818	1.1313	1.9742	0.8773	0.4543	0.9649	0.1801	2.4547	2.7817	5.2836	0.9424	0.9076	0.7046
Solyc01g105970.3	50.7891	50.3107	54.3978	45.8895	51.9332	50.4149	76.9165	66.578	82.4223	89.5413	84.2137	83.6123	91.044	90.1649	87.578	100.505	90.9987	90.0845	80.9862	83.1739	91.7327	83.2084	94.954	76.6751	134.528	128.055	142.65	126.048	117.713	102.876	182.391	173.916	174.914	135.915	155.515	128.574
Solyc01g106000.4	28.1672	26.3082	29.2533	27.7507	31.2316	32.1059	26.6179	26.7319	29.6041	48.9537	56.4103	53.0331	102.547	99.032	99.7937	116.365	96.3748	109.661	140.247	166.234	143.247	130.327	167.35	116.538	84.5553	74.4644	73.2262	85.464	80.0596	94.7124	53.962	57.2366	52.6394	62.4108	59.885	63.0331
Solyc01g106010.3	35.1476	28.9032	32.1579	26.7396	30.3072	32.1242	28.6555	28.943	30.5827	14.4376	15.7934	14.9664	20.3005	21.2841	17.2367	24.1823	19.1772	21.1757	22.1481	19.0524	25.0123	20.601	19.3586	21.2313	11.008	11.7959	12.2345	14.5493	14.3364	12.4039	15.5697	15.9709	14.2151	13.254	13.7884	12.2542
Solyc01g106030.4	22.7881	23.7533	24.1076	28.6717	28.027	28.3306	25.8804	26.2668	24.9516	31.2646	34.6626	34.607	34.6478	35.4522	30.6691	37.9648	35.8972	33.5497	27.8761	31.4744	35.6592	30.4663	32.9157	31.8414	45.5295	44.8539	47.9589	30.3623	33.7185	33.8025	40.8596	43.7301	47.4448	30.4549	32.7216	32.2981
Solyc01g106040.3	4.5974	2.6466	4.1202	2.9739	3.2948	4.0212	2.9465	2.9693	1.9704	2.8074	2.693	2.34	0.9927	1.3671	1.4412	1.5187	1.1788	1.3926	1.5959	0.7941	1.6117	1.8711	1.8317	1.7407	0.2006	0.7	0.1037	0.3866	0.4847	0.4151	0.2176	0.3794	0.5702	0.4884	1.2288	0.7182
Solyc01g106055.1	7.6981	7.7998	8.8735	9.4873	8.8823	8.9963	2.4176	2.7526	2.4139	4.218	3.7059	4.0709	3.689	3.1004	3.0553	5.8386	5.3119	6.0069	4.6871	3.444	4.4432	6.4984	7.3222	6.4385	2.3508	1.7305	1.3937	4.0484	4.331	3.1438	3.2064	3.9485	2.8261	5.2301	5.0478	4.6852
Solyc01g106060.3	38.3352	38.0732	42.3635	68.0117	65.4932	71.5024	15.1225	17.5411	12.3588	12.1884	13.6007	10.6291	11.9399	14.2721	14.4919	11.7597	9.9634	12.9213	7.2313	12.9576	11.3476	8.9359	12.4087	8.841	4.6067	5.427	4.6691	9.0123	10.0368	6.8838	7.1682	6.9361	5.9461	8.4522	9.8603	8.3089
Solyc01g106080.4	25.9699	23.008	25.2386	25.0365	22.5811	23.1618	15.5887	15.8755	17.3742	18.5883	16.801	16.9846	21.6562	20.3185	20.1334	22.3898	21.9432	23.4019	29.2701	29.2692	32.1974	33.2421	32.6191	34.2909	64.8205	59.3898	62.686	48.2963	49.3741	49.2369	41.7066	44.0196	38.7844	42.4811	42.6996	44.7834
Solyc01g106090.3	29.406	27.1816	25.4987	23.143	21.4447	21.4258	33.1374	34.3336	34.2715	22.679	20.431	19.7424	25.4384	26.0657	19.1358	22.1311	18.2985	21.5685	22.322	22.9352	39.0495	25.3792	18.4871	30.8817	45.4081	48.1424	46.5589	34.7036	35.3336	32.8547	50.8141	53.1182	55.2215	44.4914	44.2287	38.5425
Solyc01g106250.4	32.2067	37.2082	37.7934	53.1384	49.3341	39.6338	3.2151	1.8736	1.3603	1.5132	1.9421	1.3179	0.9358	0.7724	0.6162	1.0541	0.7197	0.7876	0.2438	0.3828	0.5967	0.8819	0.6692	0.7459	0.3094	0.2209	0.12	0.4846	0.5277	1.4406	0.1438	0.4389	0.2356	0.7434	0.3723	0.6141
Solyc01g106310.3	5.2588	8.116	5.5429	3.5685	4.1332	4.5635	1.8482	1.0347	0.8771	1.5653	2.4668	1.6051	2.5932	3.9972	3.843	4.6571	5.6231	3.2266	15.5129	2.0293	30.0497	10.732	2.1679	25.3062	61.8108	63.813	59.0381	38.829	27.3653	18.0164	82.2647	88.9919	88.6729	28.8479	24.1337	23.9403
Solyc01g106330.3	19.1438	17.1147	17.2112	12.2211	13.8182	13.3555	57.3752	55.0624	57.4822	46.3175	42.9069	42.3863	64.8459	51.0233	57.3115	54.2679	53.2247	59.5558	23.2143	30.3385	21.0992	43.4455	60.9321	34.2205	3.5679	4.9511	3.4225	7.6651	5.1513	8.9924	6.0362	5.293	7.0705	3.9829	4.7781	3.3532
Solyc01g106340.3	3.1093	2.9513	2.8913	2.2171	2.3345	2.6543	15.5425	15.7091	15.6109	7.4927	7.4388	6.0796	12.4816	11.1453	11.0917	7.0495	7.509	9.734	2.7329	2.9343	1.4516	4.1051	6.3673	5.3154	1.0653	0.507	0.7902	1.4063	0.5531	1.2831	0.5384	0.4468	0.9594	1.1397	1.4189	2.2284
Solyc01g106350.4	4.5894	3.3264	4.2204	3.0882	3.8858	3.765	2.2324	1.9481	1.6383	3.1356	2.5962	2.6242	2.2997	2.3819	2.1965	3.0532	2.4082	3.063	1.6557	1.6602	1.4623	2.334	2.6504	2.4815	0.7122	0.5249	0.5702	1.7052	1.4697	1.4924	0.5341	0.6258	0.6438	1.8196	1.3071	2.1034
Solyc01g106390.3	1.9924	2.3449	2.5267	2.8546	3.5336	4.0556	3.0472	2.7523	3.1494	4.3228	3.4659	3.8192	4.2632	3.4077	3.6961	2.5083	2.9138	2.5035	5.7041	4.4835	4.8676	4.5317	4.116	4.4766	9.3067	8.816	8.7845	5.3866	5.8429	5.6611	6.1819	7.493	8.4289	6.723	25.8961	5.9787
Solyc01g106400.3	3.2035	4.0326	3.3192	1.9551	0.9496	2.0386	4.9649	6.649	6.9447	0.6224	0.5459	1.2015	1.076	2.3571	1.7115	4.1482	1.15	2.5359	3.7012	1.2266	11.5091	2.4338	3.0721	4.9057	0.3913	0.5587	0.3372	1.1315	0.89	1.4329	0.6065	1.1102	0.1589	0.8024	0.3425	0.5483
Solyc01g106420.3	8.2436	7.3537	7.9895	8.7067	8.6114	8.5931	2.4762	3.0905	2.2425	3.9827	4.295	4.2616	3.218	4.0121	3.7837	5.4095	4.3322	4.7033	6.4763	6.4879	5.9487	6.9588	6.7806	6.277	4.9441	5.6129	3.9632	5.2683	5.6291	5.6109	5.6101	7.1294	6.8805	6.7837	5.9748	6.9706
Solyc01g106430.3	190.148	182.469	194.338	141.402	142.709	130.079	220.421	218.634	220.959	126.582	130.559	138.114	101.895	114.36	93.585	108.889	106.933	104.365	82.5719	69.7326	95.2724	95.6409	90.7539	92.1265	15.321	15.1915	16.2306	28.9195	30.4271	38.9547	20.8826	21.8192	22.1441	33.35	31.1574	29.959
Solyc01g106470.3	28.2376	28.6269	27.1962	26.3507	27.233	25.4314	27.1696	30.4944	29.0087	33.2864	33.4202	34.5526	44.9858	41.6677	46.1177	48.7054	63.1685	52.2906	41.793	40.013	27.8499	45.6996	52.7535	43.749	35.7054	33.1515	33.6771	48.3459	43.4231	37.1265	22.4004	22.0116	20.9108	21.744	15.0214	17.6274
Solyc01g106480.4	93.8209	88.3282	85.836	54.845	50.6201	53.6717	161.737	169.017	158.45	30.407	32.1182	30.8166	38.3457	52.5532	34.2976	43.6213	34.3624	39.412	45.5601	26.9594	54.5354	42.0821	32.9164	40.8448	13.7394	10.7613	13.0323	16.267	17.3935	18.8595	12.4751	13.1062	10.7426	14.9735	13.2562	13.2902
Solyc01g106500.4	2.1163	2.2661	2.6982	3.5811	4.9296	4.169	0.6797	0.5088	0.3502	1.3323	1.0752	1.1251	1.8767	2.9505	5.0155	2.9069	3.2667	2.0822	5.7636	6.3718	3.6832	5.4868	3.3364	6.8059	24.7204	25.9487	24.8999	14.913	18.0749	22.9282	22.033	22.0913	26.4103	51.0315	37.4688	52.4911
Solyc01g106540.4	9.6131	9.5141	11.7388	10.8772	10.4265	9.2283	1.097	1.9576	0.5206	0.3484	0.4297	0.3152	0.4015	0.217	0.1497	0.0777	0.2235	0.2957	0	0.0452	0.022	0.1183	0	0.044	0.0228	0.0217	0	0	0	0.0436	0	0	0	0.0175	0	0.0426
Solyc01g106570.3	29.3822	26.0395	26.0107	32.6155	31.4712	35.5037	19.2288	17.6992	17.9452	18.8582	19.0472	17.1388	19.1682	17.7478	20.5805	19.3979	22.2975	20.9742	19.2247	18.4978	16.1847	22.9285	20.877	19.7018	4.7991	3.8792	4.8238	10.6728	8.6439	10.6282	4.8369	5.6898	5.8145	10.1429	8.2365	8.9417
Solyc01g106580.3	81.48	85.4424	87.67	97.2084	90.4262	83.4714	72.7014	65.8818	69.1504	106.789	119.436	120.167	92.9259	91.4944	90.5579	99.1325	93.8963	105.895	42.4149	46.6076	45.0724	77.7756	103.666	54.7836	3.0624	2.1499	2.6916	11.0323	13.811	12.4325	1.6019	1.6074	3.3115	9.8901	8.7446	9.0119
Solyc01g106590.4	10.9644	10.9903	10.5199	15.4273	14.4128	14.3344	10.9166	10.8683	11.8284	19.4239	20.7105	17.9605	15.2729	15.3295	13.4143	11.7073	14.7595	16.6541	9.2852	8.6108	10.6677	11.9778	11.3605	10.0351	3.0528	2.3748	2.4779	5.2839	6.2716	5.895	4.5485	4.2469	4.5195	6.7899	5.4588	6.9
Solyc01g106605.1	0	0	0	0	0	0	0	0	0	0	0	0	0	0	0	0	0	0	0	0	0	0	0	0	0	0	0	16.1097	44.9045	40.2677	0.1727	0.6323	0.6788	13.9939	2.2755	32.7892
Solyc01g106620.2	0.0622	0.2579	0.0907	0	0.0638	0.3779	0	0	0	0	0	0	0.3762	2.0601	2.8315	0.3237	0	0.0528	138.328	13.8799	52.2178	13.649	6.7947	61.9498	41.8381	44.0571	43.0258	563.745	741.308	660.885	286.131	294.844	301.961	1575.96	1136.26	1719.33
Solyc01g106650.3	1.3919	0.9615	1.5773	2.3291	0.9522	2.0578	0.5204	0.143	0.0898	0.7662	0.8894	0.87	0.1039	0.3144	0.3541	0.2682	0.6014	0.7433	0	0.0935	0	0.2937	0.2724	0.3644	0	0	0	0	0	0	0	0	0	0	0	0
Solyc01g106690.3	29.4196	31.7227	28.6812	32.057	31.6647	32.7561	21.407	24.2332	19.7319	25.5622	26.5566	27.0994	38.5604	34.0369	31.465	45.3616	42.6935	40.1422	44.4402	32.759	46.545	31.1659	43.7587	26.668	12.3403	11.5063	11.3681	17.7605	26.409	28.1297	20.2912	19.8609	19.2725	45.8698	84.6871	50.9082
Solyc01g106700.3	0.5856	0.4413	0.6593	0.6602	0.5462	0.7853	0.1466	0.2461	0.2782	0.4189	0.8674	0.8086	0.2146	1.2524	0.2743	2.6588	1.1465	1.6706	1.7573	1.4965	1.599	1.3649	2.2973	5.8788	4.8769	4.8743	4.5385	4.9827	6.6969	9.643	8.7983	8.4125	12.0621	8.9999	7.3417	13.2579
Solyc01g106750.2	9.5531	7.2837	9.3971	10.9008	11.6096	9.1306	0.606	0.9771	0.4026	0.2309	0.5697	0.2229	0.1331	0.1151	0.378	0.0687	0.2963	0.0933	0.0363	0.0798	0	0	0.0388	0.0972	0	0	0	0	0.0172	0.0385	0	0	0	0	0	0.0377
Solyc01g106790.3	29.6002	27.2765	30.8763	23.7477	22.3554	24.654	26.2611	27.2771	30.2445	16.3791	20.8829	22.1836	22.9962	24.1234	20.8842	25.739	17.8796	20.2777	27.4177	18.349	33.7849	25.9972	22.0586	26.8829	9.6714	10.1537	9.6573	16.7246	13.8291	14.0386	7.7594	6.8867	9.8196	7.0721	3.3195	5.2262
Solyc01g106800.4	5.6054	6.5047	5.6208	8.7881	8.1108	10.1113	4.4215	5.0672	4.2515	4.4605	4.709	3.4546	6.1562	7.1068	6.4085	5.3412	4.1544	6.1432	2.417	4.7977	3.7002	4.7252	3.2727	2.9213	2.1061	2.6089	2.5059	2.8364	2.9036	4.0511	1.9854	1.4733	1.8981	3.0835	2.3736	3.1534
Solyc01g106810.4	3.9023	4.8673	4.5407	5.6177	4.1154	5.785	4.7249	4.7614	3.635	7.6294	8.468	7.5006	6.8267	6.3753	7.3529	7.7826	9.2413	9.2857	5.8146	4.5709	5.4584	7.2058	8.7828	7.9965	8.0934	10.0199	9.755	8.6624	7.8347	8.2053	5.3562	6.0857	6.5941	7.1395	7.9528	7.8856
Solyc01g106820.3	14.2167	16.5018	14.8179	4.8657	4.5032	6.5677	4.196	5.2004	4.12	0.7352	1.3098	0.754	8.3942	9.3193	8.3939	25.2115	6.0373	16.6941	60.1597	37.8671	69.7166	43.1737	20.0425	77.753	109.372	106.974	110.877	191.092	151.643	126.965	52.3435	49.9983	46.8732	127.694	100.888	103.075
Solyc01g106880.3	4.3934	5.1946	4.7702	4.7529	4.1614	4.0691	10.2342	12.8914	8.2421	12.8166	12.4717	11.9777	13.3237	16.3062	13.5298	10.2859	10.0084	10.5697	11.3652	9.5006	13.2859	14.0812	12.2775	11.3458	22.7562	22.0665	21.2895	10.2209	11.091	12.9018	12.3445	12.0781	13.2028	16.7837	13.0409	13.3411
Solyc01g106890.2	2.0044	2.2155	3.2126	2.5748	2.4681	3.131	1.7474	3.0584	1.5713	2.7165	3.2662	2.7063	2.9287	2.6198	3.4422	3.4414	2.6982	2.9751	5.8724	4.3625	6.4634	4.2829	5.7373	5.2241	107.608	94.3026	98.7373	6.4604	6.9698	9.2089	36.3733	31.6762	32.7771	10.5194	10.7683	10.6361
Solyc01g106910.4	3.3594	2.6523	3.1466	6.0737	5.6983	5.1165	1.0695	1.5216	2.09	4.4958	3.943	1.9092	0.5527	1.0753	1.354	0.7847	0.1846	0.6978	0.2829	0.1865	0.2423	1.3022	0.9057	1.0297	0	0	0	1.1503	0.9107	1.1999	0.1168	0	0	1.0142	1.1544	1.7603
Solyc01g106920.4	5.9278	7.0047	7.978	11.6364	10.4687	10.0717	2.634	1.2695	1.8207	0.0818	0.0598	0.3159	0.1572	0.1903	0.0804	0.9415	0.28	0.0529	0.3862	0.0849	0	0.0296	0.055	0.0827	1.4577	1.442	1.5369	0.0551	0.0244	0.0819	0.1329	0.2595	0.1741	0.0659	0.2251	0.0534
Solyc01g106940.4	7.7908	7.9245	9.1578	10.7129	13.5364	12.4017	6.5353	7.0277	7.4103	9.2775	12.2783	8.228	10.9811	9.1206	9.5625	12.7818	13.5972	12.8103	13.6479	16.1673	11.1475	15.6143	18.9847	13.555	19.7921	21.2156	19.2883	16.5868	17.4414	14.5558	15.7994	16.1005	17.8724	14.983	12.8388	13.4992
Solyc01g106953.1	0.4411	0.5626	0.3708	0.3758	0.766	0.3092	0.3737	0.2354	0.1773	0.1483	0.1626	0.2148	0.3248	0.2218	0.4371	0.4767	0.3045	0.662	0.7561	0.6155	0.6895	0.7251	0.5379	0.9294	0.6839	0.5475	0.5625	0.4644	0.464	0.5642	1.113	1.1466	0.9469	0.8964	0.7755	0.697
Solyc01g106960.2	0.5725	1.3843	0.4171	0.5072	0.9792	1.0765	0.5254	0.8824	0.4156	0.5006	0.1829	0.0805	0.2885	0.4989	0.9013	0.5958	0.942	1.2949	1.4175	1.9903	0.9273	1.4499	0.9244	0.9274	0.6119	0.1664	0.452	0.8426	0.8202	0.5845	1.4633	0.9921	0.9586	2.2855	2.6015	1.3884
Solyc01g106963.1	2.3104	1.69	1.2871	1.3244	2.0918	1.6511	0.7483	1.8852	1.4205	1.3071	0.1303	0.5734	0.5478	0.1184	0.5835	0.4243	0.7318	0.6916	2.0189	1.7254	0.8405	2.1941	0.2394	1.5609	0.8716	1.4222	1.03	2.2802	0.9558	1.3083	0.5789	0.9891	1.2136	3.7338	2.8333	3.8384
Solyc01g106990.2	0.5276	0.9434	0.701	0.6324	1.1465	1.9662	0.2563	0.287	0.2433	0	0.0298	0.0262	0	0	0	0	0	0	0	0	0	0	0	0	0	0	0	0	0	0	0	0	0	0	0	0
Solyc01g107010.3	3.1658	2.4604	3.3408	3.712	3.7262	3.1917	5.2122	5.8121	5.0891	7.9173	6.7831	7.327	9.3826	8.8028	8.8746	8.2355	8.2307	8.6871	13.5819	13.7635	15.4647	12.7774	10.025	11.2289	22.1148	27.6887	22.2057	19.6919	19.6989	16.9688	26.4357	26.2831	31.1536	25.9252	26.6724	27.1545
Solyc01g107020.4	4.4179	5.1924	5.3921	3.9139	2.355	3.4853	7.1607	7.3221	7.0965	4.816	5.2247	3.6313	4.6831	5.6493	4.3847	6.4479	5.0461	7.6402	9.8963	7.5445	13.99	9.5899	6.9733	14.1934	4.4679	4.353	4.2395	8.1064	8.3838	8.3349	4.8882	7.5163	5.956	5.901	6.8089	5.8927
Solyc01g107070.4	10.4896	8.1934	8.4668	9.7153	11.1917	10.8613	10.1729	10.3616	10.1748	10.7348	13.2539	13.3279	15.0743	15.8391	12.2822	20.8377	14.8157	20.3717	13.5753	10.9177	22.1669	16.6404	19.6313	13.5851	11.1933	13.7212	10.3885	9.5784	10.6647	11.005	23.0524	26.9548	27.1425	9.7404	11.9473	12.7012
Solyc01g107080.3	0.5258	0.4487	0.6309	0.2466	0.1587	0.3758	0.0284	0	0.0539	0	0.0296	0	0.0312	0.0539	0.0531	0	0.0555	0.0262	0.3063	0.0561	0.2459	0.0587	0.3541	0.1093	0.085	0.3506	0.3223	0.0273	0.1208	0.5955	2.3979	1.5114	1.8298	1.1548	1.2152	2.8325
Solyc01g107090.2	0.3049	0.8426	0.1666	1.013	0.7822	1.1907	0.2099	0.564	0.332	0.5332	0.8768	0.193	0.9986	1.0628	0.3927	1.6658	1.505	0.9698	1.9502	0.8987	1.5489	2.8957	4.1625	0.9429	0.9079	0.4653	0.2889	0.3366	0.4765	0.8005	1.5587	1.5851	1.3614	1.3425	10.0244	1.5006
Solyc01g107100.3	0.6553	1.3581	0.9548	1.6691	1.6811	1.5639	0.1503	0.2273	0.2854	0.5014	0.3926	0.6221	0.9905	1.0706	0.5627	1.6195	2.1319	1.1116	1.8929	2.1543	3.4737	3.5785	3.3908	1.5198	0	0.1429	0	2.604	8.7691	9.9642	0.6979	0.511	0.2743	5.5397	9.9838	5.6087
Solyc01g107170.2	1.1186	1.2307	1.8412	1.1745	1.8706	1.2584	1.4067	1.839	1.3713	2.6082	1.9857	2.1327	2.5049	3.4656	2.0633	2.2418	1.5244	1.6867	5.6074	4.997	7.7596	3.8165	4.8165	11.7863	114.21	116.664	116.565	50.1577	43.7045	41.6587	91.9489	88.9067	90.6409	48.7692	92.154	48.6141
Solyc01g107190.3	5.8711	7.396	8.6383	9.8417	7.7374	8.4416	4.1201	4.2583	4.3117	5.838	8.3864	7.8202	7.7142	7.2723	9.9343	10.7211	5.7854	6.5907	11.5906	8.5605	12.611	13.939	21.4941	18.0021	8.9118	10.4407	8.6152	15.0957	16.1917	22.3145	15.0548	14.4225	18.6322	20.2333	25.7075	22.3655
Solyc01g107240.4	1.6975	1.338	1.2049	1.2725	1.3399	1.2464	2.1169	2.4955	1.9145	2.721	1.94	2.1486	1.5789	1.498	1.85	0.9964	1.4062	1.1813	1.0417	1.342	0.9228	1.3434	1.3033	1.6535	1.595	1.5182	1.9173	1.4797	1.7685	1.5807	1.5203	1.3123	1.8704	2.1616	2.1463	2.2537
Solyc01g107260.4	3.8391	3.0839	3.8896	4.809	4.2692	4.0288	0.3605	0.4954	0.3266	0.1249	0.0856	0.1055	0.1979	0.0778	0.1073	0.0743	0.1282	0.0909	0	0	0.0158	0.0678	0.1573	0	0	0.0156	0	0.1261	0	0	0	0.0186	0	0.0126	0	0.0764
Solyc01g107270.4	1.2016	1.4854	0.9583	0.93	1.246	1.1744	1.1027	1.2632	1.1678	2.3445	1.2488	1.7077	1.6824	1.036	1.4553	1.224	1.7821	1.3517	1.524	1.147	1.1956	2.4864	1.281	1.9779	0.8691	0.8052	0.5871	1.7423	1.6999	2.0034	1.7241	1.6964	1.5954	3.4838	3.9046	3.8646
Solyc01g107290.3	11.9552	11.8387	12.782	16.3749	21.7717	15.3671	13.3673	14.6024	14.358	22.7966	21.6674	22.2773	22.2435	27.9444	21.5468	21.1437	19.2606	17.7189	24.5478	16.7988	22.349	18.0182	28.7122	18.9615	24.0732	25.0142	25.2401	19.9967	20.5007	21.9954	30.3819	29.0589	29.4671	35.5552	73.9729	26.6798
Solyc01g107300.4	3.9555	3.7593	3.3881	5.5431	6.4449	6.7611	5.8737	6.9166	4.6563	9.7466	9.743	9.2449	10.4356	10.7365	9.4482	10.0278	7.7449	8.4177	13.6509	14.3699	13.0248	8.1502	7.0517	10.4203	26.3546	23.4978	23.8676	17.5065	19.9684	19.4892	44.5234	43.8662	38.5322	43.4174	45.4218	37.1976
Solyc01g107330.4	100.159	94.2085	102.696	74.3872	67.4298	65.0986	96.6684	101.171	106.883	48.24	49.0474	53.8127	68.6495	68.4427	59.054	70.7061	56.7529	64.1753	59.9165	50.5675	80.0057	85.1642	75.6613	78.7091	22.0632	19.872	17.6264	30.5212	33.6336	32.0508	35.1657	34.4664	35.0315	37.3729	45.4199	37.1915
Solyc01g107340.4	60.3255	66.8802	61.005	57.9687	59.4056	44.4869	24.387	25.5873	24.5772	40.6755	46.6909	45.4153	13.2974	11.9222	9.399	17.0218	13.9164	18.6714	0.9535	1.8199	2.3101	5.4286	7.873	3.7609	0.1114	0	0.1728	0.6444	0.8553	0.6918	0.1036	0	0.0679	0.2142	0.1463	0.2082
Solyc01g107350.3	16.5409	16.7213	15.5666	20.6916	18.9641	17.9531	6.1429	5.8314	6.253	10.1788	10.6011	9.5374	4.0325	3.656	3.3737	3.4575	4.9626	5.3073	1.1409	2.0895	1.2642	2.3954	2.4351	2.8285	0.2889	0.1692	0.6203	0.6211	0.398	1.1886	0.5372	0.3026	0.3519	1.9819	1.5363	2.3871
Solyc01g107360.4	4.4643	4.3045	3.7921	4.1233	4.0936	4.7808	3.9747	3.8297	3.5906	4.8003	4.2246	4.1039	5.4174	6.7701	8.3191	6.3454	5.8987	6.3645	13.1222	11.0773	11.1941	9.6338	6.3577	11.9332	23.8259	28.4281	24.9065	24.6089	22.86	17.3726	20.8781	23.2666	23.4311	22.0942	20.4572	21.5591
Solyc01g107370.3	5.0017	1.8659	4.737	4.9628	4.4139	4.5141	0.7344	0.555	0.1743	0.1749	0.2877	0.0844	0.3024	0.1743	0.0859	0.5205	0.0898	0	0.1651	0	0.7954	0.19	0.1762	0.0884	0.9165	0.8724	0.3791	0.265	0.0782	0.3502	1.0227	1.2481	0.8933	0.4228	0.4011	0.5137
Solyc01g107390.4	0.173	0.1536	0.306	2.1891	2.7891	2.7018	1.8821	0.5713	0.6672	1.2099	0.9711	0.7715	0.6972	0.7536	0.5729	2.5969	2.0401	1.006	1.6722	2.8459	0.9823	0.6101	0.4788	1.9648	42.6722	51.8028	42.0408	7.8551	7.8199	8.455	28.9463	28.6451	34.5046	5.0306	12.3041	5.1813
Solyc01g107410.3	16.5167	17.8028	15.6994	18.287	17.2914	16.5307	14.5723	15.3622	14.9134	18.1177	16.3968	16.935	17.5582	15.0855	18.7637	14.253	19.5679	16.3729	19.3486	18.5602	18.2641	16.3055	13.3821	15.8728	5.4865	4.8891	5.824	13.8112	12.0722	14.1333	12.2531	11.8069	13.0137	14.3503	14.3292	14.9675
Solyc01g107420.2	6.0683	4.467	5.7979	4.3184	6.6351	6.8199	9.0377	8.1875	7.7983	4.0011	4.8631	5.6244	7.8189	6.3277	9.567	8.1776	7.0528	10.4625	9.0308	8.4801	9.14	11.1478	8.5861	10.7225	6.8353	4.4243	4.4292	15.5484	14.1474	11.3173	8.3057	6.6194	9.5495	12.6841	8.7743	10.8129
Solyc01g107430.2	10.3234	11.6607	11.8337	14.6504	13.9568	16.8557	28.1062	30.5399	28.4669	28.5758	30.5772	27.0428	33.6727	38.9647	28.2312	31.6152	31.3937	37.5549	16.7969	18.1911	20.5311	29.5507	32.1879	20.1431	3.9444	5.7173	4.125	12.1833	13.0366	11.2177	9.2952	6.918	9.6662	9.8916	6.9438	7.8304
Solyc01g107440.2	3.1497	2.4597	2.0951	3.397	2.3889	1.9014	1.508	1.393	1.7892	3.1131	1.4439	1.04	2.3459	1.3126	2.2342	3.5624	3.0724	3.3683	6.1028	4.8433	4.1134	7.1528	3.8594	8.3481	7.1511	5.6128	5.5783	11.0042	7.4904	7.9095	3.8501	4.1289	6.42	5.0164	5.6001	7.0322
Solyc01g107460.2	9.3417	6.0949	7.5996	0.1379	1.0118	0.2252	13.0495	11.4703	11.9339	1.7697	1.0944	1.3576	6.9554	7.778	3.6987	19.7651	1.4904	10.2562	5.1825	4.9417	11.0955	15.2294	11.4268	13.9389	1.4739	1.403	2.0157	3.4829	0.8516	3.6788	0.7959	0.4317	0.1738	1.5721	0.2081	0.2221
Solyc01g107490.2	8.0217	9.0681	10.3598	12.8565	13.6939	13.0364	0.6692	0.6744	0	0.3188	0.6291	0.1231	0.2939	0.0635	0.0626	0.4553	0.0654	0.2474	0	0.1984	0.0644	0	0.0642	0.3221	0	0	0	0	0.057	0.0638	0	0	0	0.0514	0	0.0624
Solyc01g107560.3	11.3189	11.4413	9.5268	3.4427	3.0065	3.1314	12.5663	9.2978	13.0288	3.2629	2.7494	3.4615	7.7074	7.5514	8.3155	3.5302	4.4008	3.8715	5.9814	5.2301	7.3294	3.5733	3.9929	3.8147	2.5147	2.5282	3.0093	2.7234	2.6991	1.9163	1.5503	2.0843	1.9278	1.6295	0.643	1.2406
Solyc01g107590.3	32.673	34.3172	38.8668	42.8279	42.1024	39.2633	15.6692	16.0233	14.6843	10.4884	13.7428	11.065	14.5924	12.367	10.4549	17.6925	13.8364	15.2156	8.0268	7.5789	3.087	5.9525	8.566	6.5243	2.9042	3.7383	3.2077	0.6044	1.1541	1.4186	1.0742	0.5992	1.0454	2.4869	1.7908	2.6206
Solyc01g107650.3	2.7461	3.1294	2.9935	2.6814	2.2213	1.7568	0.4231	0.5005	0.3492	0.368	0.4995	0.389	0.2626	0.227	0.1549	0.2086	0.1799	0.476	0.1489	0.2727	0.3719	0.1713	0.1059	0.1948	0	0	0	0	0.0157	0	0	0.0208	0.0447	0	0	0
Solyc01g107660.3	78.2103	81.9022	82.2748	52.9506	49.1856	53.1159	185.61	176.035	187.735	70.784	79.042	83.8776	112.548	127.805	82.878	106.287	70.8919	90.739	98.0043	86.3435	176.087	97.3134	87.1373	92.034	62.545	55.0306	63.3721	59.6499	60.5508	60.6598	54.542	59.2858	48.4669	29.3439	40.1124	26.6964
Solyc01g107670.2	38.8711	37.658	32.6406	31.2284	28.146	32.0605	37.7215	43.6412	39.0248	31.5615	33.456	34.1021	60.4813	55.4874	61.1967	39.285	35.1604	40.4842	49.1521	39.1282	46.5246	44.0122	42.0378	36.3843	8.7881	12.1279	8.7951	16.669	19.8076	22.8575	12.1109	10.7343	15.4374	21.1135	17.0823	19.3212
Solyc01g107680.4	6.8155	7.6847	8.3324	6.3849	5.9485	5.9144	7.764	6.8097	7.4375	7.7399	7.2838	4.958	9.7885	5.529	8.4755	5.7876	8.0145	7.2424	7.4995	8.3829	4.8445	9.8202	8.6242	12.7348	2.0813	1.6396	2.5232	6.2258	6.9783	4.319	3.1368	3.6651	2.5358	7.7259	7.4121	5.4978
Solyc01g107700.4	24.4858	20.7597	23.9067	25.4138	19.5626	23.4919	19.2412	18.3603	17.4185	18.3954	17.9988	16.2392	32.1264	35.632	36.2542	30.2235	22.1675	25.1225	56.7409	71.1081	76.1238	35.3574	35.6042	40.8868	67.922	70.1644	63.2266	68.0041	73.1657	75.72	65.0599	68.5712	68.6488	68.6161	63.5933	62.9614
Solyc01g107730.3	101.835	94.0727	103.904	99.7165	94.2581	109.249	45.7757	44.0576	44.5122	47.7383	45.7975	49.2524	18.4988	21.5843	19.4929	27.0825	34.1375	33.8178	4.3967	3.4158	2.9978	13.2769	15.66	9.2338	0	0.0296	0.0321	0.1498	0.0795	0.1485	0.0867	0	0.1515	0.0478	0	0.029
Solyc01g107740.3	7.7316	7.579	8.4017	10.1021	9.928	9.9329	3.5277	3.9543	4.1008	6.1558	6.4174	7.1075	8.1826	11.0273	7.6772	8.3597	4.7678	7.3269	8.4838	7.7164	9.9212	7.5065	8.9015	9.7691	31.4191	37.0264	29.3784	19.8333	23.5243	19.7687	51.9594	50.8349	68.4617	39.9811	40.0019	36.2278
Solyc01g107760.4	0.678	0.6691	0.7526	0.7436	0.7951	0.9526	0.237	0.1493	0.0562	0.0847	0.3095	0.0545	0	0	0	0.0672	0.029	0.0548	0.1599	0.0878	0.057	0.1533	0	0.2852	0	0.0282	0	0	0.0252	0.0565	0.1375	0	0.0721	0	0.0518	0
Solyc01g107780.4	0.0337	0.0466	0.1473	0.0896	0.0692	0.1462	1.4535	1.4335	1.0274	1.0018	0.4522	0.0569	3.1242	7.6933	7.9865	0.4208	0.2419	0.1143	3.1427	4.3702	4.3765	8.673	3.5319	3.543	4.5075	4.1731	3.8309	6.1897	7.4785	14.2442	7.7519	7.4629	9.0278	24.9028	26.2921	28.7845
Solyc01g107800.4	56.9417	57.2236	54.6848	49.416	50.0451	46.8609	32.2921	33.3471	39.1904	57.7245	62.5174	62.2699	25.7617	23.3205	21.0791	24.3352	22.4218	29.1684	9.7401	8.727	6.5127	20.7267	24.5948	20.7581	0.2329	0.095	0.1376	5.7721	6.9238	11.1546	0.3403	0.4531	0.2837	6.2419	6.9593	9.3241
Solyc01g107810.2	0.337	0.6984	0.2946	0.5971	0.3112	0.2047	1.237	1.1531	0.7338	1.2081	1.712	0.8531	0.2037	0.2936	0.2604	0.7364	0.7258	1.0004	0	0	0.0298	0.128	0.089	0.2084	0	0	0	0	0	0	0	0	0	0	0	0
Solyc01g107820.2	0.3167	0.1989	0.2937	0.4592	0.4728	0.2249	2.3782	2.5563	0.8528	11.6822	6.5692	4.1552	22.2264	39.5676	43.8876	8.5994	5.6593	4.5183	20.5559	5.4838	10.1248	9.954	9.358	20.3268	9.8135	7.8849	10.1202	4.1955	6.4126	14.0359	51.3461	50.5356	39.2449	64.2417	49.1799	64.9143
Solyc01g107825.1	0.0803	0.222	0.1561	0.1186	0.0824	0.2556	0.5897	0.619	0.6064	0.4682	0.385	0.1582	3.8852	2.2864	3.8625	2.4518	1.2495	1.9076	18.1416	13.7918	28.3855	7.3995	2.9241	43.3373	428.366	473.531	431.501	219.601	254.727	263.416	231.467	234.312	248.719	202.537	201.877	221.231
Solyc01g107850.4	0	0.1026	0.0721	0	0	0.043	0.0454	0.0916	0.1294	0	0	0	0.1996	0.0431	0.085	0.2576	0.5332	0.042	2.329	1.0327	2.362	1.4576	0.8721	7.48	66.6776	76.5087	69.2745	40.3535	52.1122	80.1562	26.2788	29.1354	28.6271	33.7965	35.968	41.1456
Solyc01g107860.3	42.8367	44.5577	43.7836	39.749	38.1672	31.9841	73.754	72.7229	78.6847	70.0084	68.9633	71.0586	75.4918	65.4092	74.7914	49.7006	52.0782	56.5561	35.4761	39.017	37.7109	45.9309	45.7755	44.0591	43.7923	46.7688	44.4629	32.247	32.385	37.1248	58.4751	59.0043	67.5451	42.5485	35.3431	33.4755
Solyc01g107890.3	31.001	27.2094	28.3184	23.8394	26.2507	25.0311	35.0113	38.2469	35.8318	48.329	47.1529	44.1866	40.8035	30.2884	46.1643	34.4254	52.2347	45.8813	18.6026	20.1072	11.6747	26.8326	34.9808	21.5594	0.1351	0.1607	0.0698	0.8789	0.5617	1.1129	0.1727	0.0958	0.1646	0.1688	0.1035	0.1735
Solyc01g107900.3	1.0614	1.7168	1.8105	1.1696	1.2219	0.8986	29.7183	32.8919	27.9141	16.387	14.9377	15.9467	47.8404	52.7586	51.9021	35.5563	35.4046	31.6169	74.6872	76.929	71.6958	48.9463	40.8097	53.0598	75.5111	77.0249	74.8187	71.8226	83.0955	93.2429	85.2178	85.9097	85.3848	124.714	108.621	125.953
Solyc01g107910.4	14.5081	13.4861	14.533	12.6639	9.6876	9.0722	16.2016	16.6718	17.5149	15.5765	19.8373	18.3642	8.8146	9.9458	8.8851	20.4246	20.2957	24.3389	5.1942	3.7729	4.7593	4.3056	5.825	4.6653	2.5899	2.6978	2.4759	0.8949	1.5004	2.7539	0.4544	0.9427	0.8931	1.2775	1.8391	2.4195
Solyc01g107920.2	0.496	1.028	0.8432	0.4761	0.4666	0.5022	0.4552	0.4969	0.5041	0.4337	0.317	0.6627	0.4998	1.5847	0.6389	0.8172	0.8903	0.596	1.3986	0.6747	1.059	1.4917	1.3106	1.972	4.9229	4.614	4.4639	2.2995	2.5839	3.5088	4.2611	3.6529	6.4594	3.2904	2.5521	3.6438
Solyc01g107990.3	5.3325	5.3447	5.8385	4.4511	3.9853	4.4403	8.1465	8.3233	8.2155	10.5916	9.9274	10.3004	15.2196	13.5364	16.0127	14.0805	17.4825	16.0522	10.0481	10.1748	9.0952	15.8071	23.0206	11.3287	1.1013	1.5322	1.752	4.8993	4.4318	4.8824	1.7595	2.6599	1.7203	2.9531	3.3366	2.6909
Solyc01g108000.3	11.5129	11.6799	12.5174	13.0315	12.89	12.7649	2.9564	3.0023	2.6103	4.4108	3.9977	3.6669	2.9192	3.1118	2.7663	1.949	1.7033	2.7536	1.7313	0.8153	1.6106	1.9922	2.0895	1.9637	0.6864	0.98	0.8753	0.2205	0.2342	0.5245	3.0638	2.6484	3.2336	1.5482	0.9612	2.6076
Solyc01g108010.3	9.9651	9.5557	9.5006	12.9396	13.6216	14.5324	10.6138	10.5293	10.5441	21.7351	19.328	18.321	10.0415	9.7957	10.1783	16.8827	19.2902	15.4394	12.3507	14.2567	9.8365	20.4815	14.5903	20.7546	22.0324	22.9644	22.1175	23.1423	25.4823	26.2246	20.7494	22.6099	23.7721	35.7707	37.8027	35.0538
Solyc01g108020.3	34.7537	35.7385	36.4591	48.4705	42.1318	49.1592	36.4486	38.7957	34.4656	26.6969	29.6484	32.1343	41.6741	44.6445	40.4993	29.0338	28.56	27.287	27.0013	25.6183	36.8435	22.7731	30.2144	22.4142	43.1192	46.9761	48.3018	20.7806	24.1691	24.4175	27.8743	25.706	25.215	18.7112	16.0831	19.2912
Solyc01g108030.4	15.6025	15.0759	16.1587	21.05	20.4575	20.7743	15.1135	15.1357	14.6781	16.6735	13.8804	14.6938	15.9534	15.5943	17.5784	29.075	25.396	22.3585	26.973	46.8171	37.6581	35.1788	29.7953	29.0784	68.2938	65.2968	66.1494	53.6244	57.6517	58.7209	58.6223	59.1086	54.6944	45.1138	35.3038	44.2064
Solyc01g108040.1	12.6632	9.477	8.7129	9.0371	10.287	10.989	10.3295	15.7764	13.9405	13.9938	13.4869	9.2018	19.6722	14.4054	20.2365	9.8826	11.0486	13.2764	29.1745	21.2128	16.0039	10.5226	10.6879	14.6062	2.7392	3.9878	3.832	16.6177	15.2547	16.3147	8.391	6.2172	10.2084	26.5137	19.4614	24.2347
Solyc01g108050.3	7.0425	4.5047	6.3341	5.5458	3.6579	4.6779	10.1329	8.3618	8.3303	3.953	6.5005	4.4755	19.8877	19.091	14.7071	8.1423	5.6959	9.2179	17.1489	15.2172	20.2011	7.1834	10.7202	10.5235	4.2216	5.914	5.2712	8.2917	8.764	9.9673	10.5924	10.6666	15.0424	15.8631	15.6162	13.7662
Solyc01g108070.4	16.9204	16.8644	16.1695	14.6593	14.7042	14.0556	23.773	22.5319	22.8692	12.8557	10.5814	11.344	14.3222	13.8079	10.3806	16.6595	15.6037	17.0631	14.5032	11.9791	16.4121	19.2825	13.6893	20.1244	6.5213	6.9402	7.1853	9.0472	10.4678	8.5371	8.6095	7.4493	8.9614	10.9823	11.434	8.2694
Solyc01g108080.4	17.4342	16.6321	13.9371	17.1081	16.9637	18.7315	23.9487	26.5033	23.0139	38.945	38.059	36.0642	28.4433	31.0425	32.8844	25.7658	22.0921	25.043	32.7974	50.9985	40.2432	31.4679	34.3329	32.2727	56.1834	60.594	56.693	62.791	60.5841	62.8594	62.2416	64.2856	65.4716	49.3035	46.6267	53.8151
Solyc01g108100.3	0.474	0.4534	0.6907	0.4199	0.7483	0.791	0.6023	0.6407	0.4764	1.4346	1.1534	1.4769	1.4697	1.4932	1.5028	1.4038	1.4725	1.3607	1.9559	2.0501	1.4496	0.7964	1.1561	1.353	2.4719	2.194	2.7633	1.1591	1.3961	1.2444	7.6108	6.8616	8.9946	4.4693	5.9643	4.5874
Solyc01g108130.4	5.4113	4.73	5.6318	6.3267	5.8171	7.7626	6.2157	5.9573	5.2905	9.0121	9.7741	8.0766	7.2333	8.5962	7.8073	6.7416	7.7303	6.6503	6.7443	7.244	7.4473	6.7121	7.1973	7.903	8.7009	9.5984	9.1016	9.1667	9.7223	8.8589	11.3843	11.1373	12.5734	16.4407	28.3362	14.8076
Solyc01g108140.4	6.6327	4.336	6.4536	5.876	6.4406	5.9876	1.9608	1.6054	1.3183	2.7634	2.5175	2.4792	1.5251	1.6291	2.905	3.1498	2.3969	3.7756	2.4246	1.4533	2.0843	3.0015	1.921	2.3204	0.367	0.3882	0.2952	0.5503	0.487	0.7791	0.6068	0.9719	0.5466	0.439	0.1785	0.2667
Solyc01g108190.3	3.7755	4.2206	3.4507	6.0207	5.7761	5.8379	2.1418	1.7775	1.4948	1.9206	3.5532	2.6067	3.1128	3.8281	2.122	6.5001	2.8954	5.7641	0.5665	2.1166	4.4271	5.0197	3.3856	5.8222	1.8238	2.0952	1.8208	3.2733	3.9693	5.8871	1.8715	1.4274	1.3026	2.3695	2.4219	2.2326
Solyc01g108200.3	8.1838	6.5159	8.741	7.1887	6.4761	6.3194	7.9555	7.4397	8.6384	7.1554	7.5785	7.14	5.8704	6.4661	5.7765	12.4848	6.4729	9.1764	4.8078	3.8994	5.0854	8.167	8.7345	6.8013	1.9697	1.8749	2.5623	4.6544	4.7689	4.2485	2.4816	2.0911	2.1676	7.2307	6.562	6.5886
Solyc01g108210.4	2.1922	2.4231	1.8899	2.5895	4.124	3.3609	0.5029	0.473	0.3819	0.8945	0.4903	0.4316	1.0677	0.7641	0.8784	1.5207	0.7541	1.3325	1.176	0.994	0.7101	1.5614	1.0619	1.8399	0.4686	0.7328	0.3807	0.8388	1.2847	1.0871	2.7081	2.3172	3.2218	2.7025	2.1972	1.97
Solyc01g108220.3	1.8701	1.8661	1.0597	1.1045	2.3455	3.0655	0.9534	0.3843	0.362	0.9084	0.7967	1.0521	0.6282	0.9053	0.5353	2.3784	2.9837	1.7624	1.5434	0.7538	1.4686	3.1574	1.8301	2.0194	0.1904	1.2685	0	1.8349	1.9484	0.1818	4.9569	1.9444	3.7111	6.2943	4.9985	3.7347
Solyc01g108250.3	8.3865	9.4278	8.2906	8.8532	10.9546	9.4935	14.4831	15.3683	13.8234	19.6114	19.9597	19.0391	24.1546	25.7582	27.8405	23.8435	27.3195	24.233	35.8226	31.479	28.4302	29.2444	33.0917	33.2544	47.0466	40.3104	45.4569	32.0711	33.4708	29.8186	43.6005	43.0242	39.4588	38.5479	51.2195	42.1802
Solyc01g108280.3	16.8716	14.1541	14.5501	14.6035	15.1649	15.3809	19.9875	21.408	19.0837	25.5498	25.2612	27.1227	14.762	13.8228	17.2379	18.685	26.0388	23.6671	21.6424	26.3123	19.7441	24.6102	21.9585	25.5887	16.4982	19.76	15.9336	22.5412	21.5415	25.2783	45.0805	44.0543	48.9407	22.1867	21.8358	23.13
Solyc01g108330.2	10.4294	11.3615	9.9846	6.9297	8.9869	6.5559	4.7241	4.946	3.1445	6.2546	8.2668	9.3651	5.3221	4.2525	3.674	6.748	7.4397	7.6551	3.476	4.9715	2.5988	3.1745	6.0647	2.717	0	0	0.19	0.059	0	0.0585	0	0.0695	0.0746	0.0942	0	0
Solyc01g108340.3	101.088	98.1338	99.483	109.891	108.072	94.0234	88.3992	92.595	87.6987	143.626	138.237	142.268	87.9158	86.2237	82.2899	96.3465	102.446	112.414	75.0108	76.4861	47.0271	79.8919	73.8732	72.1408	11.18	11.4773	12.8774	15.7139	15.5709	18.2495	13.7132	15.0968	13.8285	13.1017	13.1294	12.3217
Solyc01g108350.4	0.2113	0.3406	0.154	0.9361	0.506	0.3668	0.7757	0.7166	1.2271	2.0941	2.3633	2.4372	2.1295	1.1662	0.4234	0.8796	0.6322	1.0754	0.2907	0.5111	0.1867	0.1338	0	0.3734	0.0645	0	0.0667	0	0	0	0.12	0	0	0.1489	0	0
Solyc01g108390.3	17.0937	20.1117	19.8472	15.9718	11.922	9.5029	13.8482	13.214	12.0972	12.6105	15.617	14.4247	3.9025	6.1672	5.0455	6.948	7.3106	10.8737	1.2123	3.1487	2.1236	5.1997	3.9989	3.7755	0.8564	0.4658	1.5181	0.7075	0	1.4024	0	0	0	0	0.2142	0
Solyc01g108400.3	5.4763	6.353	5.4754	4.7679	5.4837	4.2115	1.8542	1.851	1.8093	2.0143	1.9187	1.6413	1.1037	0.5594	0.6162	1.572	0.4915	0.8168	1.0753	2.3461	2.1354	2.4748	1.1974	3.6537	50.9486	53.8492	54.1132	21.6774	16.423	23.8461	50.5325	48.0226	52.063	26.9775	25.4076	25.5679
Solyc01g108410.3	9.2541	10.2836	9.1934	8.219	10.6229	11.0725	8.8997	7.9958	7.5109	9.3989	7.5712	8.2035	6.2874	4.6222	9.9126	5.3497	9.4163	6.8777	10.5107	9.5576	3.6542	10.1864	5.8451	11.4173	15.0292	14.2245	14.6993	13.8052	13.1292	12.352	8.0234	9.0382	10.0947	15.3591	13.735	15.4403
Solyc01g108412.1	11.3141	7.816	12.0297	9.2107	10.1455	9.2876	8.7925	10.8398	9.4996	13.7246	11.0405	8.2573	9.963	12.5228	7.7895	11.4548	8.8729	14.2646	10.2625	10.7224	9.275	12.5838	10.5031	13.1477	29.6017	32.9774	31.5745	12.781	17.124	17.0371	20.4071	23.1024	20.5931	19.3151	17.9807	16.4878
Solyc01g108420.2	24.3882	26.9423	24.5893	26.5287	29.777	30.0045	13.8815	10.9434	12.1897	13.6759	13.316	12.5912	13.2727	12.9116	17.7602	11.8855	21.1477	18.3286	24.6278	23.7028	12.9091	18.2744	14.863	21.4557	15.4609	18.127	10.6254	26.4424	24.7657	17.6502	8.7669	8.8799	13.0942	15.2953	14.1095	17.35
Solyc01g108440.2	1.2136	0.983	0.9146	0.8527	1.2024	1.2348	0.4224	0.5031	0.4739	0.1464	0.4011	0.2825	0.5482	0.8387	0.9343	1.1322	0.3005	0.6744	0.5181	0.5693	0.3697	0.9141	0.9583	0.6655	0.3451	0.2555	0.1189	0.7391	0.3924	0.6226	0.82	0.174	0.654	1.9162	2.3154	2.3639
Solyc01g108450.3	395.477	390.327	450.307	528.84	535.465	561.071	109.615	38.2018	42.9197	2.7805	3.8611	26.4262	0.3052	0.2639	0.4421	5.9562	1.0872	1.644	0.2499	0.2472	0.1338	0.719	0.9602	0.4281	0	0	0.0287	0.0267	0.071	0.053	0.3354	0.0315	0.1014	0.0213	0.0486	0.9591
Solyc01g108460.1	0.6651	0.8041	0.6595	0.7856	0.7962	0.6573	0.0509	0.0171	0.0483	0.0485	0.0177	0.078	0	0.0322	0.0159	0.0192	0	0.0157	0.0152	0	0	0.0175	0	0.0653	0	0.0161	0	0.0326	0	0.0162	0.0944	0.0768	0.1237	0.026	0.0444	0.0791
Solyc01g108490.3	74.0309	71.0295	75.4356	83.1962	83.9876	89.4622	71.3566	78.9967	70.8429	110.592	97.2199	108.015	55.0253	60.5979	52.0403	69.8123	64.3702	69.3955	15.9554	11.267	19.1414	46.1023	35.9492	38.5792	0.4164	0.4228	0.3732	2.8632	4.1438	7.9291	1.3167	1.4493	1.0824	5.8704	1.9439	5.4983
Solyc01g108510.3	8.4995	8.8684	9.4551	10.4668	8.2873	9.3652	4.5957	5.0878	5.898	8.8191	9.3641	8.3331	7.001	8.0513	7.389	7.8901	8.0708	9.2729	8.8481	7.9956	8.6305	8.0382	6.8955	8.1324	2.2617	2.3989	1.6036	6.4777	5.6769	5.6171	3.0647	2.9701	2.9525	4.3477	4.1004	4.3163
Solyc01g108530.3	13.7096	12.7583	12.464	10.6064	8.9522	10.8155	13.1701	11.4905	12.6978	11.8878	11.9103	10.6447	9.0576	10.4319	11.5448	12.222	12.4728	11.2756	24.1867	27.194	27.0927	12.9478	9.9121	14.6481	21.4174	22.8242	21.2517	11.0055	12.1586	11.072	12.8061	13.7432	14.2067	7.7154	6.0566	5.5596
Solyc01g108560.4	4.9891	6.1965	5.7613	5.3133	7.2979	6.31	2.3866	2.5032	1.618	2.5987	2.1876	2.956	1.551	1.3874	1.9141	2.43	2.3816	2.5209	2.1901	1.6846	1.4067	1.7137	2.5709	2.3915	0.0972	0.0463	0	0.0469	0.0829	0.0929	0.2261	0	0.0592	0.0374	0.0426	0
Solyc01g108570.3	5.643	6.959	5.8438	4.5861	6.8433	5.9897	8.431	8.5823	8.571	6.3611	7.2866	5.8245	4.6054	5.2827	4.6853	5.8233	4.7712	5.4191	8.5828	5.6672	6.4273	5.9347	6.6128	6.1804	0.9827	1.2201	1.6346	1.2766	1.2026	2.2855	1.7482	2.5213	2.6028	1.4455	1.1592	1.7562
Solyc01g108600.3	50.5868	48.218	50.0537	32.8728	36.2331	32.1354	109.595	108.863	113.484	40.2664	33.4593	34.9737	56.4627	56.5414	66.4977	51.891	53.8167	47.9184	98.3007	71.9395	69.078	83.2078	56.056	90.2315	57.3924	58.4801	55.8584	78.2811	73.7485	76.7801	73.907	75.2903	74.9531	107.802	98.8682	87.6402
Solyc01g108610.3	2.1168	2.559	2.8914	2.7191	2.8237	2.0665	0.7284	0.6362	0.507	0.6015	0.3551	0.4466	0	0.0461	0	0.0551	0	0.1795	0	0	0	0	0.0466	0	0	0	0	0	0	0	0	0	0	0	0.0849	0
Solyc01g108620.3	7.2338	7.0826	6.6568	9.0346	10.911	11.5401	6.3638	5.3566	5.8033	7.3235	8.7847	7.9861	6.1932	8.412	7.1921	9.508	8.8591	8.6496	7.5184	9.4207	7.9763	7.6962	7.1613	6.9436	5.9047	6.1897	5.1524	6.868	5.8437	5.6402	10.5186	9.5001	9.5619	12.7395	13.7376	13.4762
Solyc01g108630.3	8.9348	9.4848	7.8454	8.078	7.5551	8.0264	14.4509	13.3508	16.7058	12.0503	11.7541	12.2935	5.8614	5.388	4.3647	3.4899	4.1855	7.2226	3.2219	1.7583	2.662	6.171	9.5305	5.5095	0.048	0.1142	0.0745	3.3086	4.4019	4.9757	0	0.0272	0.1755	0.886	0.5462	0.4934
Solyc01g108640.1	3.5027	3.3353	4.3449	3.6063	3.1571	3.0807	2.4759	2.4075	3.6281	2.3176	2.2686	2.6362	1.5263	1.9385	0.6909	1.0836	1.8266	1.5657	1.3282	0.9443	2.0072	1.3036	1.0422	1.0873	0.954	1.6511	1.3003	0.9195	0.8137	0.9941	0.9275	1.3287	1.9549	1.0337	0.9488	0.5266
Solyc01g108650.3	17.2677	14.4501	15.1197	13.0779	11.6822	11.7704	21.3448	22.0635	19.9273	10.0494	10.495	10.3426	12.3503	15.9952	10.0562	14.7372	10.6569	13.2598	13.2166	10.2748	18.8161	16.502	12.2334	15.5445	6.8368	7.4104	7.4823	8.8986	11.8754	9.8199	7.1468	7.8721	8.2083	6.9838	9.0413	6.1073
Solyc01g108670.4	10.9375	8.9782	10.2962	9.8215	11.7301	10.1266	0.6171	0.9905	0.4561	0.3278	0.405	0.3616	0.0839	0.1296	0.138	0.0557	0.3631	0.2019	0.0688	0.0378	0.0526	0.0678	0.0576	0.1314	0.0327	0.0208	0.0169	0	0.0139	0.0104	0.0101	0.0124	0.0133	0.0126	0.0191	0.0458
Solyc01g108710.3	0	0	0	0	0.5272	1.8949	0	0	0	0	0	0.1084	0.1294	0	0	1.3365	0	0.1089	0.742	0.3494	0.1135	3.1715	3.3937	2.0426	0	0	0	0	0	0.1124	0	0	0	0.9953	1.7509	2.1986
Solyc01g108720.2	0	0.1682	0	0	0	0	0	0	0	0	0	0	0	0	0	0	0	0	0.201	0.2208	1.0757	0.6938	0	1.0757	24.9872	29.7312	20.5315	7.5264	12.1784	10.4424	12.6557	12.9125	10.0574	12.1799	20.5028	14.5895
Solyc01g108730.2	0	0	0	0	0	0	0	0	0	0	0	0	0	0	0	0	0	0	1.2224	2.2388	2.181	0.4689	0.2899	2.9081	74.9377	83.1012	63.9232	30.3744	30.4791	42.6323	30.9879	27.3783	29.2097	43.3612	65.1923	44.3707
Solyc01g108750.2	0.7792	0.769	0.7298	0.0493	0.1142	0	0.8172	0.6176	0.3878	0	0	0.047	0.6169	0.4364	0.4779	0.637	0.3496	0.4248	2.1128	2.3217	3.0976	0.7928	0.8823	0.59	1.0198	1.8928	2.2671	2.2607	2.3484	1.7047	2.7027	1.5623	3.2925	1.3722	0.714	0.5716
Solyc01g108780.4	1.895	1.4213	2.0511	1.7268	2.0001	1.5035	0.1987	0.3505	0.3773	0.3314	0.0519	0.0914	0.8729	0.2359	1.1158	0.338	0.3401	0.3215	0.4021	0.2455	0	0.2571	0.6676	0.1913	0	0	0	0.2391	0.0846	0	0	0	0	0	0	0
Solyc01g108790.3	0.4054	0.07	0	0	0.208	0.088	0.5581	0.5624	0.7945	0.1772	0.6801	0.3421	0	0.2649	0	0.7382	0.4548	1.1175	0.3346	0.7353	0.4477	1.0588	1.2497	1.4327	0.5571	0.7955	1.0561	3.4904	2.0591	1.153	0.9498	1.1591	1.0182	0.4284	0.6501	1.0409
Solyc01g108800.4	0.04	0.1104	0.1455	0.1062	0.246	0.104	0.2933	0.4434	0.1392	0.2795	0.3064	0.1349	0.0403	0.1393	0.3088	0.3742	0.0359	0.2372	0.1978	0.1812	0.2118	0.1518	0.2111	0.2471	0.0366	0.0348	0.0757	1.4112	0.562	0.8391	0.2042	0.1246	0.0892	0.1689	0.3844	0.0684
Solyc01g108850.2	5.3936	5.994	6.4065	5.7131	5.6548	8.0044	0.5739	0.1446	0.2043	0	0	0.0989	0	0	0	0	0	0	0	0	0	0	0	0	0	0	0	0	0	0	0	0.0406	0	0	0	0.0669
Solyc01g108880.4	2.7545	1.7272	2.1919	1.4266	1.3915	2.2065	0.9722	0.7054	0.406	0.5187	0.5687	0.5364	0.0854	0.2585	0.4366	0.485	0.5324	0.5391	0.9443	0.807	2.0591	1.6902	0.8211	2.8454	243.73	260.865	243.151	37.0085	52.186	46.5409	172.212	177.248	186.367	70.7195	64.6624	93.2827
Solyc01g108890.3	40.3572	40.2538	39.5837	44.8175	44.2243	42.7702	36.7358	39.0269	37.9647	42.6422	41.4415	43.0793	41.0222	39.374	39.6634	43.2082	43.3051	41.2272	37.7404	37.3116	34.862	40.6197	45.4385	40.0669	13.327	13.6325	11.5951	26.1943	24.176	23.6792	25.1336	23.0533	23.2657	28.7926	27.0499	27.5484
Solyc01g108900.4	0.947	1.0053	0.9255	0.3274	0.4503	0.2405	0.9962	1.0466	0.7444	0.1414	0.2657	0.1364	0.0233	0	0.0198	0.1682	0.1451	0.1763	0.0762	0	0.0204	0.0219	0.0407	0.1224	0.0212	0.0806	0.0219	0	0	0.0202	0.4132	0.3602	0.3352	0.0488	0.0185	0.0198
Solyc01g108910.4	6.6156	6.0524	5.7314	9.6625	11.4364	12.5163	26.8543	27.8881	30.8877	11.777	14.0537	13.0261	17.5967	24.252	13.2034	22.016	13.3716	16.9849	32.7087	37.8336	38.9632	21.3948	10.7605	36.8589	80.3733	75.6746	78.196	49.9971	56.7698	51.1132	62.7086	66.8602	62.5342	136.072	134.622	143.386
Solyc01g108930.3	27.5607	26.8015	33.0391	33.8296	27.487	32.5369	32.8007	31.736	36.1326	32.9961	31.3738	32.2923	32.8588	26.9588	29.9922	28.0006	26.1219	26.4144	8.4664	5.5746	7.3728	11.9462	20.2573	14.7464	0.0373	0.071	0.1157	0.3954	0.6998	0.4988	0.104	0.0847	0.0454	0.1721	0.2285	0.0697
Solyc01g108940.2	8.194	10.6178	13.9171	7.474	9.0051	9.2986	2.0912	2.466	0.8024	1.8229	1.2548	1.4729	0.9283	0.9294	0.6245	1.8667	2.6107	2.5908	0.4802	0.7475	1.0708	1.7037	2.5621	1.3279	0.0888	0.1691	0.0459	0.1284	0.0379	0.0849	0.2891	0.0504	0.4871	0	0.1555	0.0415
Solyc01g108970.4	8.0793	7.0217	8.3542	4.2715	5.0812	7.8027	10.8821	10.725	10.6693	9.3428	4.2469	4.0687	6.9595	7.0398	10.0704	10.1697	6.4319	5.4157	10.3241	10.0447	6.9074	11.8802	8.7222	8.4044	5.8498	6.8183	3.9502	12.5425	6.4149	7.2984	6.6611	8.5354	7.7091	12.3008	11.9116	12.2681
Solyc01g109010.3	1.9621	2.2407	3.384	1.2062	1.0683	1.4595	1.9843	0.9628	1.4649	0.3501	0.4606	0.1352	3.5509	3.4891	2.8539	1.8334	0.8265	2.1737	3.0073	2.7235	5.5894	0.4183	1.4459	2.0165	1.8343	1.6063	2.2381	2.3691	1.8774	1.2265	2.8657	2.7894	3.5311	1.9464	1.3164	3.7356
Solyc01g109040.4	214.591	212.746	228.464	135.771	129.647	123.356	508.774	503.296	521.373	88.9581	116.686	123.414	201.775	226.208	137.828	153.248	103.419	131.289	152.773	139.522	234.71	136.617	115.261	127.7	64.2532	64.067	60.6127	43.9782	44.7903	57.638	13.7553	16.6975	11.5378	11.5542	17.0559	7.0919
Solyc01g109050.2	0.7496	1.381	1.3881	1.605	0.9295	1.6806	0.8599	0.6355	0.5441	0.7647	1.018	0.7644	0.4092	0.7893	0.9119	0.39	0.925	0.5828	0.1547	0.8781	0.4139	0.7712	0.6052	0.4415	0.372	0.2724	0.3847	0.4137	0.1953	0.574	0.5322	0.2598	0.2092	1.1002	0.7263	0.8822
Solyc01g109090.2	14.8146	21.1081	18.6343	54.3435	52.1369	78.6425	11.4707	16.3755	8.6697	15.1793	21.7443	12.3061	44.5513	36.9102	37.8639	203.17	115.5	125.651	199.246	148.201	176.277	164.211	169.31	142.849	46.4422	29.169	40.2379	123.255	126.522	102.601	85.8842	86.0374	41.8571	74.4382	88.3489	92.6174
Solyc01g109100.2	10.6989	17.0217	15.4313	26.9988	22.2895	24.1019	14.2808	10.9931	13.9312	10.1104	10.8768	11.7642	26.5712	24.012	18.9301	37.559	29.2892	29.0563	29.6992	25.8727	50.2189	14.6761	13.7056	16.2312	12.1778	7.7279	13.0016	17.7498	18.6623	15.6991	11.6008	15.6178	9.8915	4.0348	4.9393	5.642
Solyc01g109110.3	1.2541	1.4295	1.2335	2.111	3.346	2.9793	1.9997	2.2036	2.1165	4.3725	4.3277	4.101	4.7549	6.625	6.3402	3.6051	3.278	2.8322	9.328	9.3687	4.5288	5.047	4.2663	3.9335	13.2993	13.6301	11.8064	8.2228	8.7831	9.0545	9.9101	10.2195	12.949	24.9582	56.8677	18.8511
Solyc01g109120.3	0.1439	0.0596	0	0.0255	0.0591	0.0749	0	0	0.0501	0	0.0276	0	0	0.1254	0.0494	0.0299	0	0	0.0475	0	0	0.0273	0.0507	0.0763	0.29	0.6274	0.5453	0.0254	0.1349	0	0.2207	0.1197	0.1285	0.1825	1.0154	0.2217
Solyc01g109140.3	0	0	0	0	0	0	0.0298	0.0301	0	0	0	0	0	0	0	0	0	0	0.2414	0.0589	0	0.0926	0.0286	0.201	0.0298	0.2551	0.1847	0.4018	0.5333	3.3275	1.9658	2.0611	2.503	10.348	6.1239	19.2477
Solyc01g109150.4	1.8998	1.4415	0.9757	1.0485	2.0134	1.1892	0.1715	0	0.0271	0	0	0	0	0	0	0.2593	0	0	0	0	0	0	0	0	0	0	0	0	0	0	0	0	0	0.0439	0	0
Solyc01g109160.4	0	0	0	0	0	0	0	0	0	0	0	0	0	0.027	0.0266	0	0.1113	0	0.0512	0	0.0274	0.1178	0.0546	0.0548	1.1929	1.568	1.5271	0.657	0.436	1.3836	3.9618	3.61	4.2217	2.9046	0.5717	1.9634
Solyc01g109170.3	0.7068	1.0107	0.5629	1.4708	1.5181	1.7118	0.6336	0.9729	0.5727	1.8541	2.0641	2.3027	1.7558	1.6185	1.6232	2.2407	2.1685	1.9937	2.6861	4.8895	4.0081	2.3728	1.882	3.166	69.6506	82.799	74.216	21.3813	23.8782	21.4196	41.2994	41.9743	55.0269	38.8269	23.3035	41.6435
Solyc01g109180.4	4.192	3.8325	4.0157	2.0544	2.3796	2.6781	17.0574	14.797	16.9359	9.2958	7.951	6.5632	6.8306	4.834	6.9846	3.5268	6.3234	7.3531	0.9275	0.9544	0.1261	1.135	2.9064	1.3711	0.0654	0.0622	0.0169	0.126	0.0139	0.1561	0	0.0371	0	0	0.0286	0.0611
Solyc01g109230.3	3.3361	3.5925	4.0387	5.0852	3.977	5.9177	0.7203	0.862	0.5555	1.3297	2.2102	0.9108	0.3461	0.6412	0.3791	2.042	2.2014	2.0389	0.2429	0.4449	0.8668	1.3511	0.9074	0.9102	0	0.1711	0	0.4332	0.4217	0.2576	0.0836	0.051	0.1643	0.0691	0.0787	0.3359
Solyc01g109250.2	3.0718	2.6738	2.3722	2.7214	4.4129	4.8516	0.2255	0.5113	0.107	1.5041	2.5911	2.7477	0.6191	0.4283	0.8968	0.3196	0.2205	0.5732	0.7605	0.0557	0	0.2917	1.3527	0.3257	0.0563	0.1607	0	0.217	0	0.1613	0.2094	0.6387	0.7543	1.9475	4.0395	1.2094
Solyc01g109310.3	0.7409	0.6347	0.95	1.1552	1.2468	1.1316	0.4351	0.2467	0.7228	0.1814	0.0852	0.2501	0.0896	0.1033	0.3054	0.3084	0.2394	0.3016	0.4158	0.5106	0.3142	0.3096	0.2088	0.1047	0.543	0.6461	0.7299	0.1308	0.2547	0.1815	0.4292	0.2773	0.3639	0.6889	0.9268	1.0146
Solyc01g109320.4	0.1915	0.1323	0.4186	0.6221	0.3603	0.1939	0.2929	0	0	0.1116	0	0	0.193	0	0.0548	0.0332	0	0.0541	0.1054	0.2316	0.3102	0.1516	0.0281	0.7332	1.8716	1.6145	2.5098	0.0282	0.1746	0.2235	0.3263	0.0996	0.1782	0.0225	0.1024	0.0546
Solyc01g109330.3	2.9781	3.7158	4.2507	4.9536	3.929	3.6129	1.2549	0.7026	0.7411	0.1063	0.3787	0.4103	0.1531	0.1854	0.2348	0.6957	0.3273	0.567	0.0502	0.6614	0.2148	0.4617	0.1873	0.9934	0.2227	0.583	0.4606	0.7782	0.6649	0.3191	0.5955	0.6003	0.9158	0.471	0.4142	0.3381
Solyc01g109340.4	27.0628	25.6965	26.7632	26.9681	27.4942	27.1493	38.8903	40.0777	42.2292	56.7222	58.468	63.8147	34.9293	34.4514	29.9619	50.2093	44.612	49.4236	17.9307	11.07	14.752	32.1532	39.927	22.3835	0.1758	0.4352	0.5818	2.7457	2.4596	3.628	0.556	0.7184	0.4713	1.1357	2.1546	0.9199
Solyc01g109370.3	18.0087	15.6644	17.5769	20.5169	21.2103	20.3671	7.8665	7.7993	7.3461	10.0035	10.2379	9.5381	11.7379	10.1498	9.1414	10.6104	9.399	11.9321	6.7036	7.523	6.5959	11.4234	10.9592	9.3142	0.285	0.3617	0.3929	2.9302	2.782	2.7224	1.4724	1.2578	0.926	3.068	3.2428	2.3075
Solyc01g109380.3	16.5353	19.2014	21.454	17.3694	15.0686	14.7934	1.698	1.2378	1.3717	2.2719	2.5284	2.9568	3.0944	1.6466	2.5354	3.1544	2.7912	4.0404	2.6318	3.2846	2.9912	4.4118	5.9985	2.9217	0.1443	0.1717	0.4102	0.6605	0.9229	0.6891	0.8721	0.3275	0.5273	1.3312	1.2943	0.9772
Solyc01g109390.3	1013.29	1057.45	1014.35	1021.76	873.872	815.112	13.8074	11.305	17.0747	34.3432	63.0973	60.9811	0	0.2521	0	4.0646	1.3633	5.215	0.0597	0.1968	0	1.3052	7.2627	18.2139	0.0663	0	0	0	0.113	0	0.1849	0.9777	0	0.1019	0	0.3096
Solyc01g109420.3	0.3894	0.5919	0.5958	0.2415	0.3197	0.3717	0.9649	1.5125	1.0854	0.8172	0.8959	0.5915	1.4127	2.5788	2.2738	3.1607	1.1882	1.4533	3.728	2.9311	5.8142	2.7367	2.195	4.1286	13.5928	12.3615	11.2147	10.4538	9.2505	9.0991	6.1378	5.9112	5.4335	8.0104	6.8384	6.1326
Solyc01g109430.3	3.5777	5.049	4.2075	2.8073	4.1956	4.657	1.1256	0.6144	0.3116	1.2066	1.6167	1.2508	0.2575	0.1781	0.5266	0.3723	0.2293	0.2601	0.0422	0.139	0.1355	0.1456	0.4051	0.4967	0	0	0	0.1354	0	0.0447	0	0	0	0	0.041	0
Solyc01g109440.2	1.4163	1.1007	1.0748	0.8887	1.3322	1.229	0.1625	0.2183	0.2056	0.7739	0.6788	0.6972	0.773	0.3085	0.456	0.8597	0.6355	0.8008	0.2922	0.4281	0.6256	0.6725	0.4158	0.7299	0.4866	0.3088	0.2236	0.4169	0.4611	0.2066	0.553	0.6135	0.6587	0.2079	0.7098	0.3535
Solyc01g109450.3	10.4011	8.8553	10.5435	10.0035	10.118	11.2618	4.0573	3.9709	3.0198	4.6444	4.7563	4.3214	4.2629	3.9633	6.6368	6.7519	5.7375	6.2859	7.7962	8.0189	7.0532	7.6725	6.5271	7.8685	5.0704	4.9374	3.9472	6.3758	6.313	5.5392	5.4197	5.5888	4.367	3.9884	4.2082	5.8801
Solyc01g109460.3	3.9094	4.4946	3.5549	6.674	9.2822	9.1129	1.5188	1.9528	1.367	1.6218	1.5865	1.7338	4.3995	10.6419	9.85	9.7987	5.4034	2.3719	25.7164	22.5654	12.6553	21.246	16.3357	16.1098	6.588	4.8774	6.0822	16.026	16.1881	26.72	26.8395	26.3751	23.9526	74.9598	46.0595	87.9947
Solyc01g109490.4	2.1985	2.0048	2.2423	2.3372	1.3535	2.5183	0.807	0.9759	0.766	1.4609	2.023	1.1873	0.6203	0.9961	0.9816	1.0066	1.4205	1.3426	0.4354	0.5582	0.3884	0.3341	0.3872	0.3108	0	0.0767	0	0.6212	0.1374	0	0.1498	0	0.1963	0.0619	0	0.0753
Solyc01g109500.4	49.9198	59.431	51.2332	32.991	30.2857	21.2489	23.9081	19.0718	27.2628	30.521	28.8498	26.9356	2.8639	4.1274	2.1276	5.839	2.9103	13.2583	1.1728	0.6278	1.9314	5.5712	2.9845	9.1104	0.0668	0.0636	0.1036	0.1609	0.6549	0.5421	0.1242	0.1515	0.122	0.308	0.1461	0.2495
Solyc01g109510.3	24.3762	23.2737	24.4444	27.0809	30.7018	32.3889	17.1253	17.21	16.5963	20.6569	18.9344	19.8359	17.8766	16.4538	21.4581	17.5192	24.0955	19.9081	26.6912	25.8181	20.3444	21.7399	18.073	21.4606	23.0038	23.1019	23.2371	21.54	21.3266	19.839	63.9151	62.4986	61.615	26.5325	26.6444	25.3007
Solyc01g109550.2	4.0171	3.2313	2.6459	1.6088	1.4117	1.7191	5.6559	4.2237	6.1352	0.9623	0.3692	1.2074	1.2199	1.3905	0.5198	1.1452	0.8395	0.9335	0.4996	0.6487	2.6738	1.202	0.2908	1.8475	0.7562	1.3917	1.1468	0.9233	0.645	0.7705	0.8439	0.6293	1.2899	0.9304	0.9266	0.989
Solyc01g109570.4	35.0203	32.7785	33.3299	42.161	44.7666	42.1583	24.2133	30.0288	24.0178	38.7141	40.6782	36.2654	43.2767	47.6588	48.0836	36.6173	40.8285	39.3317	20.5136	20.051	16.2321	29.3861	36.9265	23.4613	14.7319	15.2328	16.3863	14.2496	13.4943	17.0204	12.5903	11.2733	14.6311	27.0231	23.4042	23.6484
Solyc01g109580.4	11.0829	10.8209	10.7655	11.7822	8.825	9.0278	13.0725	12.2987	13.283	20.3366	24.4197	22.371	8.845	10.069	10.5823	9.0414	10.9805	9.9265	2.5366	2.3317	2.7415	5.894	6.8976	4.465	0.1625	0.1546	0.084	1.1483	1.0623	0.8276	0.277	0.1844	0.2309	0.5829	0.4029	0.3035
Solyc01g109590.3	34.4473	32.2663	36.3897	39.7659	39.6672	36.3111	30.3584	32.0919	29.3599	56.1836	47.2247	57.8733	40.6162	36.162	40.0812	34.9267	44.7242	46.4189	14.8128	20.0948	15.5554	20.7734	34.2462	22.9447	20.3006	19.0013	18.4044	14.3425	18.5151	12.77	8.8212	11.5635	9.0173	12.9647	19.9574	11.4909
Solyc01g109650.3	9.3567	8.748	9.1742	8.3983	9.15	10.1801	3.9704	4.2125	3.217	5.5821	6.0185	5.1352	2.747	3.2795	4.3644	3.4772	3.2988	2.7	3.5416	4.2585	2.8434	2.9396	2.8191	2.7814	3.1581	2.5	3.3489	3.4012	3.0235	3.1398	3.5362	3.6754	3.6907	4.262	2.9897	4.8771
Solyc01g109660.2	832.174	1012.72	910.424	1205.5	1222.64	1227.64	1105.94	1015.97	1212.17	1626.12	1885.08	1832.52	1850.46	1852.95	1487.33	2360.72	1850.84	2039.54	1776.6	1696.52	2345.5	2021.12	2976.11	1476.46	193.94	188.56	191.741	661.329	739.607	908.408	719.363	701.175	633.449	917.615	1173.18	1149.13
Solyc01g109680.3	6.6646	9.0596	8.2488	8.0629	7.6476	8.7064	15.5858	15.5072	14.4188	25.3764	33.5214	24.5521	19.2807	34.4681	26.9517	28.709	23.3451	25.5282	38.8557	21.6407	59.5745	29.3319	27.0127	42.9895	51.1434	59.619	55.2595	28.8559	31.5821	37.4394	168.69	180.306	200.536	74.3602	80.5036	69.9196
Solyc01g109700.3	14.5374	14.7921	15.2905	15.8571	13.239	16.5052	15.564	14.5917	16.2235	14.6967	14.5733	15.2066	10.2542	9.7377	9.1799	5.389	6.8492	8.8365	9.5728	14.7213	11.5319	3.5665	3.4409	3.2912	3.8845	4.3314	4.0453	1.0163	1.4673	1.5372	2.1932	2.8654	4.1581	2.0268	1.4571	1.2183
Solyc01g109710.3	3.5	4.2751	4.4345	6.2913	8.1718	6.3826	6.4702	4.4562	5.0367	9.0032	10.2105	9.5453	8.996	11.5799	13.7634	20.4264	16.2056	14.7137	11.0933	13.6158	22.4509	12.669	14.1168	14.6543	61.6198	57.6375	62.467	24.5904	28.0224	29.7853	67.1558	64.0759	56.5624	66.6767	58.9752	78.1431
Solyc01g109720.3	0.0418	0.26	0.2133	0.3705	0.1716	0.1814	0.1151	0.1547	0.1821	0.4022	0.8017	0.3882	0.0843	0.2915	0.3232	0.5222	0.1126	0.2128	0.3796	0.8722	0.665	0.4368	0.3315	0.702	1.1876	1.5316	1.1884	0.1846	0.2614	0.8417	1.6032	1.6086	2.1938	1.4729	1.1065	1.8968
Solyc01g109750.2	9.0124	7.924	9.9232	10.8423	7.2512	7.5987	0.7049	1.9415	0.446	0.3582	0.1963	0.3889	0.1548	0.4016	0.2638	0.1066	0.1379	0.2172	0.1268	0.0929	0	0	0.0902	0.0905	0.1877	0	0	0	0	0	0	0.0532	0	0.0361	0	0
Solyc01g109760.3	3.9259	2.5278	3.1377	3.2078	3.0898	4.3991	3.9874	5.1461	3.6187	7.165	6.7224	6.3041	8.4496	10.5943	9.3274	8.0115	8.1409	8.2759	11.7643	11.0261	12.8966	10.4246	11.7825	10.439	3.8061	3.3903	4.0078	8.0103	8.4881	6.2374	4.4487	4.9138	3.829	9.0753	9.352	9.1013
Solyc01g109780.3	23.8572	23.3679	21.025	26.0473	24.4064	26.8466	23.8487	23.2477	23.3125	24.3017	22.5218	22.6315	16.688	14.3515	16.8875	16.4433	18.0388	16.7116	17.5722	22.3064	15.1891	15.6759	12.3427	17.8863	24.8511	30.1598	25.5255	21.864	23.4963	25.0184	16.9864	17.9317	19.1507	27.7598	24.0386	25.4727
Solyc01g109790.3	121.247	125.977	120.854	110.286	93.0847	83.9337	168.439	161.23	206.648	250.993	225.723	250.006	91.6025	90.5275	85.4857	125.469	137.836	161.684	21.46	24.2514	12.676	57.8323	63.8558	45.737	0.0437	0.0208	0.0903	1.81	1.3782	2.0232	0.2843	0.3469	0.5587	1.041	1.204	1.2443
Solyc01g109800.2	1.8843	2.3177	1.7076	6.0667	6.3666	7.0195	1.8557	1.7425	1.281	2.4512	2.7754	1.9392	4.6312	3.6842	3.0387	14.634	14.8895	19.8803	4.3998	8.6691	7.1461	10.4314	12.6288	7.7555	1.1368	0.9218	1.5238	2.8814	4.8841	5.7514	1.2921	1.2424	0.5643	3.4642	1.6215	3.9728
Solyc01g109810.2	1.0232	1.4137	0.4845	1.3597	1.8898	3.0188	0.3756	0.7096	0.6238	1.2524	1.5692	0.9929	1.2372	0.8915	1.4057	7.772	6.152	6.8557	2.4487	6.1703	5.559	4.8098	4.6858	4.6554	0.8905	1.3384	0.6785	3.0719	5.5565	3.0891	0.7845	0.6383	0.7423	1.8379	0.6563	1.3573
Solyc01g109860.3	1.7176	2.1424	2.2593	3.0645	2.3255	2.5256	2.1673	2.6473	2.3895	3.0453	2.8583	2.2345	0.4327	0.3742	0.8194	0.6702	1.1347	1.3759	0.1575	0.6923	0.2529	0.3625	0.1891	0.1686	0.0437	0.0832	0.0678	0.316	0.1864	0.5637	0.061	0	0.0266	0.3193	0.593	0.2858
Solyc01g109880.3	333.546	322.643	332.359	297.528	259.269	323.024	399.089	406.46	395.408	398.011	501.229	468.603	243.79	259.135	243.405	345.825	321.778	325.795	260.804	247.468	404.623	235.636	213.865	363.05	247.761	267.273	245.833	213.415	185.339	224.039	146.91	147.36	185.178	91.0524	94.2334	91.9084
Solyc01g109895.1	3.2326	3.5006	2.9279	8.6689	8.9651	14.2536	0.4009	1.2119	0.3044	0.6111	1.1724	0.3686	0.7923	0.5329	0.5251	0.8182	0.2352	1.1115	0.0721	0.0792	0.3087	0.1659	0.0769	0.3859	0	0.0762	0	0	0	0.2294	0	0.2725	0	0.0615	0.1401	0.2243
Solyc01g109910.4	12.9342	13.7096	12.7188	14.1143	13.443	15.5357	9.8572	10.1129	10.0087	15.7986	14.9521	13.655	11.9986	13.2532	15.6343	13.0833	10.5613	12.477	9.8267	10.6974	9.1953	10.5962	10.9024	9.8823	13.9855	15.6362	15.8548	11.9606	9.8898	10.0315	21.7786	20.431	22.7713	15.3877	15.9795	16.296
Solyc01g109930.4	25.1052	29.5176	29.0532	25.3703	25.6053	22.4453	14.4992	16.5076	14.8537	11.1579	13.4702	11.0574	15.4236	12.6419	10.6969	12.3305	10.5322	12.2412	8.5884	8.5762	9.1266	13.7783	16.4239	8.758	6.4372	7.2204	6.1525	5.0307	4.8672	5.4509	5.5008	4.2647	4.621	5.8059	4.5681	6.0461
Solyc01g109950.4	0.8566	0.6421	0.7834	0.8557	0.6358	0.6326	0.0334	0.1011	0.0635	0	0.0524	0.0308	0	0	0	0	0	0.0155	0	0	0	0	0	0	0	0	0	0.0322	0	0	0	0	0	0	0.0292	0
Solyc01g109980.4	7.8878	7.6988	6.871	7.2689	7.0089	7.8359	14.2245	14.8035	14.238	12.5544	11.3918	11.046	12.7854	12.5112	12.3474	16.0632	16.3587	17.0032	11.6055	12.6376	14.0489	13.0937	12.9997	16.3289	12.8639	14.587	12.3801	12.2684	13.3183	14.5825	13.9444	14.6207	16.0509	12.5728	11.7168	12.289
Solyc01g110000.3	41.0037	39.772	34.6643	48.4177	45.9655	41.4227	34.6011	35.3062	31.9666	37.9232	36.4146	37.7208	41.9486	29.4678	33.8735	44.9745	52.4151	52.9465	17.0526	39.9692	30.7146	33.107	29.8015	23.1962	1.702	1.3721	1.4726	7.1478	11.317	9.6052	2.7133	2.306	2.0737	4.113	1.8088	4.8998
Solyc01g110060.3	5.0864	4.671	6.7011	9.0932	8.5947	9.3037	1.0342	1.0985	1.0877	1.5978	0.6715	1.2851	0.5524	0.5839	0.9415	1.648	0.6013	0.4908	2.3376	0.6629	2.2602	1.4752	1.0998	2.5833	0.0279	0.2922	0.202	1.5868	0.8092	2.2656	0.3892	1.0133	0.51	1.8237	1.1478	0.9906
Solyc01g110100.4	7.0477	5.3745	8.7351	9.9331	8.3119	9.849	3.2337	2.3276	2.4315	4.0014	4.3428	4.7115	1.7985	2.9109	2.9472	2.1429	2.2999	2.096	3.7012	2.9466	2.7088	2.26	3.6274	2.062	1.719	1.3569	1.5607	3.8391	2.5389	2.0024	2.3783	2.2363	2.1455	3.6429	2.8989	2.0759
Solyc01g110110.3	37.0202	36.6657	41.76	68.5323	56.5046	47.7397	8.5479	5.5708	4.8541	2.4131	2.0859	3.4935	0.829	1.133	1.2761	4.2802	1.4051	1.2154	1.993	2.2622	1.9693	2.6966	2.4541	3.1886	1.1184	0.7868	1.1313	3.187	3.0483	3.53	2.5548	2.2625	2.6363	5.5709	3.0216	4.7923
Solyc01g110130.3	63.6715	66.009	62.898	70.1444	68.9354	59.5903	28.2147	29.8907	26.07	27.0374	21.063	23.6273	42.2494	38.4479	44.4011	20.6524	25.5724	25.1155	43.7569	32.5584	35.7571	55.4011	40.2817	38.8901	13.2801	14.1556	12.2043	10.8911	12.2546	11.1501	6.8542	7.0381	7.2	15.829	16.3691	12.4215
Solyc01g110150.2	8.7448	10.5415	11.5016	10.7628	10.4788	12.4271	8.9404	6.5128	6.7478	9.3393	10.6325	9.5585	6.6828	9.8697	9.6758	7.2673	5.4776	7.5663	8.1855	7.7173	8.5033	7.4129	7.7533	9.8	19.3027	17.6574	18.7919	11.9198	11.465	10.5802	18.1504	20.2583	18.7359	9.8398	8.3766	9.5437
Solyc01g110160.4	15.4693	12.4769	14.1314	7.1751	7.2719	6.8175	22.2599	20.9336	22.0451	7.2584	5.2402	5.1942	6.5698	7.1982	4.6942	8.1747	4.252	6.6633	5.3138	3.4887	9.874	9.2297	6.8476	9.2305	3.0051	2.8605	2.4551	2.6819	2.0884	2.835	2.3805	2.1051	1.8533	1.7116	1.3638	0.7278
Solyc01g110190.4	6.5562	6.0426	6.8065	4.6808	5.901	5.27	2.3947	2.9346	2.8623	3.4507	2.3624	3.0585	1.6232	1.5861	1.48	1.5588	1.8793	1.5712	0.5052	0.3652	0.6404	1.3309	1.2768	0.74	0.1328	0.3231	0.1221	0.3414	0.2266	0.2537	0.0823	0.2177	0.0899	0.1135	0.1808	0.2206
Solyc01g110270.3	24.0626	21.0013	22.8518	14.8461	15.1381	12.5226	25.0061	22.7155	26.0426	6.6999	7.8943	7.9167	14.2885	17.441	11.3454	15.9471	9.7689	14.5778	19.2081	14.3526	26.0979	17.3426	14.9165	18.7598	13.9419	16.019	14.8233	16.2839	15.6686	11.1868	14.3684	13.7373	18.2656	10.6194	10.3936	7.7535
Solyc01g110310.3	22.5919	24.3746	25.3523	25.1913	21.1198	22.738	8.6412	7.7785	8.6881	7.745	7.3849	7.7577	12.3764	9.7615	7.4143	10.9989	7.8493	9.9754	11.9177	12.0832	10.9164	12.7244	14.1933	13.5147	4.4327	4.7063	4.3367	13.8364	15.7337	19.119	7.7687	8.0875	8.6827	20.3981	36.2001	19.0806
Solyc01g110340.4	9.7957	9.9104	8.8466	6.4958	7.1373	4.5773	3.75	3.7789	3.2564	7.83	7.195	6.9211	5.2567	3.2071	4.5042	3.7998	6.6582	4.867	5.7881	11.4063	7.2202	4.844	6.4576	3.431	1.4869	1.1626	1.1531	0.1535	0.317	0.4058	1.4074	1.3258	1.0675	0.2246	0.3486	0.5705
Solyc01g110360.3	477.209	469.66	425.976	156.864	184.853	173.412	2086.52	1818.09	2184.33	179.734	194.691	198.972	620.355	725.154	495.496	423.664	388.466	382.292	768.756	686.311	777.184	387.446	272.979	314.274	33.8517	30.9225	34.5326	88.7556	71.6514	134.447	18.5211	15.9181	14.9072	26.5665	20.3545	11.9407
Solyc01g110410.3	64.388	63.2714	71.2538	73.2222	66.5887	72.4998	71.5679	75.9288	71.8212	90.5444	95.3154	90.8306	83.481	92.3322	83.6817	95.4648	86.3437	104.74	92.0689	101.487	114.453	87.0895	94.2495	99.559	106.371	110.877	107.855	82.1455	87.2344	91.1339	195.653	191.376	213.096	93.1242	97.5552	90.9913
[truncated: 13,015 more rows]
