# Supplementary material for: Integrative Analysis of Metabolome and Transcriptome of Carotenoid Biosynthesis Reveals the Mechanism of Fruit Color Change in Tomato (Solanum lycopersicum)
Source: Int J Mol Sci. 2024 Jun 12;25(12):6493. doi: 10.3390/ijms25126493 (PMC11204166; doi:10.3390/ijms25126493)
Supplement: Supplementary file 1 [file ijms-25-06493-s001.zip › Table S7.xlsx]

## Sheet: Sheet1
Supplementary Table S7. List of primers used for qRT-PCR.
Gene name	Gene ID	Forward primer(3'-5')	Reverse primer(5'-3')
SlPSY2	Solyc03g031860	TCGATGGTGCTTTGTCCGAT	ACACTCATCAACCCAACCGT
SlZCIS	Solyc12g098710	AGTGTTGCTGGGATTCACGA	GCACCATATAACCTGCCCGA
SlPDS	Solyc03g123760	CCAAGACCAGAGCTGGACAA	GCCTCCAGCAGTATCGGTTT
SlZDS	Solyc01g097810	TGAACCCTGTCGGCCTTTAC	GTGAGCATACACCGAGCACT
SlCRTSO2	Solyc10g081650	GGCGGTTAAGGGAGCTAAGG	TCCTACTGCTGCCAATGCTT
SlLCYB2	Solyc04g040190	ACTATTCAGGCAACGGTGGT	CAAAGGGGTGCTCTTCCACT
SlACS1	Solyc01g095080	AAGCGCGATGAGGTTAGGTA	ATCCAGGCGAGACGTTAAGC
SlACS4	Solyc05g050010	TCAACGTCTCCCCTGGATCT	GGTTGTTCCTCTTCCATTGTGC
SlACO1	Solyc02g036350	ACCCACCATGTCCTAAGCCT	ATGACAATGGAGTGGCGCA
SlACO4	Solyc07g049530	GTGAGTGGCCTTCAACTCCT	TGACATTCGTGTCCCGTCTG
SlEIN3	Solyc01g009170	GATTTCTTCCCTGCTCCGCT	CCTTCCTTGCCCTTGCTCAT
SlERF1	Solyc05g051200	CAAAGGGGTGCTCTTCCACT	TGAGTAGAGACCAAGGACCCC
