# Supplementary material for: Integrative Analysis of Metabolome and Transcriptome of Carotenoid Biosynthesis Reveals the Mechanism of Fruit Color Change in Tomato (Solanum lycopersicum)
Source: Int J Mol Sci. 2024 Jun 12;25(12):6493. doi: 10.3390/ijms25126493 (PMC11204166; doi:10.3390/ijms25126493)
Supplement: Supplementary file 1 [file ijms-25-06493-s001.zip › Table S8.xlsx]

## Sheet: Sheet1
Supplementary Table S8. List of DEGs in carotenoid ethylene biosynthesis and signal transduction pathways
Gene name	Gene ID
PSY1	Solyc02g081330
PSY2	Solyc03g031860
ZCIS	Solyc12g098710
PDS	Solyc03g123760
ZDS	Solyc01g097810
CRTSO1	Solyc05g010180
CRTSO2	Solyc10g081650
LCYB1	Solyc10g079480
LCYB2	Solyc04g040190
LUT5	Solyc04g051190
ABA2	Solyc02g090890
MO1	Solyc04g025650
MO2	Solyc12g013690
MO3	Solyc12g089385
MO4	Solyc06g060880
VDE	Solyc04g050930
NCED1	Solyc07g056570
NCED2	Solyc08g016720
NCED3	Solyc08g075490
ALDO1	Solyc11g071600
ALDO2	Solyc11g071610
ALDO3	Solyc11g071620
ALDO4	Solyc01g088200
SDH	Solyc01g005500
ATA1	Solyc11g018600
NEPS1	Solyc03g113460
SILD	Solyc08g028690
SILD2	Solyc09g074410
NSY	Solyc06g074240
LCYE	Solyc12g008980
BCH1	Solyc03g007960
BCH2	Solyc06g036260
LUT1	Solyc10g083790
METK1	Solyc01g101060
METK2	Solyc12g099000
METK3	Solyc09g008280
METK4	Solyc10g083970
ACS1	Solyc01g095080
ACS2	Solyc03g043890
ACS3	Solyc04g077410
ACS4	Solyc05g050010
ACS5	Solyc08g008110
ACS6	Solyc08g081535
ACS7	Solyc08g081550
ACO1	Solyc02g036350
ACO2	Solyc02g081190
ACO3	Solyc07g026650
ACO4	Solyc07g049530
ACO5	Solyc03g116280
ACO6	Solyc12g005940
ACO7	Solyc07g049550
ETR1	Solyc06g0537103
ETR2	Solyc09g0896103
ETR3	Solyc09g0653203
ETR4	Solyc07g0565803
CTR1	Solyc04g0764803
CTR2	Solyc04g0764803
CTR3	Solyc07g0071403
CTR4	Solyc10g083610
CTR5	Solyc01g1118804
CTR6	Solyc10g055720
CTR7	Solyc09g0914603
LSH1	Solyc02g0768204
LSH2	Solyc07g0624704
LSH3	Solyc07g1501471
LSH4	Solyc10g0073101
LSH5	Solyc10g0080001
LSH6	Solyc12g0142601
LSH7	Solyc04g0099804
LSH8	Solyc06g083860
LSH9	Solyc02g0695101
LSH10	Solyc09g0901801
EBF1	Solyc07g0082503
EBF2	Solyc08g0608103
EBF3	Solyc12g009560
EIN1	Solyc09g0054901
EIN2	Solyc01g0091704
EIN3	Solyc01g0968103
EIN4	Solyc06g073730
EIN5	Solyc05g0550704
EIN6	Solyc11g006180
ERF1	Solyc05g0512001
ERF2	Solyc11g0117401
ERF3	Solyc11g0117501
ERF4	Solyc04g0145301
ERF5	Solyc09g0663601
ERF6	Solyc09g0899303
